# Supplementary material for: Genome-wide search for the genes accountable for the induced resistance to HIV-1 infection in activated CD4+ T cells: apparent transcriptional signatures, co-expression networks and possible cellular processes
Source: BMC Med Genomics. 2013 May 1;6:15. doi: 10.1186/1755-8794-6-15 (PMC3655860; doi:10.1186/1755-8794-6-15)
Supplement: Additional file 3: Table S1 — Differentially expressed genes. [file 1755-8794-6-15-S3.xls]

## Sheet: Diff Gene
ProbeName	Common name	GeneSymbol	Description	GenbankAccession	Geom mean of intensities in class 1 :PHA	Geom mean of intensities in class 2 :CD4+T	Geom mean of intensities in class 3 :CD3/CD28	p value	FDR
A_23_P65427	NM_002818	PSME2	Homo sapiens proteasome (prosome, macropain) activator subunit 2 (PA28 beta) (PSME2), mRNA [NM_002818]	NM_002818	176699	67664.9	160886	6.21725e-15	4.00446e-11
A_23_P93348	NM_002341	LTB	Homo sapiens lymphotoxin beta (TNF superfamily, member 3) (LTB), transcript variant 1, mRNA [NM_002341]	NM_002341	353870	280469	68005.6	8.77076e-15	4.00446e-11
A_32_P43217	NM_002791	PSMA6	Homo sapiens proteasome (prosome, macropain) subunit, alpha type, 6 (PSMA6), mRNA [NM_002791]	NM_002791	78063.9	34294.3	105857	1.65423e-14	4.00446e-11
A_23_P141405	NM_002512	NME2	Homo sapiens non-metastatic cells 2, protein (NM23B) expressed in (NME2), transcript variant 1, mRNA [NM_002512]	NM_002512	168262	69472.7	198993	2.53131e-14	4.00446e-11
A_23_P398005	NR_001577	NME2P1	Homo sapiens non-metastatic cells 2, protein (NM23B) expressed in, pseudogene 1 (NME2P1) on chromosome 12 [NR_001577]	NR_001577	150668	59132.4	200095	2.62013e-14	4.00446e-11
A_23_P91619	NM_002415	MIF	Homo sapiens macrophage migration inhibitory factor (glycosylation-inhibiting factor) (MIF), mRNA [NM_002415]	NM_002415	98230.6	42729.5	187912	2.94209e-14	4.00446e-11
A_23_P52639	NM_004074	COX8A	Homo sapiens cytochrome c oxidase subunit 8A (ubiquitous) (COX8A), mRNA [NM_004074]	NM_004074	82644.6	37154.6	119754	3.34177e-14	4.00446e-11
A_32_P11723	ENST00000249480	ENST00000249480	PREDICTED: Homo sapiens similar to Eukaryotic translation initiation factor 2 subunit 2 (Eukaryotic translation initiation factor 2 beta subunit) (eIF-2-beta) (LOC728350), mRNA [XM_001130048]		47498.8	18329.5	70289.9	4.39648e-14	4.00446e-11
A_32_P231391	NM_005566	LDHA	Homo sapiens lactate dehydrogenase A (LDHA), mRNA [NM_005566]	NM_005566	167727	58112.7	287364	4.50751e-14	4.00446e-11
A_23_P137057	NM_001152	SLC25A5	Homo sapiens solute carrier family 25 (mitochondrial carrier; adenine nucleotide translocator), member 5 (SLC25A5), mRNA [NM_001152]	NM_001152	92261.6	40907.9	109805	4.75175e-14	4.00446e-11
A_24_P182183	NM_001152	SLC25A5	Homo sapiens solute carrier family 25 (mitochondrial carrier; adenine nucleotide translocator), member 5 (SLC25A5), mRNA [NM_001152]	NM_001152	83323.4	35306.6	87001.1	4.81837e-14	4.00446e-11
A_23_P25735	NM_002791	PSMA6	Homo sapiens proteasome (prosome, macropain) subunit, alpha type, 6 (PSMA6), mRNA [NM_002791]	NM_002791	68206	28517.6	87329.5	5.20695e-14	4.00446e-11
A_24_P354468	NM_002106	H2AFZ	Homo sapiens H2A histone family, member Z (H2AFZ), mRNA [NM_002106]	NM_002106	118294	40019.2	179949	5.58442e-14	4.00446e-11
A_23_P125829	NM_000291	PGK1	Homo sapiens phosphoglycerate kinase 1 (PGK1), mRNA [NM_000291]	NM_000291	101824	50476.7	266708	7.10543e-14	4.10712e-11
A_23_P137103	NM_001416	EIF4A1	Homo sapiens eukaryotic translation initiation factor 4A, isoform 1 (EIF4A1), mRNA [NM_001416]	NM_001416	100083	44717.7	124980	7.24976e-14	4.10712e-11
A_23_P202658	NM_000852	GSTP1	Homo sapiens glutathione S-transferase pi (GSTP1), mRNA [NM_000852]	NM_000852	90130.3	28221.4	69056.4	7.40519e-14	4.10712e-11
A_23_P74740	NM_007262	PARK7	Homo sapiens Parkinson disease (autosomal recessive, early onset) 7 (PARK7), mRNA [NM_007262]	NM_007262	78622.3	37085.1	95724.3	8.09353e-14	4.10712e-11
A_23_P79199	NM_020548	DBI	Homo sapiens diazepam binding inhibitor (GABA receptor modulator, acyl-Coenzyme A binding protein) (DBI), transcript variant 1, mRNA [NM_020548]	NM_020548	84598.2	31984	96672.7	8.22675e-14	4.10712e-11
A_24_P114183	NM_002004	FDPS	Homo sapiens farnesyl diphosphate synthase (farnesyl pyrophosphate synthetase, dimethylallyltranstransferase, geranyltranstransferase) (FDPS), mRNA [NM_002004]	NM_002004	41909.4	18372.8	59674	8.37108e-14	4.10712e-11
A_23_P140301	NM_002788	PSMA3	Homo sapiens proteasome (prosome, macropain) subunit, alpha type, 3 (PSMA3), transcript variant 1, mRNA [NM_002788]	NM_002788	45462.9	16630.7	40716.7	9.32587e-14	4.21372e-11
A_23_P108785	NM_005721	ACTR3	Homo sapiens ARP3 actin-related protein 3 homolog (yeast) (ACTR3), mRNA [NM_005721]	NM_005721	60323.7	21233.2	66213.9	9.49241e-14	4.21372e-11
A_24_P182182	NM_001152	SLC25A5	Homo sapiens solute carrier family 25 (mitochondrial carrier; adenine nucleotide translocator), member 5 (SLC25A5), mRNA [NM_001152]	NM_001152	69020.8	28314.1	76220.9	1.04916e-13	4.23898e-11
A_23_P140427	NM_016337	EVL	Homo sapiens Enah/Vasp-like (EVL), mRNA [NM_016337]	NM_016337	87533.8	119792	37069.2	1.05693e-13	4.23898e-11
A_32_P149432	NM_001416	EIF4A1	Homo sapiens eukaryotic translation initiation factor 4A, isoform 1 (EIF4A1), mRNA [NM_001416]	NM_001416	92303.2	40489.6	120600	1.09135e-13	4.23898e-11
A_23_P67466	NM_002812	PSMD8	Homo sapiens proteasome (prosome, macropain) 26S subunit, non-ATPase, 8 (PSMD8), mRNA [NM_002812]	NM_002812	33262.2	14434.9	38887.7	1.20792e-13	4.5041e-11
A_23_P31315	NM_016587	CBX3	Homo sapiens chromobox homolog 3 (HP1 gamma homolog, Drosophila) (CBX3), transcript variant 2, mRNA [NM_016587]	NM_016587	84844.6	32778	106698	1.48437e-13	4.62524e-11
A_23_P155765	NM_002129	HMGB2	Homo sapiens high-mobility group box 2 (HMGB2), mRNA [NM_002129]	NM_002129	99303.8	26127.4	159590	1.63092e-13	4.62524e-11
A_32_P18258	NM_006755	TALDO1	Homo sapiens transaldolase 1 (TALDO1), mRNA [NM_006755]	NM_006755	50934.2	15953.2	47312.7	1.63425e-13	4.62524e-11
A_23_P345591	NM_002787	PSMA2	Homo sapiens proteasome (prosome, macropain) subunit, alpha type, 2 (PSMA2), mRNA [NM_002787]	NM_002787	32478.8	13327.8	39294.3	1.75637e-13	4.62524e-11
A_23_P4821	NM_002229	JUNB	Homo sapiens jun B proto-oncogene (JUNB), mRNA [NM_002229]	NM_002229	39314	196910	82182.9	1.81632e-13	4.62524e-11
A_23_P86216	NM_002790	PSMA5	Homo sapiens proteasome (prosome, macropain) subunit, alpha type, 5 (PSMA5), mRNA [NM_002790]	NM_002790	54015.3	13029.8	50107	1.85962e-13	4.62524e-11
A_23_P59005	NM_000593	TAP1	Homo sapiens transporter 1, ATP-binding cassette, sub-family B (MDR/TAP) (TAP1), mRNA [NM_000593]	NM_000593	129929	35583.5	101275	1.86073e-13	4.62524e-11
A_24_P108451	NM_000175	GPI	Homo sapiens glucose phosphate isomerase (GPI), mRNA [NM_000175]	NM_000175	83989.7	33151.6	203993	1.91624e-13	4.62524e-11
A_23_P117068	NM_003095	SNRPF	Homo sapiens small nuclear ribonucleoprotein polypeptide F (SNRPF), mRNA [NM_003095]	NM_003095	49289.8	22827.7	73453	1.92846e-13	4.62524e-11
A_23_P21838	NM_033133	CNP	Homo sapiens 2',3'-cyclic nucleotide 3' phosphodiesterase (CNP), mRNA [NM_033133]	NM_033133	37979.8	14542.3	42857.4	1.93623e-13	4.62524e-11
A_23_P208469	NM_004793	LONP1	Homo sapiens lon peptidase 1, mitochondrial (LONP1), nuclear gene encoding mitochondrial protein, mRNA [NM_004793]	NM_004793	24418.1	15549.7	54315.1	1.95732e-13	4.62524e-11
A_32_P156963	NM_001614	ACTG1	Homo sapiens actin, gamma 1 (ACTG1), mRNA [NM_001614]	NM_001614	107519	44910.7	143308	1.96509e-13	4.62524e-11
A_23_P200866	NM_203401	STMN1	Homo sapiens stathmin 1/oncoprotein 18 (STMN1), transcript variant 1, mRNA [NM_203401]	NM_203401	133022	23523	183942	1.96843e-13	4.62524e-11
A_23_P159927	NM_001666	ARHGAP4	Homo sapiens Rho GTPase activating protein 4 (ARHGAP4), mRNA [NM_001666]	NM_001666	46269.6	98201	28134.8	2.01283e-13	4.62524e-11
A_23_P118544	NM_004859	CLTC	Homo sapiens clathrin, heavy chain (Hc) (CLTC), mRNA [NM_004859]	NM_004859	35283.1	13865.4	38386.1	2.02616e-13	4.62524e-11
A_32_P506600	NM_006325	RAN	Homo sapiens RAN, member RAS oncogene family (RAN), mRNA [NM_006325]	NM_006325	158202	63712.7	220446	2.04947e-13	4.62524e-11
A_32_P28365	NM_172164	NASP	Homo sapiens nuclear autoantigenic sperm protein (histone-binding) (NASP), transcript variant 1, mRNA [NM_172164]	NM_172164	27396.1	10502.4	34194.5	2.08389e-13	4.62524e-11
A_23_P1254	NM_004832	GSTO1	Homo sapiens glutathione S-transferase omega 1 (GSTO1), mRNA [NM_004832]	NM_004832	42909.7	14955.3	58128.1	2.22156e-13	4.81613e-11
A_23_P60248	NM_003329	TXN	Homo sapiens thioredoxin (TXN), mRNA [NM_003329]	NM_003329	82212.2	17476.8	106318	2.49911e-13	5.177e-11
A_23_P140207	NM_004563	PCK2	Homo sapiens phosphoenolpyruvate carboxykinase 2 (mitochondrial) (PCK2), nuclear gene encoding mitochondrial protein, transcript variant 1, mRNA [NM_004563]	NM_004563	29279	6574.04	49816.6	2.50022e-13	5.177e-11
A_24_P390793	NM_001416	EIF4A1	Homo sapiens eukaryotic translation initiation factor 4A, isoform 1 (EIF4A1), mRNA [NM_001416]	NM_001416	68912.7	27175.5	96078.9	2.55462e-13	5.177e-11
A_24_P271527	NM_014876	JOSD1	Homo sapiens Josephin domain containing 1 (JOSD1), mRNA [NM_014876]	NM_014876	15428.8	54692.5	17504.9	2.62901e-13	5.18546e-11
A_24_P41570	NM_002106	H2AFZ	Homo sapiens H2A histone family, member Z (H2AFZ), mRNA [NM_002106]	NM_002106	70834.6	21383	109368	2.67231e-13	5.18546e-11
A_32_P123	THC2509446	THC2509446	HUMATPC ADP/ATP carrier protein {Homo sapiens} (exp=-1; wgp=0; cg=0), partial (51%) [THC2509446]		47379.5	20101.8	48789	2.76557e-13	5.18546e-11
A_23_P44037	NM_001614	ACTG1	Homo sapiens actin, gamma 1 (ACTG1), mRNA [NM_001614]	NM_001614	211750	86538.1	257191	2.8233e-13	5.18546e-11
A_23_P85800	NM_001803	CD52	Homo sapiens CD52 molecule (CD52), mRNA [NM_001803]	NM_001803	76885.8	133516	32624.6	2.88325e-13	5.18546e-11
A_23_P258964	NM_013417	IARS	Homo sapiens isoleucyl-tRNA synthetase (IARS), transcript variant long, mRNA [NM_013417]	NM_013417	39654.6	12691.6	59078.9	2.92544e-13	5.18546e-11
A_23_P126844	NM_148965	TNFRSF25	Homo sapiens tumor necrosis factor receptor superfamily, member 25 (TNFRSF25), transcript variant 1, mRNA [NM_148965]	NM_148965	50229.4	110581	15741.1	2.95097e-13	5.18546e-11
A_23_P60479	NM_001539	DNAJA1	Homo sapiens DnaJ (Hsp40) homolog, subfamily A, member 1 (DNAJA1), mRNA [NM_001539]	NM_001539	44702.6	18710.9	43682.5	3.07976e-13	5.18546e-11
A_23_P128147	NM_006082	TUBA1B	Homo sapiens tubulin, alpha 1b (TUBA1B), mRNA [NM_006082]	NM_006082	204196	44142.5	272187	3.09419e-13	5.18546e-11
A_23_P257863	NM_012073	CCT5	Homo sapiens chaperonin containing TCP1, subunit 5 (epsilon) (CCT5), mRNA [NM_012073]	NM_012073	80831.4	20716.3	94570	3.12084e-13	5.18546e-11
A_23_P13899	NM_002046	GAPDH	Homo sapiens glyceraldehyde-3-phosphate dehydrogenase (GAPDH), mRNA [NM_002046]	NM_002046	111328	25917.1	245656	3.21632e-13	5.18546e-11
A_23_P347070	NM_018440	PAG1	Homo sapiens phosphoprotein associated with glycosphingolipid microdomains 1 (PAG1), mRNA [NM_018440]	NM_018440	36226.8	73474.2	14784.8	3.22631e-13	5.18546e-11
A_24_P266728	NM_004630	SF1	Homo sapiens splicing factor 1 (SF1), transcript variant 1, mRNA [NM_004630]	NM_004630	19311.1	44806.8	13233.8	3.41061e-13	5.38876e-11
A_23_P436179	NM_001152	SLC25A5	Homo sapiens solute carrier family 25 (mitochondrial carrier; adenine nucleotide translocator), member 5 (SLC25A5), mRNA [NM_001152]	NM_001152	50122.1	21006.7	54897.1	3.67928e-13	5.5558e-11
A_23_P161338	NM_021129	PPA1	Homo sapiens pyrophosphatase (inorganic) 1 (PPA1), mRNA [NM_021129]	NM_021129	27890.3	11314	45420.8	3.82694e-13	5.5558e-11
A_24_P304051	NM_004832	GSTO1	Homo sapiens glutathione S-transferase omega 1 (GSTO1), mRNA [NM_004832]	NM_004832	33642.3	11953.5	46577.3	3.83471e-13	5.5558e-11
A_32_P25273	NM_002156	HSPD1	Homo sapiens heat shock 60kDa protein 1 (chaperonin) (HSPD1), nuclear gene encoding mitochondrial protein, transcript variant 1, mRNA [NM_002156]	NM_002156	129729	35094.8	219142	3.85136e-13	5.5558e-11
A_23_P96872	NM_016126	C1orf41	Homo sapiens chromosome 1 open reading frame 41 (C1orf41), mRNA [NM_016126]	NM_016126	19899	9446.67	26194.8	3.87801e-13	5.5558e-11
A_23_P165061	NM_198969	AES	Homo sapiens amino-terminal enhancer of split (AES), transcript variant 1, mRNA [NM_198969]	NM_198969	38799.9	98434.5	22236.2	3.88356e-13	5.5558e-11
A_23_P54477	NM_018648	NOLA3	Homo sapiens nucleolar protein family A, member 3 (H/ACA small nucleolar RNPs) (NOLA3), mRNA [NM_018648]	NM_018648	37664.6	13015.2	39239.4	3.93352e-13	5.5558e-11
A_24_P247175	XR_018969	LOC649003	PREDICTED: Homo sapiens similar to cytoplasmic beta-actin (LOC649003), mRNA [XR_018969]	XR_018969	60511.5	25592.1	75396.7	4.06231e-13	5.63348e-11
A_24_P203000	NM_000878	IL2RB	Homo sapiens interleukin 2 receptor, beta (IL2RB), mRNA [NM_000878]	NM_000878	44531.6	18032.1	60310	4.19331e-13	5.63348e-11
A_24_P343377	NM_001003714	ATP5J2	Homo sapiens ATP synthase, H+ transporting, mitochondrial F0 complex, subunit F2 (ATP5J2), nuclear gene encoding mitochondrial protein, transcript variant 3, mRNA [NM_001003714]	NM_001003714	19987.8	9325.73	22255.1	4.24105e-13	5.63348e-11
A_24_P106681	NM_012479	YWHAG	Homo sapiens tyrosine 3-monooxygenase/tryptophan 5-monooxygenase activation protein, gamma polypeptide (YWHAG), mRNA [NM_012479]	NM_012479	35208.4	15688	47187.7	4.31766e-13	5.63348e-11
A_23_P56922	NM_002157	HSPE1	Homo sapiens heat shock 10kDa protein 1 (chaperonin 10) (HSPE1), mRNA [NM_002157]	NM_002157	120475	40049.3	149807	4.37761e-13	5.63348e-11
A_23_P47220	A_23_P47220	A_23_P47220			76987.4	115179	34033.5	4.41092e-13	5.63348e-11
A_24_P322444	NM_153719	NUP62	Homo sapiens nucleoporin 62kDa (NUP62), transcript variant 1, mRNA [NM_153719]	NM_153719	46605.2	16800.6	45672.4	4.42646e-13	5.63348e-11
A_23_P37636	NM_032231	FAM96A	Homo sapiens family with sequence similarity 96, member A (FAM96A), transcript variant 1, mRNA [NM_032231]	NM_032231	19370.9	8332.21	27108	4.47198e-13	5.63348e-11
A_24_P231513	NM_005721	ACTR3	Homo sapiens ARP3 actin-related protein 3 homolog (yeast) (ACTR3), mRNA [NM_005721]	NM_005721	26839.5	8146.93	29018.8	4.68958e-13	5.74733e-11
A_24_P175519	NM_003329	TXN	Homo sapiens thioredoxin (TXN), mRNA [NM_003329]	NM_003329	72786.8	15313.5	97111.7	4.74509e-13	5.74733e-11
A_24_P105501	NM_001428	ENO1	Homo sapiens enolase 1, (alpha) (ENO1), mRNA [NM_001428]	NM_001428	87626.6	20301.5	167617	4.74731e-13	5.74733e-11
A_23_P170820	NM_014676	PUM1	Homo sapiens pumilio homolog 1 (Drosophila) (PUM1), transcript variant 2, mRNA [NM_014676]	NM_014676	12516.9	26769.9	10197.3	4.81837e-13	5.75857e-11
A_23_P119196	NM_016270	KLF2	Homo sapiens Kruppel-like factor 2 (lung) (KLF2), mRNA [NM_016270]	NM_016270	37880.5	164680	7223.61	4.91829e-13	5.80358e-11
A_23_P131723	NM_006826	YWHAQ	Homo sapiens tyrosine 3-monooxygenase/tryptophan 5-monooxygenase activation protein, theta polypeptide (YWHAQ), mRNA [NM_006826]	NM_006826	40829.1	17643.5	46759.3	5.08926e-13	5.93026e-11
A_23_P256455	NM_002947	RPA3	Homo sapiens replication protein A3, 14kDa (RPA3), mRNA [NM_002947]	NM_002947	24990.1	11665.3	28880.2	5.25024e-13	6.01643e-11
A_23_P35114	NM_016274	PLEKHO1	Homo sapiens pleckstrin homology domain containing, family O member 1 (PLEKHO1), mRNA [NM_016274]	NM_016274	25170.6	23339.5	7769	5.30243e-13	6.01643e-11
A_23_P52610	NM_000107	DDB2	Homo sapiens damage-specific DNA binding protein 2, 48kDa (DDB2), mRNA [NM_000107]	NM_000107	25735.3	9894.59	35196.1	5.35683e-13	6.01643e-11
A_23_P13502	NM_016565	CHCHD8	Homo sapiens coiled-coil-helix-coiled-coil-helix domain containing 8 (CHCHD8), mRNA [NM_016565]	NM_016565	29217.4	14038.8	35334.5	5.49338e-13	6.08088e-11
A_23_P31372	NM_005918	MDH2	Homo sapiens malate dehydrogenase 2, NAD (mitochondrial) (MDH2), mRNA [NM_005918]	NM_005918	24349.7	11129.2	36650.5	5.56333e-13	6.08088e-11
A_24_P81740	NM_006755	TALDO1	Homo sapiens transaldolase 1 (TALDO1), mRNA [NM_006755]	NM_006755	47067.9	13366.6	38261.4	5.77538e-13	6.08088e-11
A_23_P59349	NM_016217	HECA	Homo sapiens headcase homolog (Drosophila) (HECA), mRNA [NM_016217]	NM_016217	32253.5	97878.1	26590.2	5.98965e-13	6.08088e-11
A_32_P95739	NM_000365	TPI1	Homo sapiens triosephosphate isomerase 1 (TPI1), mRNA [NM_000365]	NM_000365	65454.3	12845.1	137605	5.99076e-13	6.08088e-11
A_23_P65254	NM_015932	POMP	Homo sapiens proteasome maturation protein (POMP), mRNA [NM_015932]	NM_015932	29464.9	11530.6	37074.4	6.06626e-13	6.08088e-11
A_23_P358928	NM_003130	SRI	Homo sapiens sorcin (SRI), transcript variant 1, mRNA [NM_003130]	NM_003130	40680.2	17649.1	74823.9	6.06737e-13	6.08088e-11
A_23_P47497	NM_017840	MRPL16	Homo sapiens mitochondrial ribosomal protein L16 (MRPL16), nuclear gene encoding mitochondrial protein, mRNA [NM_017840]	NM_017840	30389.5	13185.2	41037.1	6.08957e-13	6.08088e-11
A_24_P124992	NM_002789	PSMA4	Homo sapiens proteasome (prosome, macropain) subunit, alpha type, 4 (PSMA4), mRNA [NM_002789]	NM_002789	25524.7	9892.8	25275.5	6.10956e-13	6.08088e-11
A_23_P108303	NM_005001	NDUFA7	Homo sapiens NADH dehydrogenase (ubiquinone) 1 alpha subcomplex, 7, 14.5kDa (NDUFA7), mRNA [NM_005001]	NM_005001	23127.4	10065.6	34287.4	6.12732e-13	6.08088e-11
A_23_P93690	NM_182776	MCM7	Homo sapiens MCM7 minichromosome maintenance deficient 7 (S. cerevisiae) (MCM7), transcript variant 2, mRNA [NM_182776]	NM_182776	98094.4	32668.9	105150	6.13176e-13	6.08088e-11
A_24_P340813	NM_032870	C6orf111	Homo sapiens chromosome 6 open reading frame 111 (C6orf111), mRNA [NM_032870]	NM_032870	21016.2	45866.7	17703.3	6.27498e-13	6.1103e-11
A_23_P140256	NM_000270	NP	Homo sapiens nucleoside phosphorylase (NP), mRNA [NM_000270]	NM_000270	46831.5	11630.2	60262.6	6.44707e-13	6.1103e-11
A_24_P20630	NM_016269	LEF1	Homo sapiens lymphoid enhancer-binding factor 1 (LEF1), mRNA [NM_016269]	NM_016269	40892.7	99395.7	18604.2	6.46927e-13	6.1103e-11
A_32_P98511	AA807805	AA807805	nu88h02.s1 NCI_CGAP_Alv1 Homo sapiens cDNA clone IMAGE:1217811, mRNA sequence [AA807805]	AA807805	34357.5	9645.12	48824.1	6.4726e-13	6.1103e-11
A_23_P117971	M15530	M15530	Human B-cell growth factor (BCGF1) mRNA, complete cds. [M15530]	M15530	86293.9	135670	38608.1	6.50036e-13	6.1103e-11
A_24_P79750	NM_006066	AKR1A1	Homo sapiens aldo-keto reductase family 1, member A1 (aldehyde reductase) (AKR1A1), transcript variant 1, mRNA [NM_006066]	NM_006066	20097.1	7612.37	19363.9	6.56808e-13	6.1103e-11
A_23_P126803	NM_005717	ARPC5	Homo sapiens actin related protein 2/3 complex, subunit 5, 16kDa (ARPC5), mRNA [NM_005717]	NM_005717	27069.9	12548.9	29531.9	6.62026e-13	6.1103e-11
A_23_P53267	NM_198261	RSRC2	Homo sapiens arginine/serine-rich coiled-coil 2 (RSRC2), transcript variant 2, mRNA [NM_198261]	NM_198261	20225.6	45916	20244	6.85008e-13	6.18084e-11
A_23_P56680	NM_001002258	ATP5G3	Homo sapiens ATP synthase, H+ transporting, mitochondrial F0 complex, subunit C3 (subunit 9) (ATP5G3), nuclear gene encoding mitochondrial protein, transcript variant 3, mRNA [NM_001002258]	NM_001002258	103140	37931.4	132328	6.86229e-13	6.18084e-11
A_23_P122782	NM_030752	TCP1	Homo sapiens t-complex 1 (TCP1), transcript variant 1, mRNA [NM_030752]	NM_030752	87921.4	38869.5	114459	6.8956e-13	6.18084e-11
A_23_P88963	NM_000034	ALDOA	Homo sapiens aldolase A, fructose-bisphosphate (ALDOA), transcript variant 1, mRNA [NM_000034]	NM_000034	52923.9	25084.1	98003.1	7.00551e-13	6.21956e-11
A_24_P103803	NM_001497	B4GALT1	Homo sapiens UDP-Gal:betaGlcNAc beta 1,4- galactosyltransferase, polypeptide 1 (B4GALT1), mRNA [NM_001497]	NM_001497	10737.8	29289.6	10512.5	7.16871e-13	6.30441e-11
A_24_P153840	NM_033086	FGD3	Homo sapiens FYVE, RhoGEF and PH domain containing 3 (FGD3), mRNA [NM_033086]	NM_033086	25239.2	54957.5	11077.5	7.45959e-13	6.41669e-11
A_23_P219144	NM_007096	CLTA	Homo sapiens clathrin, light chain (Lca) (CLTA), transcript variant 2, mRNA [NM_007096]	NM_007096	31223.3	12551.1	29474.3	7.49734e-13	6.41669e-11
A_23_P8339	NM_014161	MRPL18	Homo sapiens mitochondrial ribosomal protein L18 (MRPL18), nuclear gene encoding mitochondrial protein, mRNA [NM_014161]	NM_014161	25928.8	9933.58	27106.8	7.50289e-13	6.41669e-11
A_23_P31135	BC000408	ACAT2	Homo sapiens acetyl-Coenzyme A acetyltransferase 2 (acetoacetyl Coenzyme A thiolase), mRNA (cDNA clone MGC:8573 IMAGE:2823036), complete cds. [BC000408]	BC000408	21955.4	7899.57	24188.5	7.5917e-13	6.43362e-11
A_24_P393811	NM_019026	TMCO1	Homo sapiens transmembrane and coiled-coil domains 1 (TMCO1), mRNA [NM_019026]	NM_019026	12347.2	5132.21	13128.7	7.75824e-13	6.46299e-11
A_23_P100576	NM_002795	PSMB3	Homo sapiens proteasome (prosome, macropain) subunit, beta type, 3 (PSMB3), mRNA [NM_002795]	NM_002795	25945.9	8014.33	24512.7	7.86038e-13	6.46299e-11
A_24_P504405	NM_003095	SNRPF	Homo sapiens small nuclear ribonucleoprotein polypeptide F (SNRPF), mRNA [NM_003095]	NM_003095	25476.9	11855.3	35190	7.88924e-13	6.46299e-11
A_23_P151426	NM_002015	FOXO1	Homo sapiens forkhead box O1A (FOXO1A), mRNA [NM_002015]	NM_002015	24026.5	62279.7	18474.6	7.90368e-13	6.46299e-11
A_23_P134295	NM_198949	NUDT1	Homo sapiens nudix (nucleoside diphosphate linked moiety X)-type motif 1 (NUDT1), transcript variant 2B, mRNA [NM_198949]	NM_198949	22995.3	8418.28	25612.6	8.08353e-13	6.55258e-11
A_23_P132793	NM_006010	ARMET	Homo sapiens arginine-rich, mutated in early stage tumors (ARMET), mRNA [NM_006010]	NM_006010	56897.8	19281.3	54498.6	8.80074e-13	7.07246e-11
A_32_P10100	A_32_P10100	A_32_P10100			40003.4	18611.2	50678.4	9.10827e-13	7.19846e-11
A_23_P137391	NM_001428	ENO1	Homo sapiens enolase 1, (alpha) (ENO1), mRNA [NM_001428]	NM_001428	72220.5	17077.6	129012	9.17155e-13	7.19846e-11
A_24_P604649	NM_000291	PGK1	Homo sapiens phosphoglycerate kinase 1 (PGK1), mRNA [NM_000291]	NM_000291	23127.9	10049.3	71744.5	9.20264e-13	7.19846e-11
A_23_P74034	NM_014412	CACYBP	Homo sapiens calcyclin binding protein (CACYBP), transcript variant 1, mRNA [NM_014412]	NM_014412	31144.1	14333.3	44026.4	9.29923e-13	7.19846e-11
A_23_P61688	NM_006598	SLC12A7	Homo sapiens solute carrier family 12 (potassium/chloride transporters), member 7 (SLC12A7), mRNA [NM_006598]	NM_006598	42391.3	50489.7	14845.1	9.34364e-13	7.19846e-11
A_24_P255654	XR_019265	LOC400039	PREDICTED: Homo sapiens similar to eukaryotic translation initiation factor 4A, isoform 1 (LOC400039), mRNA [XR_019265]	XR_019265	33210.7	12836	44184.7	9.44356e-13	7.21581e-11
A_23_P47565	NM_005566	LDHA	Homo sapiens lactate dehydrogenase A (LDHA), mRNA [NM_005566]	NM_005566	67264.5	22065.3	161862	9.57789e-13	7.25895e-11
A_23_P88484	NM_001948	DUT	Homo sapiens dUTP pyrophosphatase (DUT), nuclear gene encoding mitochondrial protein, transcript variant 2, mRNA [NM_001948]	NM_001948	46568.7	20400.9	67527.7	9.68003e-13	7.26369e-11
A_23_P370434	NM_001212	C1QBP	Homo sapiens complement component 1, q subcomponent binding protein (C1QBP), nuclear gene encoding mitochondrial protein, mRNA [NM_001212]	NM_001212	77835.7	29323.8	114020	9.73999e-13	7.26369e-11
A_23_P14957	NM_001802	CDR2	Homo sapiens cerebellar degeneration-related protein 2, 62kDa (CDR2), mRNA [NM_001802]	NM_001802	7777.86	24936.7	5553.33	9.86655e-13	7.29968e-11
A_23_P70168	NM_152295	TARS	Homo sapiens threonyl-tRNA synthetase (TARS), mRNA [NM_152295]	NM_152295	29867.6	5640.23	36005.7	1.08913e-12	7.88725e-11
A_23_P126908	NM_003820	TNFRSF14	Homo sapiens tumor necrosis factor receptor superfamily, member 14 (herpesvirus entry mediator) (TNFRSF14), mRNA [NM_003820]	NM_003820	44074.1	41598.6	16809.3	1.10634e-12	7.88725e-11
A_23_P130780	AF182077	GLTSCR1	Homo sapiens glioma tumor suppressor candidate region protein 1 (GLTSCR1) mRNA, complete cds. [AF182077]	AF182077	16719.2	37084	13394	1.11133e-12	7.88725e-11
A_23_P339480	NM_003642	HAT1	Homo sapiens histone acetyltransferase 1 (HAT1), transcript variant 1, mRNA [NM_003642]	NM_003642	15144.7	6574.37	18272.5	1.11899e-12	7.88725e-11
A_23_P371613	NM_203298	CHCHD1	Homo sapiens coiled-coil-helix-coiled-coil-helix domain containing 1 (CHCHD1), mRNA [NM_203298]	NM_203298	20435.5	7218.83	25057	1.1271e-12	7.88725e-11
A_23_P103454	NM_032264	NBPF3	Homo sapiens neuroblastoma breakpoint family, member 3 (NBPF3), mRNA [NM_032264]	NM_032264	33983	82704.4	20120.3	1.13043e-12	7.88725e-11
A_24_P943393	NM_001620	AHNAK	Homo sapiens AHNAK nucleoprotein (desmoyokin) (AHNAK), transcript variant 1, mRNA [NM_001620]	NM_001620	16878.7	57529.3	13779.7	1.13076e-12	7.88725e-11
A_23_P72537	NM_004208	AIFM1	Homo sapiens apoptosis-inducing factor, mitochondrion-associated, 1 (AIFM1), nuclear gene encoding mitochondrial protein, transcript variant 1, mRNA [NM_004208]	NM_004208	19017.9	7581.18	21872.6	1.13376e-12	7.88725e-11
A_23_P132216	NM_004175	SNRPD3	Homo sapiens small nuclear ribonucleoprotein D3 polypeptide 18kDa (SNRPD3), mRNA [NM_004175]	NM_004175	32871.8	14719.9	39953.1	1.17251e-12	8.09637e-11
A_23_P211550	NM_014248	RBX1	Homo sapiens ring-box 1 (RBX1), mRNA [NM_014248]	NM_014248	14769.3	5398.34	15995.9	1.18949e-12	8.15245e-11
A_24_P105771	NM_005721	ACTR3	Homo sapiens ARP3 actin-related protein 3 homolog (yeast) (ACTR3), mRNA [NM_005721]	NM_005721	20411.2	5649.98	26106.5	1.20348e-12	8.15245e-11
A_23_P133146	NM_002106	H2AFZ	Homo sapiens H2A histone family, member Z (H2AFZ), mRNA [NM_002106]	NM_002106	53501.6	17545.4	73689.3	1.2117e-12	8.15245e-11
A_23_P100632	NM_001002033	HN1	Homo sapiens hematological and neurological expressed 1 (HN1), transcript variant 3, mRNA [NM_001002033]	NM_001002033	74267.3	18276.5	115672	1.22113e-12	8.15245e-11
A_23_P30884	NM_001288	CLIC1	Homo sapiens chloride intracellular channel 1 (CLIC1), mRNA [NM_001288]	NM_001288	40454.3	12532.6	53268.2	1.22435e-12	8.15245e-11
A_23_P102876	NM_006585	CCT8	Homo sapiens chaperonin containing TCP1, subunit 8 (theta) (CCT8), mRNA [NM_006585]	NM_006585	39006.1	17423.5	51845.7	1.25711e-12	8.31116e-11
A_23_P28886	NM_002592	PCNA	Homo sapiens proliferating cell nuclear antigen (PCNA), transcript variant 1, mRNA [NM_002592]	NM_002592	54707.4	5888.22	80121.3	1.26621e-12	8.3124e-11
A_32_P28872	NM_006755	TALDO1	Homo sapiens transaldolase 1 (TALDO1), mRNA [NM_006755]	NM_006755	22395.8	5858.17	19786.1	1.29807e-12	8.46198e-11
A_24_P349489	A_24_P349489	A_24_P349489			16742.4	6290.2	18715.4	1.31661e-12	8.47517e-11
A_23_P166459	NM_002305	LGALS1	Homo sapiens lectin, galactoside-binding, soluble, 1 (galectin 1) (LGALS1), mRNA [NM_002305]	NM_002305	77675.2	17996.6	242503	1.31828e-12	8.47517e-11
A_24_P339611	NM_004708	PDCD5	Homo sapiens programmed cell death 5 (PDCD5), mRNA [NM_004708]	NM_004708	23262	8871.45	35108.8	1.35947e-12	8.68011e-11
A_23_P50357	NM_015318	ARHGEF18	Homo sapiens rho/rac guanine nucleotide exchange factor (GEF) 18 (ARHGEF18), mRNA [NM_015318]	NM_015318	14803.2	61321.7	8235.51	1.37435e-12	8.7154e-11
A_32_P229746	NM_005494	DNAJB6	Homo sapiens DnaJ (Hsp40) homolog, subfamily B, member 6 (DNAJB6), transcript variant 2, mRNA [NM_005494]	NM_005494	14693.1	39632.2	13958.9	1.43219e-12	9.00615e-11
A_23_P502142	NM_002037	FYN	Homo sapiens FYN oncogene related to SRC, FGR, YES (FYN), transcript variant 1, mRNA [NM_002037]	NM_002037	24020.9	50691.1	17939.9	1.43952e-12	9.00615e-11
A_23_P78975	A_23_P78975	A_23_P78975			77741.2	124719	35615.2	1.47049e-12	9.13861e-11
A_24_P184031	NM_014172	PHPT1	Homo sapiens phosphohistidine phosphatase 1 (PHPT1), mRNA [NM_014172]	NM_014172	21226.2	6244.39	27904.9	1.48781e-12	9.18501e-11
A_23_P36076	NM_003146	SSRP1	Homo sapiens structure specific recognition protein 1 (SSRP1), mRNA [NM_003146]	NM_003146	67645.3	27203.2	85203.8	1.50602e-12	9.23625e-11
A_23_P17575	NM_000687	AHCY	Homo sapiens S-adenosylhomocysteine hydrolase (AHCY), mRNA [NM_000687]	NM_000687	32644.2	8839.3	43730.7	1.53855e-12	9.37408e-11
A_24_P311679	NM_014421	DKK2	Homo sapiens dickkopf homolog 2 (Xenopus laevis) (DKK2), mRNA [NM_014421]	NM_014421	11.6225	25.5839	10	1.56553e-12	9.47651e-11
A_24_P77364	NM_212552	BOLA3	Homo sapiens bolA homolog 3 (E. coli) (BOLA3), transcript variant 1, mRNA [NM_212552]	NM_212552	27020.5	11116.3	44474.3	1.62315e-12	9.75971e-11
A_24_P47547	NM_006325	RAN	Homo sapiens RAN, member RAS oncogene family (RAN), mRNA [NM_006325]	NM_006325	31983.1	10077	48489.9	1.63325e-12	9.75971e-11
A_23_P206510	NM_012201	GLG1	Homo sapiens golgi apparatus protein 1 (GLG1), mRNA [NM_012201]	NM_012201	18127.4	41016.2	11496.7	1.65501e-12	9.82675e-11
A_24_P603890	XR_019195	LOC442255	PREDICTED: Homo sapiens similar to ADP [XR_019195]	XR_019195	20776.2	8146.6	24027.2	1.69065e-12	9.89502e-11
A_24_P523061	BC031320	BC031320	Homo sapiens cDNA clone IMAGE:5278682. [BC031320]	BC031320	18904.4	60907.3	16675.3	1.70319e-12	9.89502e-11
A_32_P27020	NM_173638	NBPF15	Homo sapiens neuroblastoma breakpoint family, member 15 (NBPF15), mRNA [NM_173638]	NM_173638	28051.1	66569.4	19693.2	1.70619e-12	9.89502e-11
A_24_P345498	NM_021141	XRCC5	Homo sapiens X-ray repair complementing defective repair in Chinese hamster cells 5 (double-strand-break rejoining; Ku autoantigen, 80kDa) (XRCC5), mRNA [NM_021141]	NM_021141	19169.8	6961.31	20561.3	1.70897e-12	9.89502e-11
A_23_P42695	NM_024051	C7orf24	Homo sapiens chromosome 7 open reading frame 24 (C7orf24), mRNA [NM_024051]	NM_024051	15832	5357.42	23022.6	1.72862e-12	9.90202e-11
A_23_P1948	NM_024099	C11orf48	Homo sapiens chromosome 11 open reading frame 48 (C11orf48), mRNA [NM_024099]	NM_024099	22525.6	7526.46	19592.5	1.77358e-12	9.90202e-11
A_24_P631993	A_24_P631993	A_24_P631993			63033.9	14738.4	181060	1.77758e-12	9.90202e-11
A_24_P271285	NM_052876	BTBD14B	Homo sapiens BTB (POZ) domain containing 14B (BTBD14B), mRNA [NM_052876]	NM_052876	13063.1	31260.4	11171.5	1.78635e-12	9.90202e-11
A_23_P503233	NM_080738	EDARADD	Homo sapiens EDAR-associated death domain (EDARADD), transcript variant B, mRNA [NM_080738]	NM_080738	34284.5	7421.58	57447.3	1.801e-12	9.90202e-11
A_32_P187327	NM_006088	TUBB2C	Homo sapiens tubulin, beta 2C (TUBB2C), mRNA [NM_006088]	NM_006088	131746	38645.7	172936	1.80433e-12	9.90202e-11
A_24_P188071	NM_032704	TUBA1C	Homo sapiens tubulin, alpha 1c (TUBA1C), mRNA [NM_032704]	NM_032704	98173.8	13362.8	129985	1.812e-12	9.90202e-11
A_24_P276583	NM_019026	TMCO1	Homo sapiens transmembrane and coiled-coil domains 1 (TMCO1), mRNA [NM_019026]	NM_019026	8574.12	3416.95	9372.62	1.82332e-12	9.90202e-11
A_23_P169629	NM_005412	SHMT2	Homo sapiens serine hydroxymethyltransferase 2 (mitochondrial) (SHMT2), mRNA [NM_005412]	NM_005412	26135	6464.71	41665.5	1.82487e-12	9.90202e-11
A_23_P155257	NM_032682	FOXP1	Homo sapiens forkhead box P1 (FOXP1), transcript variant 1, mRNA [NM_032682]	NM_032682	21061.1	53875.6	12188.9	1.82521e-12	9.90202e-11
A_24_P942328	NM_000791	DHFR	Homo sapiens dihydrofolate reductase (DHFR), mRNA [NM_000791]	NM_000791	19512.2	4598.31	21367.2	1.83753e-12	9.90202e-11
A_23_P34800	NM_172164	NASP	Homo sapiens nuclear autoantigenic sperm protein (histone-binding) (NASP), transcript variant 1, mRNA [NM_172164]	NM_172164	16272.5	6042.1	20919.4	1.83764e-12	9.90202e-11
A_23_P141636	NM_014740	EIF4A3	Homo sapiens eukaryotic translation initiation factor 4A, isoform 3 (EIF4A3), mRNA [NM_014740]	NM_014740	45236.3	16535.5	49687	1.92479e-12	1.02749e-10
A_24_P381029	NM_006541	TXNL2	Homo sapiens thioredoxin-like 2 (TXNL2), mRNA [NM_006541]	NM_006541	15800.5	7937.46	21523.1	1.93712e-12	1.02749e-10
A_32_P45738	NM_002629	PGAM1	Homo sapiens phosphoglycerate mutase 1 (brain) (PGAM1), mRNA [NM_002629]	NM_002629	47645.7	10845.5	109443	1.94067e-12	1.02749e-10
A_23_P90612	NM_005915	MCM6	Homo sapiens minichromosome maintenance deficient 6 homolog (S. cerevisiae) (MCM6), mRNA [NM_005915]	NM_005915	51476.3	16598.6	81047.9	1.96243e-12	1.02749e-10
A_32_P156549	A_32_P156549	A_32_P156549			17548.9	48930.3	11887.8	1.96843e-12	1.02749e-10
A_23_P566	NM_014947	FOXJ3	Homo sapiens forkhead box J3 (FOXJ3), mRNA [NM_014947]	NM_014947	10110.8	23239.3	7328.16	1.97298e-12	1.02749e-10
A_23_P217866	NM_005531	IFI16	Homo sapiens interferon, gamma-inducible protein 16 (IFI16), mRNA [NM_005531]	NM_005531	33373.1	13734.9	43262.1	1.99407e-12	1.03026e-10
A_23_P250629	NM_004159	PSMB8	Homo sapiens proteasome (prosome, macropain) subunit, beta type, 8 (large multifunctional peptidase 7) (PSMB8), transcript variant 1, mRNA [NM_004159]	NM_004159	19739	6039.01	19849.1	2.0095e-12	1.03026e-10
A_23_P145089	NM_007355	HSP90AB1	Homo sapiens heat shock protein 90kDa alpha (cytosolic), class B member 1 (HSP90AB1), mRNA [NM_007355]	NM_007355	32238.5	14485	38720.5	2.01616e-12	1.03026e-10
A_23_P355067	NM_019026	TMCO1	Homo sapiens transmembrane and coiled-coil domains 1 (TMCO1), mRNA [NM_019026]	NM_019026	9517.49	3924.1	10625.2	2.02249e-12	1.03026e-10
A_23_P99138	NM_016497	MRPL51	Homo sapiens mitochondrial ribosomal protein L51 (MRPL51), nuclear gene encoding mitochondrial protein, mRNA [NM_016497]	NM_016497	42946.4	11836.6	48479.9	2.04248e-12	1.03478e-10
A_23_P2152	NM_004549	NDUFC2	Homo sapiens NADH dehydrogenase (ubiquinone) 1, subcomplex unknown, 2, 14.5kDa (NDUFC2), mRNA [NM_004549]	NM_004549	40731.6	16503.8	39228.3	2.06091e-12	1.03847e-10
A_24_P679796	A_24_P679796	A_24_P679796			14537.5	5341.06	16122.7	2.07956e-12	1.04224e-10
A_24_P184555	NM_002859	PXN	Homo sapiens paxillin (PXN), mRNA [NM_002859]	NM_002859	50030.1	92422	20146.3	2.10876e-12	1.05122e-10
A_23_P163496	NM_023936	MRPS34	Homo sapiens mitochondrial ribosomal protein S34 (MRPS34), nuclear gene encoding mitochondrial protein, mRNA [NM_023936]	NM_023936	28217.8	11315.8	34284	2.22178e-12	1.09306e-10
A_32_P98502	NM_004255	COX5A	Homo sapiens cytochrome c oxidase subunit Va (COX5A), nuclear gene encoding mitochondrial protein, mRNA [NM_004255]	NM_004255	19910.4	6092.06	28992.6	2.22877e-12	1.09306e-10
A_23_P165691	NM_005805	PSMD14	Homo sapiens proteasome (prosome, macropain) 26S subunit, non-ATPase, 14 (PSMD14), mRNA [NM_005805]	NM_005805	28269.3	8456.44	39050	2.24143e-12	1.09306e-10
A_23_P132454	NM_020307	CCNL1	Homo sapiens cyclin L1 (CCNL1), mRNA [NM_020307]	NM_020307	26098.3	65051.4	18597.9	2.24887e-12	1.09306e-10
A_23_P421563	NM_014463	LSM3	Homo sapiens LSM3 homolog, U6 small nuclear RNA associated (S. cerevisiae) (LSM3), mRNA [NM_014463]	NM_014463	11617.7	5474.01	15574.5	2.25131e-12	1.09306e-10
A_24_P358328	NR_002187	tcag7.1015	Homo sapiens hypothetical protein LOC286016 (LOC286016) on chromosome 7 [NR_002187]	NR_002187	40092.7	7660.36	84775.4	2.26763e-12	1.09528e-10
A_32_P201868	CD359823	CD359823	AGENCOURT_14276362 NIH_MGC_180 Homo sapiens cDNA clone IMAGE:30386046 5', mRNA sequence [CD359823]	CD359823	9008.74	27894.9	5036.98	2.31659e-12	1.10692e-10
A_24_P187626	XR_018872	LOC441783	PREDICTED: Homo sapiens similar to T04C12.5 (LOC441783), mRNA [XR_018872]	XR_018872	27930.3	11387.4	34104	2.32037e-12	1.10692e-10
A_32_P74120	BC070363	BC070363	Homo sapiens cDNA clone IMAGE:3960708, partial cds. [BC070363]	BC070363	41757.2	67164.3	17859.6	2.3308e-12	1.10692e-10
A_23_P14649	AK021784	C15orf28	Homo sapiens cDNA FLJ11722 fis, clone HEMBA1005311. [AK021784]	AK021784	52788	91877.2	23513.8	2.33924e-12	1.10692e-10
A_23_P373126	BC035647	BC035647	Homo sapiens, clone IMAGE:5575764, mRNA. [BC035647]	BC035647	69666.1	82841.3	30507.6	2.36877e-12	1.11524e-10
A_23_P152804	NM_198175	NME1	Homo sapiens non-metastatic cells 1, protein (NM23A) expressed in (NME1), transcript variant 1, mRNA [NM_198175]	NM_198175	60952.6	14249.6	68062.7	2.51876e-12	1.17989e-10
A_23_P114282	NM_014060	MCTS1	Homo sapiens malignant T cell amplified sequence 1 (MCTS1), mRNA [NM_014060]	NM_014060	13815.7	6298.05	18351.5	2.57261e-12	1.19909e-10
A_23_P7873	NM_002388	MCM3	Homo sapiens MCM3 minichromosome maintenance deficient 3 (S. cerevisiae) (MCM3), mRNA [NM_002388]	NM_002388	44629.3	10749.9	59410.8	2.60558e-12	1.20842e-10
A_24_P315405	A_24_P315405	A_24_P315405			11383.6	3893.51	19491.1	2.66087e-12	1.22795e-10
A_24_P53080	NM_000126	ETFA	Homo sapiens electron-transfer-flavoprotein, alpha polypeptide (glutaric aciduria II) (ETFA), nuclear gene encoding mitochondrial protein, mRNA [NM_000126]	NM_000126	13733.4	4629.75	17940.4	2.71139e-12	1.2451e-10
A_23_P24515	NM_000019	ACAT1	Homo sapiens acetyl-Coenzyme A acetyltransferase 1 (acetoacetyl Coenzyme A thiolase) (ACAT1), nuclear gene encoding mitochondrial protein, mRNA [NM_000019]	NM_000019	14493.2	4866.28	20870.6	2.83751e-12	1.29663e-10
A_23_P215227	NM_005494	DNAJB6	Homo sapiens DnaJ (Hsp40) homolog, subfamily B, member 6 (DNAJB6), transcript variant 2, mRNA [NM_005494]	NM_005494	9787.42	25543.5	9858.71	2.86815e-12	1.2972e-10
A_23_P165879	NM_016131	RAB10	Homo sapiens RAB10, member RAS oncogene family (RAB10), mRNA [NM_016131]	NM_016131	12665.1	4998.65	10986.7	2.87192e-12	1.2972e-10
A_23_P107421	NM_003258	TK1	Homo sapiens thymidine kinase 1, soluble (TK1), mRNA [NM_003258]	NM_003258	53577.7	2397.12	82465.1	2.90712e-12	1.2972e-10
A_23_P29803	NM_006232	POLR2H	Homo sapiens polymerase (RNA) II (DNA directed) polypeptide H (POLR2H), mRNA [NM_006232]	NM_006232	14582.3	6018.9	22552.4	2.90745e-12	1.2972e-10
A_24_P331904	NM_017828	COMMD4	Homo sapiens COMM domain containing 4 (COMMD4), mRNA [NM_017828]	NM_017828	18407	6786.91	15613.6	2.90834e-12	1.2972e-10
A_23_P124642	NM_005739	RASGRP1	Homo sapiens RAS guanyl releasing protein 1 (calcium and DAG-regulated) (RASGRP1), mRNA [NM_005739]	NM_005739	26714.7	39807.4	11822.8	2.96274e-12	1.31517e-10
A_23_P132277	NM_006739	MCM5	Homo sapiens MCM5 minichromosome maintenance deficient 5, cell division cycle 46 (S. cerevisiae) (MCM5), mRNA [NM_006739]	NM_006739	29173.1	6571.3	32660	2.98095e-12	1.31699e-10
A_23_P202520	NM_001003408	ABLIM1	Homo sapiens actin binding LIM protein 1 (ABLIM1), transcript variant 3, mRNA [NM_001003408]	NM_001003408	31106.5	82219.4	20698.3	3.03058e-12	1.32938e-10
A_23_P138635	NM_004052	BNIP3	Homo sapiens BCL2/adenovirus E1B 19kDa interacting protein 3 (BNIP3), nuclear gene encoding mitochondrial protein, mRNA [NM_004052]	NM_004052	8491.58	9196.11	70600.8	3.0399e-12	1.32938e-10
A_23_P398294	NM_003959	HIP1R	Homo sapiens huntingtin interacting protein 1 related (HIP1R), mRNA [NM_003959]	NM_003959	19851.1	32915	5482.42	3.05178e-12	1.32938e-10
A_24_P145911	ENST00000342294	ENST00000342294	Arginine/serine-rich-splicing factor 10 (Transformer-2-beta) (HTRA2- beta) (Transformer 2 protein homolog). [Source:Uniprot/SWISSPROT;Acc:P62995] [ENST00000342294]		5848.43	17911	5600.99	3.20588e-12	1.38698e-10
A_23_P102000	NM_001008540	CXCR4	Homo sapiens chemokine (C-X-C motif) receptor 4 (CXCR4), transcript variant 1, mRNA [NM_001008540]	NM_001008540	66778.4	278887	52597.9	3.21376e-12	1.38698e-10
A_23_P128154	NM_032704	TUBA1C	Homo sapiens tubulin, alpha 1c (TUBA1C), mRNA [NM_032704]	NM_032704	66887	18723.5	90284.2	3.26161e-12	1.40114e-10
A_23_P156811	NM_001018022	NM_001018022	Homo sapiens similar to FKSG62 (LOC389286), mRNA [NM_001018022]	NM_001018022	17909.9	39596.4	11501.1	3.31513e-12	1.4132e-10
A_24_P879711	AK023150	CCDC138	Homo sapiens cDNA FLJ13088 fis, clone NT2RP3002102. [AK023150]	AK023150	22.793	10	36.1025	3.32001e-12	1.4132e-10
A_23_P50477	NM_138639	BCL2L12	Homo sapiens BCL2-like 12 (proline rich) (BCL2L12), transcript variant 1, mRNA [NM_138639]	NM_138639	14925.7	5177.11	19611.4	3.37708e-12	1.42232e-10
A_32_P148672	NM_006938	SNRPD1	Homo sapiens small nuclear ribonucleoprotein D1 polypeptide 16kDa (SNRPD1), mRNA [NM_006938]	NM_006938	19613.2	8537.79	25637.2	3.38229e-12	1.42232e-10
A_23_P3221	NM_021199	SQRDL	Homo sapiens sulfide quinone reductase-like (yeast) (SQRDL), mRNA [NM_021199]	NM_021199	58240.8	23178.8	96935.7	3.40417e-12	1.42232e-10
A_24_P367109	XR_019503	LOC650828	PREDICTED: Homo sapiens similar to putative MAPK activating protein PM28 (LOC650828), mRNA [XR_019503]	XR_019503	6853.49	14229.3	5166.39	3.41216e-12	1.42232e-10
A_24_P264772	NM_178230	PPIAL4	Homo sapiens peptidylprolyl isomerase A (cyclophilin A)-like 4 (PPIAL4), mRNA [NM_178230]	NM_178230	12866.3	5827.01	16228.1	3.42781e-12	1.42232e-10
A_23_P416314	BC034222	HRASLS5	Homo sapiens HRAS-like suppressor family, member 5, mRNA (cDNA clone MGC:39540 IMAGE:5268703), complete cds. [BC034222]	BC034222	11304.3	25256.4	10496.1	3.44003e-12	1.42232e-10
A_23_P209740	NM_002807	PSMD1	Homo sapiens proteasome (prosome, macropain) 26S subunit, non-ATPase, 1 (PSMD1), mRNA [NM_002807]	NM_002807	27908.4	9873.61	26264.7	3.44824e-12	1.42232e-10
A_23_P107959	NM_015953	NOSIP	Homo sapiens nitric oxide synthase interacting protein (NOSIP), mRNA [NM_015953]	NM_015953	12121	41179	6780.18	3.47178e-12	1.42451e-10
A_32_P32923	A_32_P32923	A_32_P32923			12965.6	6100.45	16499.8	3.4841e-12	1.42451e-10
A_23_P102235	NM_003096	SNRPG	Homo sapiens small nuclear ribonucleoprotein polypeptide G (SNRPG), mRNA [NM_003096]	NM_003096	33383.3	13807.6	39666.9	3.52018e-12	1.43298e-10
A_23_P83192	NM_014172	PHPT1	Homo sapiens phosphohistidine phosphatase 1 (PHPT1), mRNA [NM_014172]	NM_014172	19317.2	6304.08	24898.4	3.55105e-12	1.43926e-10
A_23_P412515	NM_012129	CLDN12	Homo sapiens claudin 12 (CLDN12), mRNA [NM_012129]	NM_012129	11.0731	10.356	37.7197	3.59679e-12	1.45148e-10
A_24_P938403	BC008690	JPH3	Homo sapiens junctophilin 3, mRNA (cDNA clone IMAGE:3867947), complete cds. [BC008690]	BC008690	11.3057	11.044	27.6588	3.61933e-12	1.45428e-10
A_24_P63608	NM_017838	NOLA2	Homo sapiens nucleolar protein family A, member 2 (H/ACA small nucleolar RNPs) (NOLA2), transcript variant 1, mRNA [NM_017838]	NM_017838	29774.4	10329	26083.4	3.64664e-12	1.45897e-10
A_24_P166042	NM_000884	IMPDH2	Homo sapiens IMP (inosine monophosphate) dehydrogenase 2 (IMPDH2), mRNA [NM_000884]	NM_000884	12720.2	4257.45	16780	3.6795e-12	1.46583e-10
A_23_P11372	NM_000194	HPRT1	Homo sapiens hypoxanthine phosphoribosyltransferase 1 (Lesch-Nyhan syndrome) (HPRT1), mRNA [NM_000194]	NM_000194	10797.5	5151.53	21115.6	3.70903e-12	1.4713e-10
A_23_P129258	A_23_P129258	A_23_P129258			9061.57	19764.5	7216.68	3.74323e-12	1.47193e-10
A_23_P120316	NM_006636	MTHFD2	Homo sapiens methylenetetrahydrofolate dehydrogenase (NADP+ dependent) 2, methenyltetrahydrofolate cyclohydrolase (MTHFD2), nuclear gene encoding mitochondrial protein, transcript variant 1, mRNA [NM_006636]	NM_006636	34468.8	6038.8	63447.1	3.75056e-12	1.47193e-10
A_23_P215421	NM_015610	WIPI2	Homo sapiens WD repeat domain, phosphoinositide interacting 2 (WIPI2), transcript variant 1, mRNA [NM_015610]	NM_015610	7444.31	18004.1	4820.49	3.75799e-12	1.47193e-10
A_23_P115105	NM_015609	C1orf144	Homo sapiens chromosome 1 open reading frame 144 (C1orf144), mRNA [NM_015609]	NM_015609	17623.3	7959.19	19822.1	3.7832e-12	1.4756e-10
A_23_P65157	NM_005694	COX17	Homo sapiens COX17 cytochrome c oxidase assembly homolog (S. cerevisiae) (COX17), nuclear gene encoding mitochondrial protein, mRNA [NM_005694]	NM_005694	16926.2	6032.39	20856.1	3.82927e-12	1.48294e-10
A_23_P256542	NM_014367	C3orf28	Homo sapiens chromosome 3 open reading frame 28 (C3orf28), mRNA [NM_014367]	NM_014367	18398.6	15369.3	68762.2	3.83382e-12	1.48294e-10
A_23_P215875	NM_015420	WDSOF1	Homo sapiens WD repeats and SOF1 domain containing (WDSOF1), mRNA [NM_015420]	NM_015420	19266.6	6762.73	23410.6	3.86735e-12	1.48406e-10
A_23_P58132	NM_004310	RHOH	Homo sapiens ras homolog gene family, member H (RHOH), mRNA [NM_004310]	NM_004310	12687.7	34082.6	12252.3	3.88312e-12	1.48406e-10
A_23_P87500	NM_014182	ORMDL2	Homo sapiens ORM1-like 2 (S. cerevisiae) (ORMDL2), mRNA [NM_014182]	NM_014182	13253.9	5356.17	6107.18	3.89477e-12	1.48406e-10
A_23_P45917	NM_001826	CKS1B	Homo sapiens CDC28 protein kinase regulatory subunit 1B (CKS1B), mRNA [NM_001826]	NM_001826	27096.6	3609.48	49895.3	3.9011e-12	1.48406e-10
A_23_P346093	AK090478	TMC8	Homo sapiens mRNA for FLJ00400 protein. [AK090478]	AK090478	18375.4	57533.2	11201.6	3.91631e-12	1.48406e-10
A_23_P65031	NM_003746	DYNLL1	Homo sapiens dynein, light chain, LC8-type 1 (DYNLL1), transcript variant 3, mRNA [NM_003746]	NM_003746	44363.8	12822.3	49352.4	3.95406e-12	1.4923e-10
A_23_P69249	NM_178042	ACTL6A	Homo sapiens actin-like 6A (ACTL6A), transcript variant 3, mRNA [NM_178042]	NM_178042	20324.6	6845.87	23665.5	4.01035e-12	1.50744e-10
A_23_P214487	NM_003542	HIST1H4C	Homo sapiens histone cluster 1, H4c (HIST1H4C), mRNA [NM_003542]	NM_003542	212408	48377.9	261571	4.03788e-12	1.51169e-10
A_23_P108604	NM_145686	MAP4K4	Homo sapiens mitogen-activated protein kinase kinase kinase kinase 4 (MAP4K4), transcript variant 2, mRNA [NM_145686]	NM_145686	5309.03	12631.5	5369.81	4.14124e-12	1.54381e-10
A_23_P13018	NM_198897	FIBP	Homo sapiens fibroblast growth factor (acidic) intracellular binding protein (FIBP), transcript variant 1, mRNA [NM_198897]	NM_198897	11760.1	4836.29	15619.8	4.15679e-12	1.54381e-10
A_23_P137848	NM_145729	MRPL24	Homo sapiens mitochondrial ribosomal protein L24 (MRPL24), nuclear gene encoding mitochondrial protein, transcript variant 1, mRNA [NM_145729]	NM_145729	8959.86	3876.13	10210	4.25993e-12	1.57024e-10
A_32_P63913	NM_006802	SF3A3	Homo sapiens splicing factor 3a, subunit 3, 60kDa (SF3A3), mRNA [NM_006802]	NM_006802	13970.4	6348.59	15262.1	4.28269e-12	1.57024e-10
A_24_P926432	ENST00000311275	ENST00000311275	Protein kinase C-binding protein 1 (Rack7) (Cutaneous T-cell lymphoma- associated antigen se14-3) (CTCL tumor antigen se14-3) (Zinc finger MYND domain-containing protein 8). [Source:Uniprot/SWISSPROT;Acc:Q9ULU4] [ENST00000311275]		4138.88	10774.3	4542.01	4.29368e-12	1.57024e-10
A_23_P15493	NM_001015509	PTRH2	Homo sapiens peptidyl-tRNA hydrolase 2 (PTRH2), nuclear gene encoding mitochondrial protein, transcript variant 1, mRNA [NM_001015509]	NM_001015509	25171.4	12005.8	33920	4.29534e-12	1.57024e-10
A_23_P52031	NM_002633	PGM1	Homo sapiens phosphoglucomutase 1 (PGM1), mRNA [NM_002633]	NM_002633	14028.1	6826.54	17163.4	4.35496e-12	1.58372e-10
A_24_P123119	NM_001966	EHHADH	Homo sapiens enoyl-Coenzyme A, hydratase/3-hydroxyacyl Coenzyme A dehydrogenase (EHHADH), mRNA [NM_001966]	NM_001966	15.4956	10	45.8696	4.36617e-12	1.58372e-10
A_24_P140827	NM_005389	PCMT1	Homo sapiens protein-L-isoaspartate (D-aspartate) O-methyltransferase (PCMT1), mRNA [NM_005389]	NM_005389	7849.89	3299.99	11101.3	4.43268e-12	1.6016e-10
A_23_P401904	NM_001009936	PHF19	Homo sapiens PHD finger protein 19 (PHF19), transcript variant 2, mRNA [NM_001009936]	NM_001009936	25263.2	7844.76	25603.8	4.49374e-12	1.6174e-10
A_24_P587443	XM_001131042	LOC731852	PREDICTED: Homo sapiens hypothetical protein LOC731852 (LOC731852), mRNA [XM_001131042]	XM_001131042	13.9429	32.6759	10.8279	4.51972e-12	1.62049e-10
A_24_P814096	THC2592963	THC2592963	Q9BIU9_ARGTR (Q9BIU9) Flagelliform silk protein (Fragment), partial (4%) [THC2592963]		10944.4	31348	11421.9	4.58078e-12	1.63609e-10
A_23_P117198	NM_024026	MRP63	Homo sapiens mitochondrial ribosomal protein 63 (MRP63), nuclear gene encoding mitochondrial protein, mRNA [NM_024026]	NM_024026	12835.3	5406.22	15089.4	4.62408e-12	1.639e-10
A_23_P340149	NM_021998	ZNF711	Homo sapiens zinc finger protein 711 (ZNF711), mRNA [NM_021998]	NM_021998	13.8857	30.7025	71.2264	4.62408e-12	1.639e-10
A_23_P44586	NM_004255	COX5A	Homo sapiens cytochrome c oxidase subunit Va (COX5A), nuclear gene encoding mitochondrial protein, mRNA [NM_004255]	NM_004255	15878.6	4129.05	22142.5	4.66971e-12	1.6489e-10
A_23_P11005	NM_014272	ADAMTS7	Homo sapiens ADAM metallopeptidase with thrombospondin type 1 motif, 7 (ADAMTS7), mRNA [NM_014272]	NM_014272	7371.94	17559.5	6870.74	4.70457e-12	1.65494e-10
A_23_P7636	NM_004219	PTTG1	Homo sapiens pituitary tumor-transforming 1 (PTTG1), mRNA [NM_004219]	NM_004219	29654.8	6100.56	47631.9	4.83713e-12	1.69228e-10
A_24_P248982	NM_020462	ERGIC1	Homo sapiens endoplasmic reticulum-golgi intermediate compartment (ERGIC) 1 (ERGIC1), transcript variant 2, mRNA [NM_020462]	NM_020462	14.6691	35.323	10	4.84701e-12	1.69228e-10
A_23_P156809	NM_001018022	NM_001018022	Homo sapiens similar to FKSG62 (LOC389286), mRNA [NM_001018022]	NM_001018022	9526.47	21575.9	6428.49	4.9265e-12	1.69511e-10
A_24_P124672	NM_003746	DYNLL1	Homo sapiens dynein, light chain, LC8-type 1 (DYNLL1), transcript variant 3, mRNA [NM_003746]	NM_003746	35967.2	9153.48	39318.4	4.92772e-12	1.69511e-10
A_23_P307400	NM_138363	CCDC45	Homo sapiens coiled-coil domain containing 45 (CCDC45), mRNA [NM_138363]	NM_138363	12880.6	36643.9	10372	4.9285e-12	1.69511e-10
A_23_P306500	NM_033360	KRAS	Homo sapiens v-Ki-ras2 Kirsten rat sarcoma viral oncogene homolog (KRAS), transcript variant a, mRNA [NM_033360]	NM_033360	10654.2	14127.9	4925.67	4.93117e-12	1.69511e-10
A_24_P265523	NM_000651	CR1	Homo sapiens complement component (3b/4b) receptor 1 (Knops blood group) (CR1), transcript variant S, mRNA [NM_000651]	NM_000651	13.4741	47.5898	10	4.94604e-12	1.69511e-10
A_23_P103601	NM_020379	MAN1C1	Homo sapiens mannosidase, alpha, class 1C, member 1 (MAN1C1), mRNA [NM_020379]	NM_020379	17122.6	19087	4111.36	4.99578e-12	1.70589e-10
A_23_P418083	NM_181714	C6orf152	Homo sapiens chromosome 6 open reading frame 152 (C6orf152), mRNA [NM_181714]	NM_181714	17.1154	17.2048	48.8155	5.09592e-12	1.73373e-10
A_23_P63459	NM_001012985	C1orf31	Homo sapiens chromosome 1 open reading frame 31 (C1orf31), mRNA [NM_001012985]	NM_001012985	17514	6887.79	21136.1	5.24247e-12	1.7771e-10
A_23_P142974	NM_001007231	ARHGAP25	Homo sapiens Rho GTPase activating protein 25 (ARHGAP25), transcript variant 1, mRNA [NM_001007231]	NM_001007231	34616.2	32280.5	10400.5	5.28233e-12	1.78413e-10
A_24_P73730	NM_014157	CCDC113	Homo sapiens coiled-coil domain containing 113 (CCDC113), mRNA [NM_014157]	NM_014157	14.7135	10	91.8266	5.34461e-12	1.79865e-10
A_23_P340722	NM_007235	XPOT	Homo sapiens exportin, tRNA (nuclear export receptor for tRNAs) (XPOT), mRNA [NM_007235]	NM_007235	7571.05	3007.34	9032.88	5.40834e-12	1.81354e-10
A_23_P113311	NM_017732	PH-4	Homo sapiens hypoxia-inducible factor prolyl 4-hydroxylase (PH-4), transcript variant 2, mRNA [NM_017732]	NM_017732	11683.8	22691.9	8353.24	5.44098e-12	1.81433e-10
A_23_P37484	NM_014918	CHSY1	Homo sapiens carbohydrate (chondroitin) synthase 1 (CHSY1), mRNA [NM_014918]	NM_014918	13373.8	5498.44	19710	5.45686e-12	1.81433e-10
A_23_P383835	NM_005891	ACAT2	Homo sapiens acetyl-Coenzyme A acetyltransferase 2 (acetoacetyl Coenzyme A thiolase) (ACAT2), mRNA [NM_005891]	NM_005891	10713.4	3482.49	13592.3	5.46907e-12	1.81433e-10
A_23_P72550	NM_003565	ULK1	Homo sapiens unc-51-like kinase 1 (C. elegans) (ULK1), mRNA [NM_003565]	NM_003565	11557.9	25360.6	6077.9	5.49116e-12	1.8152e-10
A_23_P84344	NM_021805	SIGIRR	Homo sapiens single immunoglobulin and toll-interleukin 1 receptor (TIR) domain (SIGIRR), mRNA [NM_021805]	NM_021805	13490.8	51668.4	5085.83	5.70399e-12	1.87351e-10
A_24_P306355	XR_018781	LOC650108	PREDICTED: Homo sapiens similar to Glyceraldehyde-3-phosphate dehydrogenase (GAPDH) (LOC650108), mRNA [XR_018781]	XR_018781	25684.3	5320.25	62148.1	5.70777e-12	1.87351e-10
A_24_P318544	AB209463	CSNK1D	Homo sapiens mRNA for casein kinase 1, delta isoform 1 variant protein. [AB209463]	AB209463	14373	29100.8	7928.51	5.84333e-12	1.90811e-10
A_23_P104607	NM_002804	PSMC3	Homo sapiens proteasome (prosome, macropain) 26S subunit, ATPase, 3 (PSMC3), mRNA [NM_002804]	NM_002804	19145.5	7182.29	16834.5	5.85409e-12	1.90811e-10
A_24_P361006	NM_005002	NDUFA9	Homo sapiens NADH dehydrogenase (ubiquinone) 1 alpha subcomplex, 9, 39kDa (NDUFA9), mRNA [NM_005002]	NM_005002	8239.03	3725.76	10093.1	5.89517e-12	1.9148e-10
A_32_P79719	A_32_P79719	A_32_P79719			14561.2	5531.5	18318.3	5.95579e-12	1.92777e-10
A_23_P252125	THC2516487	THC2516487			6273.87	2360.73	16485.6	6.01164e-12	1.93781e-10
A_24_P913961	A_24_P913961	A_24_P913961			8986.72	4328.71	10506.7	6.03928e-12	1.93781e-10
A_23_P90419	NM_025245	PBX4	Homo sapiens pre-B-cell leukemia homeobox 4 (PBX4), mRNA [NM_025245]	NM_025245	10829.6	22322.2	5672.52	6.04916e-12	1.93781e-10
A_24_P273413	NM_019063	EML4	Homo sapiens echinoderm microtubule associated protein like 4 (EML4), mRNA [NM_019063]	NM_019063	12813	32530.5	8345.41	6.17784e-12	1.96616e-10
A_23_P58280	NM_018983	NOLA1	Homo sapiens nucleolar protein family A, member 1 (H/ACA small nucleolar RNPs) (NOLA1), transcript variant 1, mRNA [NM_018983]	NM_018983	24939.9	11191.4	39797.1	6.19338e-12	1.96616e-10
A_24_P528586	AI203371	AI203371	AI203371 qr30a04.x1 NCI_CGAP_GC6 Homo sapiens cDNA clone IMAGE:1942350 3' similar to contains Alu repetitive element;contains element TAR1 repetitive element ;, mRNA sequence [AI203371]	AI203371	14.9186	28.2864	10.6631	6.20526e-12	1.96616e-10
A_23_P30175	NM_018695	ERBB2IP	Homo sapiens erbb2 interacting protein (ERBB2IP), transcript variant 2, mRNA [NM_018695]	NM_018695	6987.66	17522.2	5214.31	6.22202e-12	1.96616e-10
A_23_P152992	AK125672	AK125672	Homo sapiens cDNA FLJ43684 fis, clone TBAES2001492. [AK125672]	AK125672	20572.8	55110.3	10904.9	6.3729e-12	2.00703e-10
A_23_P259641	NM_004456	EZH2	Homo sapiens enhancer of zeste homolog 2 (Drosophila) (EZH2), transcript variant 1, mRNA [NM_004456]	NM_004456	37408.4	10451.5	55415.7	6.4253e-12	2.00753e-10
A_23_P3496	NM_080861	SPSB3	Homo sapiens splA/ryanodine receptor domain and SOCS box containing 3 (SPSB3), mRNA [NM_080861]	NM_080861	21537.1	52038.9	7486.35	6.43385e-12	2.00753e-10
A_23_P104054	NM_016227	C1orf9	Homo sapiens chromosome 1 open reading frame 9 (C1orf9), transcript variant 2, mRNA [NM_016227]	NM_016227	6906.4	16382.8	6234.12	6.43907e-12	2.00753e-10
A_23_P48175	NM_024056	TMEM106C	Homo sapiens transmembrane protein 106C (TMEM106C), mRNA [NM_024056]	NM_024056	17603.9	5943.35	22643.9	6.48648e-12	2.01392e-10
A_23_P46928	NM_002627	PFKP	Homo sapiens phosphofructokinase, platelet (PFKP), mRNA [NM_002627]	NM_002627	20482.5	9429.12	37695.4	6.5028e-12	2.01392e-10
A_24_P66528	NM_003133	SRP9	Homo sapiens signal recognition particle 9kDa (SRP9), mRNA [NM_003133]	NM_003133	8883.75	3617.33	12333.7	6.54166e-12	2.01593e-10
A_23_P208340	NM_020428	SLC44A2	Homo sapiens solute carrier family 44, member 2 (SLC44A2), mRNA [NM_020428]	NM_020428	15317.5	21475.3	5137.63	6.55254e-12	2.01593e-10
A_23_P44993	NM_006755	TALDO1	Homo sapiens transaldolase 1 (TALDO1), mRNA [NM_006755]	NM_006755	23062.8	6173.41	17407.8	6.5753e-12	2.01628e-10
A_24_P850172	XM_926717	LOC643386	PREDICTED: Homo sapiens similar to actin, alpha 2, smooth muscle, aorta (LOC643386), mRNA [XM_926717]	XM_926717	20672.9	7803.1	27108.8	6.71441e-12	2.05011e-10
A_23_P68087	NM_004044	ATIC	Homo sapiens 5-aminoimidazole-4-carboxamide ribonucleotide formyltransferase/IMP cyclohydrolase (ATIC), mRNA [NM_004044]	NM_004044	11563.8	4828.99	13593.1	6.72962e-12	2.05011e-10
A_23_P17053	NM_019618	IL1F9	Homo sapiens interleukin 1 family, member 9 (IL1F9), mRNA [NM_019618]	NM_019618	18.5485	10	40.9307	6.75449e-12	2.05099e-10
A_23_P19590	NM_003379	VIL2	Homo sapiens villin 2 (ezrin) (VIL2), mRNA [NM_003379]	NM_003379	12350	43459.7	14793.7	6.80911e-12	2.06086e-10
A_23_P51278	NM_052940	LRRC42	Homo sapiens leucine rich repeat containing 42 (LRRC42), mRNA [NM_052940]	NM_052940	5607.58	2327.17	8285.39	6.9641e-12	2.09432e-10
A_24_P396720	NM_002709	PPP1CB	Homo sapiens protein phosphatase 1, catalytic subunit, beta isoform (PPP1CB), transcript variant 1, mRNA [NM_002709]	NM_002709	9892.85	31739.4	7389.06	7.0085e-12	2.09432e-10
A_32_P105773	NM_015640	SERBP1	Homo sapiens SERPINE1 mRNA binding protein 1 (SERBP1), transcript variant 4, mRNA [NM_015640]	NM_015640	12971.6	5016.08	17155.7	7.01728e-12	2.09432e-10
A_23_P413796	NM_138443	CCDC5	Homo sapiens coiled-coil domain containing 5 (spindle associated) (CCDC5), mRNA [NM_138443]	NM_138443	10555.4	3516.92	12763.7	7.03571e-12	2.09432e-10
A_23_P117225	NM_000123	ERCC5	Homo sapiens excision repair cross-complementing rodent repair deficiency, complementation group 5 (xeroderma pigmentosum, complementation group G (Cockayne syndrome)) (ERCC5), mRNA [NM_000123]	NM_000123	12566	27679.6	9586.05	7.05447e-12	2.09432e-10
A_23_P140960	NM_005003	NDUFAB1	Homo sapiens NADH dehydrogenase (ubiquinone) 1, alpha/beta subcomplex, 1, 8kDa (NDUFAB1), mRNA [NM_005003]	NM_005003	21258.3	8269.44	26549.4	7.05447e-12	2.09432e-10
A_23_P40896	NM_018155	SLC25A36	Homo sapiens solute carrier family 25, member 36 (SLC25A36), mRNA [NM_018155]	NM_018155	3177.68	8081.25	7637.12	7.07878e-12	2.09487e-10
A_24_P28845	NM_021088	ZNF2	Homo sapiens zinc finger protein 2 (ZNF2), transcript variant 1, mRNA [NM_021088]	NM_021088	31.3792	10	36.2758	7.14384e-12	2.10743e-10
A_23_P55376	NM_015443	KIAA1267	Homo sapiens KIAA1267 (KIAA1267), mRNA [NM_015443]	NM_015443	7638.53	20535.4	4353.46	7.30938e-12	2.14946e-10
A_23_P80752	NM_015103	PLXND1	Homo sapiens plexin D1 (PLXND1), mRNA [NM_015103]	NM_015103	15.2298	38.1914	10.6728	7.42428e-12	2.17639e-10
A_23_P215931	NM_015344	LEPROTL1	Homo sapiens leptin receptor overlapping transcript-like 1 (LEPROTL1), mRNA [NM_015344]	NM_015344	22113.3	47301.2	10799.3	7.5836e-12	2.21612e-10
A_23_P169529	NM_004504	HRB	Homo sapiens HIV-1 Rev binding protein (HRB), mRNA [NM_004504]	NM_004504	10540.5	3541.57	16234.2	7.63611e-12	2.22121e-10
A_23_P75889	NM_175932	PSMD13	Homo sapiens proteasome (prosome, macropain) 26S subunit, non-ATPase, 13 (PSMD13), transcript variant 2, mRNA [NM_175932]	NM_175932	11950.4	5146.62	13944.7	7.64866e-12	2.22121e-10
A_23_P64343	NM_012456	TIMM10	Homo sapiens translocase of inner mitochondrial membrane 10 homolog (yeast) (TIMM10), mRNA [NM_012456]	NM_012456	15938.8	5385.49	13776.9	7.71083e-12	2.22562e-10
A_23_P26281	NR_001565	MGC10997	Homo sapiens pseudogene MGC10997 (MGC10997) on chromosome 15 [NR_001565]	NR_001565	19779.3	40894.9	10490.2	7.71161e-12	2.22562e-10
A_24_P185615	THC2507817	THC2507817			4345.3	11463.3	2727.46	7.77867e-12	2.23805e-10
A_23_P103631	NM_006824	EBNA1BP2	Homo sapiens EBNA1 binding protein 2 (EBNA1BP2), mRNA [NM_006824]	NM_006824	57101.6	14897.6	63440.8	7.89935e-12	2.26073e-10
A_24_P896373	A_24_P896373	A_24_P896373			4483.83	10791.4	4468.3	7.90834e-12	2.26073e-10
A_23_P401	NM_016343	CENPF	Homo sapiens centromere protein F, 350/400ka (mitosin) (CENPF), mRNA [NM_016343]	NM_016343	25299.7	2302.81	40653.1	7.95264e-12	2.26073e-10
A_23_P117862	NM_138704	NDNL2	Homo sapiens necdin-like 2 (NDNL2), mRNA [NM_138704]	NM_138704	9584.56	37546.8	7950.83	7.95453e-12	2.26073e-10
A_32_P114574	NM_014412	CACYBP	Homo sapiens calcyclin binding protein (CACYBP), transcript variant 1, mRNA [NM_014412]	NM_014412	19181	8563.08	27301.6	7.99949e-12	2.2666e-10
A_23_P41424	NM_022154	SLC39A8	Homo sapiens solute carrier family 39 (zinc transporter), member 8 (SLC39A8), mRNA [NM_022154]	NM_022154	23669.4	8948.25	23206.2	8.08731e-12	2.28406e-10
A_23_P13359	NM_006362	NXF1	Homo sapiens nuclear RNA export factor 1 (NXF1), transcript variant 1, mRNA [NM_006362]	NM_006362	4757.99	10522.6	3517.75	8.11384e-12	2.28406e-10
A_23_P34578	NM_013285	GNL2	Homo sapiens guanine nucleotide binding protein-like 2 (nucleolar) (GNL2), mRNA [NM_013285]	NM_013285	11752.4	5823.78	17121.3	8.1346e-12	2.28406e-10
A_23_P80278	NM_001007467	SFI1	Homo sapiens Sfi1 homolog, spindle assembly associated (yeast) (SFI1), transcript variant 1, mRNA [NM_001007467]	NM_001007467	18161.6	42797.1	16650	8.24996e-12	2.30949e-10
A_23_P2223	NM_002475	MYL6B	Homo sapiens myosin, light chain 6B, alkali, smooth muscle and non-muscle (MYL6B), mRNA [NM_002475]	NM_002475	11995.7	2172.26	24140.1	8.41627e-12	2.34739e-10
A_23_P43613	NM_182739	NDUFB6	Homo sapiens NADH dehydrogenase (ubiquinone) 1 beta subcomplex, 6, 17kDa (NDUFB6), nuclear gene encoding mitochondrial protein, transcript variant 2, mRNA [NM_182739]	NM_182739	8574.16	4024.52	10463	8.4357e-12	2.34739e-10
A_24_P101072	ENST00000369326	ENST00000369326	Notch homolog 2 N-terminal like protein [Source:RefSeq_peptide;Acc:NP_982283] [ENST00000369326]		26561.4	70295.9	15251.5	8.4851e-12	2.35103e-10
A_23_P1199	NM_014142	NUDT5	Homo sapiens nudix (nucleoside diphosphate linked moiety X)-type motif 5 (NUDT5), mRNA [NM_014142]	NM_014142	14113	4769.49	18325.8	8.4992e-12	2.35103e-10
A_23_P200203	NM_018281	ECHDC2	Homo sapiens enoyl Coenzyme A hydratase domain containing 2 (ECHDC2), mRNA [NM_018281]	NM_018281	18587.5	40515.4	11745.3	8.56215e-12	2.36143e-10
A_23_P29046	NM_001757	CBR1	Homo sapiens carbonyl reductase 1 (CBR1), mRNA [NM_001757]	NM_001757	12604.9	2369.14	14128.6	8.67484e-12	2.38545e-10
A_23_P94501	NM_000700	ANXA1	Homo sapiens annexin A1 (ANXA1), mRNA [NM_000700]	NM_000700	17942.9	65321.9	19458.4	8.73557e-12	2.39025e-10
A_32_P78528	NM_178014	TUBB	Homo sapiens tubulin, beta (TUBB), mRNA [NM_178014]	NM_178014	18111.6	2989.62	23103.2	8.74356e-12	2.39025e-10
A_23_P171077	NM_006579	EBP	Homo sapiens emopamil binding protein (sterol isomerase) (EBP), mRNA [NM_006579]	NM_006579	39461.4	11799.3	52283	8.83837e-12	2.40335e-10
A_32_P26895	ENST00000369248	KIAA1600	KIAA1600 (KIAA1600), mRNA [Source:RefSeq_dna;Acc:NM_020940] [ENST00000369248]		4570.3	13046.3	4431.18	8.84304e-12	2.40335e-10
A_23_P254091	NM_004520	KIF2A	Homo sapiens kinesin heavy chain member 2A (KIF2A), mRNA [NM_004520]	NM_004520	17956.2	7633.79	30652	8.92775e-12	2.41932e-10
A_23_P11995	NM_002574	PRDX1	Homo sapiens peroxiredoxin 1 (PRDX1), transcript variant 1, mRNA [NM_002574]	NM_002574	49657.2	9725.69	42725	8.96105e-12	2.4213e-10
A_32_P157965	NM_003908	EIF2S2	Homo sapiens eukaryotic translation initiation factor 2, subunit 2 beta, 38kDa (EIF2S2), mRNA [NM_003908]	NM_003908	8401.05	2692.25	14060.2	9.01379e-12	2.42851e-10
A_32_P131377	NM_005669	REEP5	Homo sapiens receptor accessory protein 5 (REEP5), mRNA [NM_005669]	NM_005669	10970.5	3470.53	10398.2	9.04499e-12	2.4299e-10
A_32_P144981	BX114970	BX114970	BX114970 Soares_NFL_T_GBC_S1 Homo sapiens cDNA clone IMAGp998K173861, mRNA sequence [BX114970]	BX114970	37.4056	10.7883	27.6373	9.18188e-12	2.45958e-10
A_23_P130642	NM_198460	GBP6	Homo sapiens guanylate binding protein family, member 6 (GBP6), mRNA [NM_198460]	NM_198460	6428.53	16137.3	4651.32	9.28246e-12	2.4794e-10
A_24_P22976	NM_015683	ARRDC2	Homo sapiens arrestin domain containing 2 (ARRDC2), transcript variant 1, mRNA [NM_015683]	NM_015683	6006.78	62221.4	3038.45	9.35496e-12	2.49163e-10
A_23_P201672	NM_015935	KIAA0859	Homo sapiens KIAA0859 (KIAA0859), transcript variant 1, mRNA [NM_015935]	NM_015935	17062.6	4024.31	21216.4	9.48031e-12	2.51281e-10
A_23_P114783	NM_001618	PARP1	Homo sapiens poly (ADP-ribose) polymerase family, member 1 (PARP1), mRNA [NM_001618]	NM_001618	26349.5	9096.83	26553.6	9.48841e-12	2.51281e-10
A_23_P215956	NM_002467	MYC	Homo sapiens v-myc myelocytomatosis viral oncogene homolog (avian) (MYC), mRNA [NM_002467]	NM_002467	23287	8623.65	25223	9.5528e-12	2.5227e-10
A_32_P226858	THC2557016	THC2557016	Q3F710_9BURK (Q3F710) Inner-membrane translocator, partial (6%) [THC2557016]		20590.6	35721.7	8033.54	9.60154e-12	2.52841e-10
A_24_P152713	A_24_P152713	A_24_P152713			15638.3	3222.69	36445.3	9.67937e-12	2.54172e-10
A_23_P91590	NM_002882	RANBP1	Homo sapiens RAN binding protein 1 (RANBP1), mRNA [NM_002882]	NM_002882	54121.1	14879.5	59327.5	9.8046e-12	2.56737e-10
A_32_P194072	NM_015395	DKFZP434B0335	Homo sapiens DKFZP434B0335 protein (DKFZP434B0335), mRNA [NM_015395]	NM_015395	10494.5	26500.2	4406.38	9.93661e-12	2.59465e-10
A_23_P426835	AL834536	AL834536	Homo sapiens mRNA; cDNA DKFZp434L055 (from clone DKFZp434L055). [AL834536]	AL834536	31.4024	11.0241	24.6265	1.01257e-11	2.63664e-10
A_23_P116942	NM_002286	LAG3	Homo sapiens lymphocyte-activation gene 3 (LAG3), mRNA [NM_002286]	NM_002286	25625.4	3333.88	38957.3	1.0183e-11	2.64395e-10
A_23_P53276	NM_003920	TIMELESS	Homo sapiens timeless homolog (Drosophila) (TIMELESS), mRNA [NM_003920]	NM_003920	17154.5	3023.39	19091.2	1.02105e-11	2.64395e-10
A_32_P233581	THC2726419	THC2726419			19.9952	10	71.3882	1.02447e-11	2.64458e-10
A_24_P840868	A_24_P840868	A_24_P840868			22652.9	6052.51	26824.8	1.02697e-11	2.64458e-10
A_23_P341443	NM_020310	MNT	Homo sapiens MAX binding protein (MNT), mRNA [NM_020310]	NM_020310	12753.9	36125.7	7458.92	1.03307e-11	2.65298e-10
A_23_P133995	NM_016059	PPIL1	Homo sapiens peptidylprolyl isomerase (cyclophilin)-like 1 (PPIL1), mRNA [NM_016059]	NM_016059	15812.5	3126.35	18680.5	1.03879e-11	2.66033e-10
A_23_P128974	NM_006399	BATF	Homo sapiens basic leucine zipper transcription factor, ATF-like (BATF), mRNA [NM_006399]	NM_006399	62152.7	9269.75	43312.8	1.05136e-11	2.68514e-10
A_24_P154214	NM_182972	IRF2BP2	Homo sapiens interferon regulatory factor 2 binding protein 2 (IRF2BP2), transcript variant 1, mRNA [NM_182972]	NM_182972	12524.6	43310.6	17352.7	1.064e-11	2.70653e-10
A_23_P170467	NM_006537	USP3	Homo sapiens ubiquitin specific peptidase 3 (USP3), mRNA [NM_006537]	NM_006537	5558.02	20361.5	4783.55	1.07051e-11	2.70653e-10
A_32_P231446	NM_198268	HIPK1	Homo sapiens homeodomain interacting protein kinase 1 (HIPK1), transcript variant 1, mRNA [NM_198268]	NM_198268	14056.3	24134.7	5926.12	1.0757e-11	2.70653e-10
A_32_P54305	BC107860	LOC401397	Homo sapiens hypothetical LOC401397, mRNA (cDNA clone IMAGE:4244115), complete cds. [BC107860]	BC107860	7361	3214.06	12333.8	1.0777e-11	2.70653e-10
A_23_P130965	NM_015683	ARRDC2	Homo sapiens arrestin domain containing 2 (ARRDC2), transcript variant 1, mRNA [NM_015683]	NM_015683	8192.2	75678.3	4052.87	1.07832e-11	2.70653e-10
A_23_P112531	NM_203305	FAM102A	Homo sapiens family with sequence similarity 102, member A (FAM102A), transcript variant 2, mRNA [NM_203305]	NM_203305	51018.5	84324.6	13893.3	1.07935e-11	2.70653e-10
A_23_P117494	NM_005956	MTHFD1	Homo sapiens methylenetetrahydrofolate dehydrogenase (NADP+ dependent) 1, methenyltetrahydrofolate cyclohydrolase, formyltetrahydrofolate synthetase (MTHFD1), mRNA [NM_005956]	NM_005956	22283.3	3993.45	34178.2	1.08006e-11	2.70653e-10
A_24_P630916	A_24_P630916	A_24_P630916			8001.73	19411.1	4646.33	1.09687e-11	2.73412e-10
A_32_P471485	BC025765	PLEKHK1	Homo sapiens pleckstrin homology domain containing, family K member 1, mRNA (cDNA clone IMAGE:5205817), complete cds. [BC025765]	BC025765	54.2522	10	147.279	1.09693e-11	2.73412e-10
A_23_P154330	NM_005783	TXNDC9	Homo sapiens thioredoxin domain containing 9 (TXNDC9), mRNA [NM_005783]	NM_005783	9371.94	3275.15	8911.77	1.10101e-11	2.73696e-10
A_24_P222516	AK126014	KIAA1211	Homo sapiens cDNA FLJ44026 fis, clone TESTI4026762. [AK126014]	AK126014	12.2566	10	32.2796	1.10619e-11	2.74253e-10
A_32_P232559	AY007155	LOC439949	Homo sapiens clone CDABP0095 mRNA sequence. [AY007155]	AY007155	21310.5	27886.2	7766.11	1.11704e-11	2.76208e-10
A_23_P404481	NM_001400	EDG1	Homo sapiens endothelial differentiation, sphingolipid G-protein-coupled receptor, 1 (EDG1), mRNA [NM_001400]	NM_001400	5198.62	17141	3554.34	1.12713e-11	2.77072e-10
A_23_P114057	NM_017789	SEMA4C	Homo sapiens sema domain, immunoglobulin domain (Ig), transmembrane domain (TM) and short cytoplasmic domain, (semaphorin) 4C (SEMA4C), mRNA [NM_017789]	NM_017789	7940.15	28813.6	7222.97	1.13151e-11	2.77072e-10
A_24_P258955	NM_020933	ZNF317	Homo sapiens zinc finger protein 317 (ZNF317), mRNA [NM_020933]	NM_020933	4822.18	9932.44	4409.67	1.13296e-11	2.77072e-10
A_24_P264685	XR_018368	LOC441572	PREDICTED: Homo sapiens similar to Glyceraldehyde-3-phosphate dehydrogenase (GAPDH) (LOC441572), mRNA [XR_018368]	XR_018368	21550.1	4439.83	54163	1.13423e-11	2.77072e-10
A_23_P87049	NM_003105	SORL1	Homo sapiens sortilin-related receptor, L(DLR class) A repeats-containing (SORL1), mRNA [NM_003105]	NM_003105	36991.4	117598	12671.2	1.13661e-11	2.77072e-10
A_23_P212617	NM_003234	TFRC	Homo sapiens transferrin receptor (p90, CD71) (TFRC), mRNA [NM_003234]	NM_003234	39096.5	9649.34	63080	1.13837e-11	2.77072e-10
A_24_P303974	NM_006023	CDC123	Homo sapiens cell division cycle 123 homolog (S. cerevisiae) (CDC123), mRNA [NM_006023]	NM_006023	13543.7	4988.11	18227.4	1.168e-11	2.83544e-10
A_23_P18135	NM_022497	MRPS25	Homo sapiens mitochondrial ribosomal protein S25 (MRPS25), nuclear gene encoding mitochondrial protein, mRNA [NM_022497]	NM_022497	15519.4	5624.65	20945.3	1.17329e-11	2.84072e-10
A_24_P934063	AA861995	AA861995	AA861995 oi45h01.s1 NCI_CGAP_HN3 Homo sapiens cDNA clone IMAGE:1485649 3' similar to contains TAR1.t2 TAR1 repetitive element ;, mRNA sequence [AA861995]	AA861995	12.7865	18.1286	40.6133	1.17627e-11	2.84072e-10
A_32_P87769	NM_203301	FBXO33	Homo sapiens F-box protein 33 (FBXO33), mRNA [NM_203301]	NM_203301	7902.82	18783.6	7635.41	1.19372e-11	2.87542e-10
A_32_P83465	NM_183372	NBPF11	Homo sapiens neuroblastoma breakpoint family, member 11 (NBPF11), mRNA [NM_183372]	NM_183372	32106.4	83935.8	18482.6	1.20951e-11	2.90594e-10
A_23_P148513	NM_005274	GNG5	Homo sapiens guanine nucleotide binding protein (G protein), gamma 5 (GNG5), mRNA [NM_005274]	NM_005274	9622.11	3612.56	15636.9	1.22311e-11	2.92694e-10
A_24_P133671	NM_152287	ZNF276	Homo sapiens zinc finger protein 276 (ZNF276), mRNA [NM_152287]	NM_152287	8247.28	13498.6	3895.96	1.22453e-11	2.92694e-10
A_24_P67432	A_24_P67432	A_24_P67432			11471	2214.87	31658.7	1.234e-11	2.93767e-10
A_32_P134772	ENST00000338358	ENST00000338358	Nuclear factor erythroid 2-related factor 2 (NF-E2-related factor 2) (NFE2-related factor 2) (Nuclear factor, erythroid derived 2, like 2) (HEBP1). [Source:Uniprot/SWISSPROT;Acc:Q16236] [ENST00000338358]		26.8685	10.7676	61.6672	1.23532e-11	2.93767e-10
A_32_P135902	NM_001416	EIF4A1	Homo sapiens eukaryotic translation initiation factor 4A, isoform 1 (EIF4A1), mRNA [NM_001416]	NM_001416	13945.2	5253.56	17866.5	1.26199e-11	2.99345e-10
A_23_P119583	Z46632	PDE4C	H.sapiens HSPDE4C1 gene for 3',5'-cyclic AMP phosphodiesterase. [Z46632]	Z46632	39166.2	71408.6	16559.3	1.27365e-11	3.00509e-10
A_23_P3532	NM_004862	LITAF	Homo sapiens lipopolysaccharide-induced TNF factor (LITAF), mRNA [NM_004862]	NM_004862	3952.3	12639.8	2616.37	1.27367e-11	3.00509e-10
A_23_P109636	NM_015541	LRIG1	Homo sapiens leucine-rich repeats and immunoglobulin-like domains 1 (LRIG1), mRNA [NM_015541]	NM_015541	11968.3	18417.9	4467.7	1.27657e-11	3.00509e-10
A_23_P95130	NM_207113	SLC37A3	Homo sapiens solute carrier family 37 (glycerol-3-phosphate transporter), member 3 (SLC37A3), transcript variant 1, mRNA [NM_207113]	NM_207113	26891.3	8871.6	10841.7	1.28414e-11	3.0153e-10
A_24_P792679	THC2649506	THC2649506			13.6418	38.1732	10	1.29403e-11	3.03089e-10
A_23_P79818	NM_016470	C20orf111	Homo sapiens chromosome 20 open reading frame 111 (C20orf111), mRNA [NM_016470]	NM_016470	4762.1	27033.5	6250.64	1.30882e-11	3.05785e-10
A_23_P81912	NM_178014	TUBB	Homo sapiens tubulin, beta (TUBB), mRNA [NM_178014]	NM_178014	16095.6	2227.62	21872.9	1.31618e-11	3.06736e-10
A_32_P53713	BC111068	CLN3	Homo sapiens ceroid-lipofuscinosis, neuronal 3, juvenile (Batten, Spielmeyer-Vogt disease), mRNA (cDNA clone MGC:102840 IMAGE:5764535), complete cds. [BC111068]	BC111068	4528.16	13368.5	4399.74	1.32172e-11	3.07259e-10
A_23_P41280	NM_006452	PAICS	Homo sapiens phosphoribosylaminoimidazole carboxylase, phosphoribosylaminoimidazole succinocarboxamide synthetase (PAICS), transcript variant 2, mRNA [NM_006452]	NM_006452	32765.2	5889.23	70047.2	1.3337e-11	3.09272e-10
A_23_P56703	ENST00000335459	ENST00000335459	Homo sapiens cDNA FLJ46467 fis, clone THYMU3022668. [AK128325]		22995.2	45878	8275.03	1.3555e-11	3.13549e-10
A_23_P150876	NM_024667	VPS37B	Homo sapiens vacuolar protein sorting 37 homolog B (S. cerevisiae) (VPS37B), mRNA [NM_024667]	NM_024667	5797.44	21126.1	2150.47	1.36843e-11	3.15755e-10
A_23_P212568	NM_016388	TRAT1	Homo sapiens T cell receptor associated transmembrane adaptor 1 (TRAT1), mRNA [NM_016388]	NM_016388	10990.6	10933.4	3984.47	1.37514e-11	3.1607e-10
A_24_P90097	NM_016824	ADD3	Homo sapiens adducin 3 (gamma) (ADD3), transcript variant 1, mRNA [NM_016824]	NM_016824	13205.9	35811.3	7177.5	1.37658e-11	3.1607e-10
A_32_P3556	NM_018206	VPS35	Homo sapiens vacuolar protein sorting 35 homolog (S. cerevisiae) (VPS35), mRNA [NM_018206]	NM_018206	6510.68	2991.08	8025.23	1.39146e-11	3.18704e-10
A_23_P69695	NM_001008388	ZCD2	Homo sapiens zinc finger, CDGSH-type domain 2 (ZCD2), mRNA [NM_001008388]	NM_001008388	8487.01	2915.09	13083.1	1.41033e-11	3.21885e-10
A_23_P68717	NM_003720	DSCR2	Homo sapiens Down syndrome critical region gene 2 (DSCR2), transcript variant 1, mRNA [NM_003720]	NM_003720	15827.2	4410.74	24802.4	1.41425e-11	3.21885e-10
A_23_P18196	NM_002916	RFC4	Homo sapiens replication factor C (activator 1) 4, 37kDa (RFC4), transcript variant 1, mRNA [NM_002916]	NM_002916	20632.3	4389.47	29175	1.41571e-11	3.21885e-10
A_23_P63751	NM_006793	PRDX3	Homo sapiens peroxiredoxin 3 (PRDX3), nuclear gene encoding mitochondrial protein, transcript variant 1, mRNA [NM_006793]	NM_006793	9076.06	1308.64	14741.5	1.42403e-11	3.22352e-10
A_32_P10003	NM_080386	TUBA3D	Homo sapiens tubulin, alpha 3d (TUBA3D), mRNA [NM_080386]	NM_080386	19180.4	7181.77	26109.3	1.42468e-11	3.22352e-10
A_24_P418106	A_24_P418106	A_24_P418106			9711.67	4332.82	12746.7	1.44125e-11	3.2531e-10
A_23_P98722	NM_005898	CAPRIN1	Homo sapiens GPI-anchored membrane protein 1 (GPIAP1), transcript variant 1, mRNA [NM_005898]	NM_005898	11181.6	5001.9	11543.3	1.48334e-11	3.33753e-10
A_23_P17190	NM_006063	KBTBD10	Homo sapiens kelch repeat and BTB (POZ) domain containing 10 (KBTBD10), mRNA [NM_006063]	NM_006063	24.1577	10.6244	30.5027	1.48581e-11	3.33753e-10
A_24_P169507	NM_001040105	MUC17	Homo sapiens mucin 17, cell surface associated (MUC17), mRNA [NM_001040105]	NM_001040105	20.9743	45.6464	11.1626	1.51935e-11	3.40141e-10
A_23_P45934	NM_003133	SRP9	Homo sapiens signal recognition particle 9kDa (SRP9), mRNA [NM_003133]	NM_003133	9136.75	3629.65	12640.5	1.52155e-11	3.40141e-10
A_24_P278552	NM_005797	EVA1	Homo sapiens epithelial V-like antigen 1 (EVA1), transcript variant 1, mRNA [NM_005797]	NM_005797	24.4228	10	66.9224	1.53125e-11	3.41491e-10
A_23_P212002	NM_001012651	NKTR	Homo sapiens natural killer-tumor recognition sequence (NKTR), transcript variant 2, mRNA [NM_001012651]	NM_001012651	16225.6	37785.3	7659.98	1.53753e-11	3.42072e-10
A_23_P106844	NM_005953	MT2A	Homo sapiens metallothionein 2A (MT2A), mRNA [NM_005953]	NM_005953	121135	25084.8	146560	1.55692e-11	3.45562e-10
A_24_P384210	A_24_P384210	A_24_P384210			20073.3	3637.22	56233.5	1.56374e-11	3.46251e-10
A_23_P29237	NM_145641	APOL3	Homo sapiens apolipoprotein L, 3 (APOL3), transcript variant beta/a, mRNA [NM_145641]	NM_145641	23287.5	24850.9	7848.31	1.57174e-11	3.47199e-10
A_23_P340333	NM_033397	KIAA1754	Homo sapiens KIAA1754 (KIAA1754), mRNA [NM_033397]	NM_033397	4938.69	15397.3	4987.31	1.59623e-11	3.51775e-10
A_23_P25566	NM_004951	EBI2	Homo sapiens Epstein-Barr virus induced gene 2 (lymphocyte-specific G protein-coupled receptor) (EBI2), mRNA [NM_004951]	NM_004951	19179.6	38763.1	14400.2	1.60857e-11	3.52913e-10
A_23_P126486	BC006312	MGC12760	Homo sapiens hypothetical protein MGC12760, mRNA (cDNA clone MGC:12760 IMAGE:4111573), complete cds. [BC006312]	BC006312	8540.38	14464.9	3773.28	1.60897e-11	3.52913e-10
A_24_P417984	NM_138689	PPP1R14B	Homo sapiens protein phosphatase 1, regulatory (inhibitor) subunit 14B (PPP1R14B), mRNA [NM_138689]	NM_138689	23079.1	7407	30261.7	1.61647e-11	3.53727e-10
A_23_P136693	ENST00000376611	GNAQ	Guanine nucleotide-binding protein G(q) subunit alpha (Guanine nucleotide-binding protein alpha-q). [Source:Uniprot/SWISSPROT;Acc:P50148] [ENST00000376611]		6389.37	14667	4443.27	1.62694e-11	3.55184e-10
A_23_P65651	NM_004184	WARS	Homo sapiens tryptophanyl-tRNA synthetase (WARS), transcript variant 1, mRNA [NM_004184]	NM_004184	21399.8	1793.59	32328.4	1.63266e-11	3.556e-10
A_23_P86917	NM_003824	FADD	Homo sapiens Fas (TNFRSF6)-associated via death domain (FADD), mRNA [NM_003824]	NM_003824	12027.6	4158.2	20777.2	1.6415e-11	3.56691e-10
A_32_P66974	NM_004716	PCSK7	Homo sapiens proprotein convertase subtilisin/kexin type 7 (PCSK7), mRNA [NM_004716]	NM_004716	8101.82	16307.1	4180.7	1.65048e-11	3.57809e-10
A_24_P415959	NM_001969	EIF5	Homo sapiens eukaryotic translation initiation factor 5 (EIF5), transcript variant 1, mRNA [NM_001969]	NM_001969	9292.54	21648.8	9256.93	1.67115e-11	3.6145e-10
A_23_P139476	NM_001780	CD63	Homo sapiens CD63 molecule (CD63), transcript variant 1, mRNA [NM_001780]	NM_001780	23240.3	7285.79	20136.1	1.69136e-11	3.63985e-10
A_23_P75811	NM_002394	SLC3A2	Homo sapiens solute carrier family 3 (activators of dibasic and neutral amino acid transport), member 2 (SLC3A2), transcript variant 3, mRNA [NM_002394]	NM_002394	8873.77	3507.33	10335.7	1.69155e-11	3.63985e-10
A_23_P119141	NM_203500	KEAP1	Homo sapiens kelch-like ECH-associated protein 1 (KEAP1), transcript variant 1, mRNA [NM_203500]	NM_203500	9008.89	2225.51	8601.44	1.69459e-11	3.63985e-10
A_23_P206568	A_23_P206568	A_23_P206568			8479.93	18723.9	5138.39	1.70566e-11	3.6538e-10
A_23_P19712	NM_015895	GMNN	Homo sapiens geminin, DNA replication inhibitor (GMNN), mRNA [NM_015895]	NM_015895	20605.4	3885.86	28347.4	1.70892e-11	3.6538e-10
A_23_P365817	NM_138689	PPP1R14B	Homo sapiens protein phosphatase 1, regulatory (inhibitor) subunit 14B (PPP1R14B), mRNA [NM_138689]	NM_138689	18987.3	5994.72	25853.8	1.71868e-11	3.66626e-10
A_32_P517749	NM_004586	RPS6KA3	Homo sapiens ribosomal protein S6 kinase, 90kDa, polypeptide 3 (RPS6KA3), mRNA [NM_004586]	NM_004586	7212.4	16179.9	4103.56	1.72383e-11	3.66885e-10
A_24_P41021	NM_203301	FBXO33	Homo sapiens F-box protein 33 (FBXO33), mRNA [NM_203301]	NM_203301	3819.99	11735.4	3396.61	1.73076e-11	3.67355e-10
A_23_P87742	NM_080731	HOM-TES-103	Homo sapiens hypothetical protein LOC25900 (HOM-TES-103), transcript variant 3, mRNA [NM_080731]	NM_080731	14042	22734.5	5816.31	1.73392e-11	3.67355e-10
A_23_P157416	NM_032164	ZNF394	Homo sapiens zinc finger protein 394 (ZNF394), mRNA [NM_032164]	NM_032164	7402.34	36283.3	4849.2	1.74365e-11	3.68578e-10
A_23_P24997	NM_000075	CDK4	Homo sapiens cyclin-dependent kinase 4 (CDK4), mRNA [NM_000075]	NM_000075	21826.3	3544.56	26773.5	1.76255e-11	3.71421e-10
A_24_P50509	XR_018209	LOC647907	PREDICTED: Homo sapiens similar to DnaJ homolog subfamily A member 1 (Heat shock 40 kDa protein 4) (DnaJ protein homolog 2) (HSJ-2) (HSDJ) (LOC647907), mRNA [XR_018209]	XR_018209	9705.39	3559.74	9395.5	1.77239e-11	3.71421e-10
A_32_P47754	BC060766	SLC2A14	Homo sapiens solute carrier family 2 (facilitated glucose transporter), member 14, mRNA (cDNA clone MGC:71510 IMAGE:5297510), complete cds. [BC060766]	BC060766	7951.89	47296	20155.8	1.77259e-11	3.71421e-10
A_23_P17134	NM_002371	MAL	Homo sapiens mal, T-cell differentiation protein (MAL), transcript variant a, mRNA [NM_002371]	NM_002371	140037	60699.4	10658.1	1.77304e-11	3.71421e-10
A_23_P54991	NM_080677	DYNLL2	Homo sapiens dynein, light chain, LC8-type 2 (DYNLL2), mRNA [NM_080677]	NM_080677	6867.61	14672.3	5150.65	1.79035e-11	3.73698e-10
A_32_P27795	THC2722030	THC2722030	Q7WVU3_ACTPL (Q7WVU3) Collagen adhesin (Fragment), partial (4%) [THC2722030]		15.9213	10	46.9199	1.79192e-11	3.73698e-10
A_24_P274831	NM_153236	GIMAP7	Homo sapiens GTPase, IMAP family member 7 (GIMAP7), mRNA [NM_153236]	NM_153236	40421.8	38848.5	13184	1.7997e-11	3.74483e-10
A_23_P120594	NM_032501	ACSS1	Homo sapiens acyl-CoA synthetase short-chain family member 1 (ACSS1), nuclear gene encoding mitochondrial protein, mRNA [NM_032501]	NM_032501	8788.47	16554.8	3551.46	1.81444e-11	3.76708e-10
A_24_P355145	NM_033105	DNAJC5B	Homo sapiens DnaJ (Hsp40) homolog, subfamily C, member 5 beta (DNAJC5B), mRNA [NM_033105]	NM_033105	23.7632	10	79.7933	1.81879e-11	3.76772e-10
A_24_P274270	NM_139266	STAT1	Homo sapiens signal transducer and activator of transcription 1, 91kDa (STAT1), transcript variant beta, mRNA [NM_139266]	NM_139266	60268.9	9309.71	42560.9	1.82722e-11	3.77679e-10
A_24_P411186	NM_022893	BCL11A	Homo sapiens B-cell CLL/lymphoma 11A (zinc finger protein) (BCL11A), transcript variant 1, mRNA [NM_022893]	NM_022893	16.8961	43.2265	10	1.83306e-11	3.77807e-10
A_24_P348090	NM_002396	ME2	Homo sapiens malic enzyme 2, NAD(+)-dependent, mitochondrial (ME2), nuclear gene encoding mitochondrial protein, mRNA [NM_002396]	NM_002396	7629.9	2935.39	10567.1	1.83594e-11	3.77807e-10
A_23_P81441	NM_130848	C5orf20	Homo sapiens chromosome 5 open reading frame 20 (C5orf20), mRNA [NM_130848]	NM_130848	25.5568	71.1626	19.172	1.86395e-11	3.81509e-10
A_32_P123629	THC2783730	THC2783730	Q96KD8_HUMAN (Q96KD8) Squamous cell carcinoma-related protein-1, partial (38%) [THC2783730]		14088.3	17137.5	2952.11	1.86797e-11	3.81509e-10
A_23_P65558	NM_002408	MGAT2	Homo sapiens mannosyl (alpha-1,6-)-glycoprotein beta-1,2-N-acetylglucosaminyltransferase (MGAT2), transcript variant 1, mRNA [NM_002408]	NM_002408	10904.5	3554.52	11092.1	1.87378e-11	3.81509e-10
A_23_P127288	NM_000417	IL2RA	Homo sapiens interleukin 2 receptor, alpha (IL2RA), mRNA [NM_000417]	NM_000417	33437.7	1330.35	98265.9	1.87579e-11	3.81509e-10
A_23_P156739	NM_032340	C6orf125	Homo sapiens chromosome 6 open reading frame 125 (C6orf125), mRNA [NM_032340]	NM_032340	9373.73	2698.29	10223.6	1.87651e-11	3.81509e-10
A_23_P50096	NM_001071	TYMS	Homo sapiens thymidylate synthetase (TYMS), mRNA [NM_001071]	NM_001071	79332.9	2812	158764	1.87849e-11	3.81509e-10
A_24_P341058	XR_018572	LOC389970	PREDICTED: Homo sapiens similar to Glyceraldehyde-3-phosphate dehydrogenase (GAPDH) (LOC389970), mRNA [XR_018572]	XR_018572	18621.8	3653.46	44797.5	1.89103e-11	3.83181e-10
A_23_P11705	NM_018045	BSDC1	Homo sapiens BSD domain containing 1 (BSDC1), mRNA [NM_018045]	NM_018045	9680.94	28105.8	5805.73	1.89494e-11	3.83181e-10
A_23_P50456	NM_002691	POLD1	Homo sapiens polymerase (DNA directed), delta 1, catalytic subunit 125kDa (POLD1), mRNA [NM_002691]	NM_002691	11889.1	3593.06	16192.5	1.90969e-11	3.85328e-10
A_23_P217304	NM_021140	UTX	Homo sapiens ubiquitously transcribed tetratricopeptide repeat, X chromosome (UTX), mRNA [NM_021140]	NM_021140	5823.63	16084.2	4766.49	1.93633e-11	3.89859e-10
A_23_P213247	NM_033535	FBXL5	Homo sapiens F-box and leucine-rich repeat protein 5 (FBXL5), transcript variant 2, mRNA [NM_033535]	NM_033535	6724.14	16065.6	5571.35	1.94622e-11	3.91006e-10
A_23_P101013	NM_007267	TMC6	Homo sapiens transmembrane channel-like 6 (TMC6), mRNA [NM_007267]	NM_007267	11591.6	28811.2	7486.64	1.95886e-11	3.92698e-10
A_24_P284893	NM_002794	PSMB2	Homo sapiens proteasome (prosome, macropain) subunit, beta type, 2 (PSMB2), mRNA [NM_002794]	NM_002794	17066.7	3419.48	18513.6	1.97087e-11	3.93536e-10
A_24_P76879	NM_003309	TSPYL1	Homo sapiens TSPY-like 1 (TSPYL1), mRNA [NM_003309]	NM_003309	6201.79	18361.7	3829.86	1.97148e-11	3.93536e-10
A_23_P68072	NM_032118	WDR54	Homo sapiens WD repeat domain 54 (WDR54), mRNA [NM_032118]	NM_032118	5131.72	3541.72	15772.5	2.02193e-11	4.02744e-10
A_23_P5601	NM_001381	DOK1	Homo sapiens docking protein 1, 62kDa (downstream of tyrosine kinase 1) (DOK1), mRNA [NM_001381]	NM_001381	9679.28	4383.19	12034.3	2.03795e-11	4.05069e-10
A_24_P208961	NM_133370	YTHDC1	Homo sapiens YTH domain containing 1 (YTHDC1), transcript variant 2, mRNA [NM_133370]	NM_133370	7015.53	16477.9	5282.34	2.06479e-11	4.09532e-10
A_24_P291044	AF116616	AF116616	Homo sapiens PRO0998 mRNA, complete cds. [AF116616]	AF116616	16.4799	10.0926	70.9962	2.0776e-11	4.11198e-10
A_23_P338113	NP101106	NP101106	GB|AL022723.4|CAB46615.1 dJ377H14.3 (PUTATIVE novel MHC class 1 protein) [NP101106]		40632.5	48639.7	16592.4	2.08356e-11	4.11502e-10
A_23_P148798	NM_015984	UCHL5	Homo sapiens ubiquitin carboxyl-terminal hydrolase L5 (UCHL5), mRNA [NM_015984]	NM_015984	7581.76	3099.27	11884.7	2.0881e-11	4.11527e-10
A_23_P108842	NM_004418	DUSP2	Homo sapiens dual specificity phosphatase 2 (DUSP2), mRNA [NM_004418]	NM_004418	9348.68	36704.3	9397.48	2.13695e-11	4.19553e-10
A_23_P254472	NM_024573	C6orf211	Homo sapiens chromosome 6 open reading frame 211 (C6orf211), mRNA [NM_024573]	NM_024573	6822.14	2765.28	9414.2	2.13782e-11	4.19553e-10
A_23_P148047	NM_000958	PTGER4	Homo sapiens prostaglandin E receptor 4 (subtype EP4) (PTGER4), mRNA [NM_000958]	NM_000958	17322.6	52174.9	14463.4	2.15036e-11	4.20226e-10
A_23_P53976	NM_206949	FAM14B	Homo sapiens family with sequence similarity 14, member B (FAM14B), mRNA [NM_206949]	NM_206949	7323.63	3194.72	10502.9	2.15465e-11	4.20226e-10
A_23_P89589	NM_002616	PER1	Homo sapiens period homolog 1 (Drosophila) (PER1), mRNA [NM_002616]	NM_002616	2590.22	61611.4	3575.83	2.15478e-11	4.20226e-10
A_23_P210253	NM_152879	DGKD	Homo sapiens diacylglycerol kinase, delta 130kDa (DGKD), transcript variant 2, mRNA [NM_152879]	NM_152879	25741	50654.3	10944.6	2.16135e-11	4.20448e-10
A_23_P1962	NM_004585	RARRES3	Homo sapiens retinoic acid receptor responder (tazarotene induced) 3 (RARRES3), mRNA [NM_004585]	NM_004585	32622.1	50428.8	7579.54	2.16515e-11	4.20448e-10
A_24_P101859	ENST00000331419	LOC392221	PREDICTED: Homo sapiens similar to Coiled-coil-helix-coiled-coil-helix domain-containing protein 2 (HCV NS2 trans-regulated protein) (NS2TP) (LOC392221), mRNA [XM_373252]		5981.94	2998.05	8531.41	2.16944e-11	4.20448e-10
A_23_P164228	NM_005175	ATP5G1	Homo sapiens ATP synthase, H+ transporting, mitochondrial F0 complex, subunit C1 (subunit 9) (ATP5G1), nuclear gene encoding mitochondrial protein, transcript variant 1, mRNA [NM_005175]	NM_005175	7302.36	3028.98	8220.46	2.1752e-11	4.2069e-10
A_24_P497244	NR_002819	MALAT1	Homo sapiens metastasis associated lung adenocarcinoma transcript 1 (non-coding RNA) (MALAT1) on chromosome 11 [NR_002819]	NR_002819	11612.9	40096.2	5535.61	2.18028e-11	4.20798e-10
A_23_P305060	NM_005746	PBEF1	Homo sapiens pre-B-cell colony enhancing factor 1 (PBEF1), mRNA [NM_005746]	NM_005746	5311.83	5741.8	24049.4	2.19486e-11	4.21865e-10
A_24_P273063	NM_024812	BAALC	Homo sapiens brain and acute leukemia, cytoplasmic (BAALC), transcript variant 1, mRNA [NM_024812]	NM_024812	12313.4	28253.1	9610.99	2.19486e-11	4.21865e-10
A_23_P144816	NM_003374	VDAC1	Homo sapiens voltage-dependent anion channel 1 (VDAC1), mRNA [NM_003374]	NM_003374	25710.4	10101.5	41117.9	2.21206e-11	4.23496e-10
A_23_P53370	NM_014470	RND1	Homo sapiens Rho family GTPase 1 (RND1), mRNA [NM_014470]	NM_014470	10.8047	11.4104	31.2455	2.21534e-11	4.23496e-10
A_23_P89509	NM_006461	SPAG5	Homo sapiens sperm associated antigen 5 (SPAG5), mRNA [NM_006461]	NM_006461	22036.3	2289.37	39536	2.21697e-11	4.23496e-10
A_32_P28078	AI308948	AI308948	AI308948 tb28e06.x1 NCI_CGAP_Kid12 Homo sapiens cDNA clone IMAGE:2055682 3' similar to SW:TFSM_MOUSE P23881 TRANSCRIPTION FACTOR S-II-RELATED PROTEIN ;, mRNA sequence [AI308948]	AI308948	29.5941	85.8255	24.8935	2.23678e-11	4.25255e-10
A_24_P116242	NM_014315	KLHDC2	Homo sapiens kelch domain containing 2 (KLHDC2), mRNA [NM_014315]	NM_014315	9627.6	19007.3	6322.47	2.23863e-11	4.25255e-10
A_23_P135914	NM_012426	SF3B3	Homo sapiens splicing factor 3b, subunit 3, 130kDa (SF3B3), mRNA [NM_012426]	NM_012426	7294.01	3115.91	8578.27	2.23986e-11	4.25255e-10
A_23_P53546	ENST00000229270	ENST00000229270	Triosephosphate isomerase (EC 5.3.1.1) (TIM) (Triose-phosphate isomerase). [Source:Uniprot/SWISSPROT;Acc:P60174] [ENST00000229270]		11098.8	2159.25	18908.3	2.24945e-11	4.26206e-10
A_32_P182439	NM_006591	POLD3	Homo sapiens polymerase (DNA-directed), delta 3, accessory subunit (POLD3), mRNA [NM_006591]	NM_006591	8656.59	2958.33	13819.8	2.26115e-11	4.27554e-10
A_23_P106575	NM_002080	GOT2	Homo sapiens glutamic-oxaloacetic transaminase 2, mitochondrial (aspartate aminotransferase 2) (GOT2), nuclear gene encoding mitochondrial protein, mRNA [NM_002080]	NM_002080	13836.9	5188.74	14435.8	2.28101e-11	4.30436e-10
A_23_P252413	ENST00000245185	MT2A	Metallothionein-2 (MT-2) (Metallothionein-II) (MT-II) (Metallothionein-2A). [Source:Uniprot/SWISSPROT;Acc:P02795] [ENST00000245185]		91281.9	19533.7	111184	2.28889e-11	4.31051e-10
A_32_P69956	THC2619175	THC2619175	Q4B270_9BURK (Q4B270) Amidohydrolase 2, partial (6%) [THC2619175]		7689.17	18795.1	2663.18	2.3417e-11	4.38564e-10
A_23_P8513	NM_013322	SNX10	Homo sapiens sorting nexin 10 (SNX10), mRNA [NM_013322]	NM_013322	24159.3	4817.88	28538.5	2.34595e-11	4.38564e-10
A_24_P135061	NM_183372	NBPF11	Homo sapiens neuroblastoma breakpoint family, member 11 (NBPF11), mRNA [NM_183372]	NM_183372	23727.2	65851.7	12357.2	2.34683e-11	4.38564e-10
A_23_P21260	ENST00000390263	ENST00000390263	Immunoglobulin Kappa light chain V gene segment [Source:IMGT/GENE_DB;Acc:IGKV1-39] [ENST00000390263]		15.4838	116.62	10	2.34845e-11	4.38564e-10
A_23_P41021	NM_007184	NISCH	Homo sapiens nischarin (NISCH), mRNA [NM_007184]	NM_007184	6635.51	13607.5	5089.35	2.35231e-11	4.38564e-10
A_24_P142983	NM_002650	PIK4CA	Homo sapiens phosphatidylinositol 4-kinase, catalytic, alpha polypeptide (PIK4CA), transcript variant 1, mRNA [NM_002650]	NM_002650	6908.54	13865.5	4264.08	2.38102e-11	4.43031e-10
A_23_P354146	NM_005546	ITK	Homo sapiens IL2-inducible T-cell kinase (ITK), mRNA [NM_005546]	NM_005546	15204.1	33546.6	9667.52	2.40022e-11	4.45043e-10
A_24_P32735	A_24_P32735	A_24_P32735			17709.8	3379.9	52738.8	2.40138e-11	4.45043e-10
A_24_P113295	NM_004069	AP2S1	Homo sapiens adaptor-related protein complex 2, sigma 1 subunit (AP2S1), transcript variant AP17, mRNA [NM_004069]	NM_004069	6270.7	2798.04	6814.84	2.42317e-11	4.48191e-10
A_24_P345081	NM_032264	NBPF3	Homo sapiens neuroblastoma breakpoint family, member 3 (NBPF3), mRNA [NM_032264]	NM_032264	21745.7	60323	12532.9	2.44184e-11	4.50215e-10
A_23_P65757	NM_004701	CCNB2	Homo sapiens cyclin B2 (CCNB2), mRNA [NM_004701]	NM_004701	17317	814.13	30945.8	2.44378e-11	4.50215e-10
A_23_P202435	NM_016824	ADD3	Homo sapiens adducin 3 (gamma) (ADD3), transcript variant 1, mRNA [NM_016824]	NM_016824	12076.1	29750.7	7493.98	2.4643e-11	4.52822e-10
A_24_P75456	ENST00000342324	ENST00000342324	PREDICTED: Homo sapiens similar to peptidylprolyl isomerase A isoform 1 (LOC440063), mRNA [XR_018394]		6237.69	2681.12	8789.29	2.46999e-11	4.52822e-10
A_23_P101141	NM_017831	RNF125	Homo sapiens ring finger protein 125 (RNF125), mRNA [NM_017831]	NM_017831	12501.1	37988.5	5508.87	2.4725e-11	4.52822e-10
A_23_P6344	NM_022044	SDF2L1	Homo sapiens stromal cell-derived factor 2-like 1 (SDF2L1), mRNA [NM_022044]	NM_022044	19633.5	4908.07	23089.2	2.48952e-11	4.55045e-10
A_23_P70867	NM_016038	SBDS	Homo sapiens Shwachman-Bodian-Diamond syndrome (SBDS), mRNA [NM_016038]	NM_016038	4583.82	13881.7	5012.68	2.51392e-11	4.58606e-10
A_23_P51646	NM_004073	PLK3	Homo sapiens polo-like kinase 3 (Drosophila) (PLK3), mRNA [NM_004073]	NM_004073	9846.9	53341	7057.67	2.52354e-11	4.59461e-10
A_24_P283341	NM_022765	MICAL1	Homo sapiens microtubule associated monoxygenase, calponin and LIM domain containing 1 (MICAL1), mRNA [NM_022765]	NM_022765	4891.99	12536.4	4030.32	2.53487e-11	4.60625e-10
A_32_P49334	BC036909	LOC284889	Homo sapiens, clone IMAGE:5164782, mRNA. [BC036909]	BC036909	8734.77	2846.81	15461.9	2.54994e-11	4.62462e-10
A_24_P122746	ENST00000338660	VWA1	von Willebrand factor A domain-related protein isoform 1 [Source:RefSeq_peptide;Acc:NP_073745] [ENST00000338660]		10	13.5401	33.9263	2.56483e-11	4.64258e-10
A_23_P316215	THC2484207	THC2484207	Q59EC4_HUMAN (Q59EC4) WD repeat domain 26 variant (Fragment), partial (18%) [THC2484207]		16.9217	44.8012	10.1169	2.57773e-11	4.65689e-10
A_23_P97700	NM_006472	TXNIP	Homo sapiens thioredoxin interacting protein (TXNIP), mRNA [NM_006472]	NM_006472	32063.3	172698	10218	2.61495e-11	4.70605e-10
A_23_P32821	AF090931	AF090931	Homo sapiens clone HQ0483$ PRO0483 mRNA, complete cds. [AF090931]	AF090931	23.6288	29.9727	10.748	2.6158e-11	4.70605e-10
A_23_P114232	NM_006406	PRDX4	Homo sapiens peroxiredoxin 4 (PRDX4), mRNA [NM_006406]	NM_006406	18520	4152.19	25352.8	2.62008e-11	4.70605e-10
A_23_P137276	NM_006738	AKAP13	Homo sapiens A kinase (PRKA) anchor protein 13 (AKAP13), transcript variant 1, mRNA [NM_006738]	NM_006738	12105.3	24122.6	5324.16	2.63154e-11	4.71754e-10
A_24_P567408	BC111068	CLN3	Homo sapiens ceroid-lipofuscinosis, neuronal 3, juvenile (Batten, Spielmeyer-Vogt disease), mRNA (cDNA clone MGC:102840 IMAGE:5764535), complete cds. [BC111068]	BC111068	2736.7	6799.62	2438.95	2.66163e-11	4.76232e-10
A_23_P45475	NM_000169	GLA	Homo sapiens galactosidase, alpha (GLA), mRNA [NM_000169]	NM_000169	8206.1	2566.18	10905.9	2.67142e-11	4.77068e-10
A_24_P362737	NM_032682	FOXP1	Homo sapiens forkhead box P1 (FOXP1), transcript variant 1, mRNA [NM_032682]	NM_032682	13902.4	39214.2	5381.94	2.67769e-11	4.77274e-10
A_23_P54573	NM_153813	ZFPM1	Homo sapiens zinc finger protein, multitype 1 (ZFPM1), mRNA [NM_153813]	NM_153813	6020.39	12327.7	4756.84	2.70098e-11	4.7989e-10
A_23_P154806	NM_012156	EPB41L1	Homo sapiens erythrocyte membrane protein band 4.1-like 1 (EPB41L1), transcript variant 1, mRNA [NM_012156]	NM_012156	23.2824	10.3099	74.7035	2.70604e-11	4.7989e-10
A_24_P916288	AK026497	AK026497	Homo sapiens cDNA: FLJ22844 fis, clone KAIA5181. [AK026497]	AK026497	10602.8	21505.8	5784.79	2.70781e-11	4.7989e-10
A_23_P102471	NM_000251	MSH2	Homo sapiens mutS homolog 2, colon cancer, nonpolyposis type 1 (E. coli) (MSH2), mRNA [NM_000251]	NM_000251	9922.51	4519.62	14003.5	2.71407e-11	4.80087e-10
A_23_P91900	NM_005496	SMC4	Homo sapiens structural maintenance of chromosomes 4 (SMC4), transcript variant 1, mRNA [NM_005496]	NM_005496	15728.7	6471.43	22868.7	2.7258e-11	4.81248e-10
A_24_P539080	A_24_P539080	A_24_P539080			29.9647	71.2737	20.2208	2.73271e-11	4.81557e-10
A_24_P326635	NM_001619	ADRBK1	Homo sapiens adrenergic, beta, receptor kinase 1 (ADRBK1), mRNA [NM_001619]	NM_001619	3508.4	9539.99	2630.97	2.75748e-11	4.85005e-10
A_23_P63825	NM_002079	GOT1	Homo sapiens glutamic-oxaloacetic transaminase 1, soluble (aspartate aminotransferase 1) (GOT1), mRNA [NM_002079]	NM_002079	6014.42	2611.01	8275.6	2.76634e-11	4.85647e-10
A_24_P219785	NM_005184	CALM3	Homo sapiens calmodulin 3 (phosphorylase kinase, delta) (CALM3), mRNA [NM_005184]	NM_005184	8245.55	3389.08	10851.8	2.791e-11	4.88302e-10
A_23_P26254	NM_016013	NDUFAF1	Homo sapiens NADH dehydrogenase (ubiquinone) 1 alpha subcomplex, assembly factor 1 (NDUFAF1), mRNA [NM_016013]	NM_016013	6849.06	2173.54	7616.73	2.79194e-11	4.88302e-10
A_24_P739075	XR_018803	LOC649915	PREDICTED: Homo sapiens similar to Glyceraldehyde-3-phosphate dehydrogenase (GAPDH) (LOC649915), mRNA [XR_018803]	XR_018803	17140.1	3457	48900.2	2.85482e-11	4.98363e-10
A_24_P24471	ENST00000377553	ENST00000377553	Seven transmembrane helix receptor. [Source:Uniprot/SPTREMBL;Acc:Q8NGA9] [ENST00000377553]		16.0931	32.3567	10	2.89629e-11	5.04659e-10
A_23_P105732	A_23_P105732	A_23_P105732			24049.4	46917.5	11427.3	2.92014e-11	5.07865e-10
A_32_P61684	NM_018440	PAG1	Homo sapiens phosphoprotein associated with glycosphingolipid microdomains 1 (PAG1), mRNA [NM_018440]	NM_018440	8672.08	21798.3	2581.49	2.95537e-11	5.13035e-10
A_24_P915007	NM_052876	BTBD14B	Homo sapiens BTB (POZ) domain containing 14B (BTBD14B), mRNA [NM_052876]	NM_052876	7212.61	2770.49	9025.52	2.97757e-11	5.15928e-10
A_24_P402825	NM_018398	CACNA2D3	Homo sapiens calcium channel, voltage-dependent, alpha 2/delta 3 subunit (CACNA2D3), mRNA [NM_018398]	NM_018398	16.9327	44.1623	10.3548	2.99595e-11	5.17649e-10
A_23_P408708	NM_004331	BNIP3L	Homo sapiens BCL2/adenovirus E1B 19kDa interacting protein 3-like (BNIP3L), mRNA [NM_004331]	NM_004331	4225.93	10990.6	15665	2.99861e-11	5.17649e-10
A_23_P47377	NM_016142	HSD17B12	Homo sapiens hydroxysteroid (17-beta) dehydrogenase 12 (HSD17B12), mRNA [NM_016142]	NM_016142	5448.41	2320.92	8659.68	3.03183e-11	5.22416e-10
A_24_P745670	A_24_P745670	A_24_P745670			5030.4	2168.33	7370.89	3.04955e-11	5.245e-10
A_23_P11362	NM_014735	PHF16	Homo sapiens PHD finger protein 16 (PHF16), transcript variant 1, mRNA [NM_014735]	NM_014735	12.7804	10	28.7367	3.05861e-11	5.25089e-10
A_23_P120056	NM_033046	RTKN	Homo sapiens rhotekin (RTKN), transcript variant 2, mRNA [NM_033046]	NM_033046	37.8391	18.8246	101.172	3.0777e-11	5.27396e-10
A_23_P92410	NM_004346	CASP3	Homo sapiens caspase 3, apoptosis-related cysteine peptidase (CASP3), transcript variant alpha, mRNA [NM_004346]	NM_004346	22010	9868.55	25565.7	3.08581e-11	5.27815e-10
A_23_P217659	NM_001018055	BRCC3	Homo sapiens BRCA1/BRCA2-containing complex, subunit 3 (BRCC3), transcript variant 2, mRNA [NM_001018055]	NM_001018055	6357.64	2815	8569.68	3.10547e-11	5.30053e-10
A_24_P736638	XR_016831	HSPDP2	PREDICTED: Homo sapiens similar to 60 kDa heat shock protein, mitochondrial precursor (Hsp60) (60 kDa chaperonin) (CPN60) (Heat shock protein 60) (HSP-60) (Mitochondrial matrix protein P1) (P60 lymphocyte protein) (HuCHA60) (LOC645808), mRNA [XR_016831]	XR_016831	14214.5	2499.87	29334.1	3.11027e-11	5.30053e-10
A_24_P76898	AL834350	PPP2R5C	Homo sapiens mRNA; cDNA DKFZp761H0317 (from clone DKFZp761H0317). [AL834350]	AL834350	7776.36	40936.3	3150.6	3.11922e-11	5.30608e-10
A_23_P361841	ENST00000357529	ENST00000357529	family with sequence similarity 80, member B (FAM80B), mRNA [Source:RefSeq_dna;Acc:NM_020734] [ENST00000357529]		45.6007	58.0158	10	3.12833e-11	5.31059e-10
A_24_P97221	NM_016622	MRPL35	Homo sapiens mitochondrial ribosomal protein L35 (MRPL35), nuclear gene encoding mitochondrial protein, transcript variant 1, mRNA [NM_016622]	NM_016622	7489.78	3182.73	7138.51	3.13326e-11	5.31059e-10
A_23_P132874	NM_032359	C3orf26	Homo sapiens chromosome 3 open reading frame 26 (C3orf26), mRNA [NM_032359]	NM_032359	12108.4	4081.07	24398.1	3.14486e-11	5.31626e-10
A_23_P59798	NM_013446	MKRN1	Homo sapiens makorin, ring finger protein, 1 (MKRN1), mRNA [NM_013446]	NM_013446	31320.8	28419.2	11092.7	3.14868e-11	5.31626e-10
A_24_P339071	NM_001802	CDR2	Homo sapiens cerebellar degeneration-related protein 2, 62kDa (CDR2), mRNA [NM_001802]	NM_001802	2379.03	7590.42	1840.19	3.15371e-11	5.31626e-10
A_23_P201778	NM_080588	PTPN7	Homo sapiens protein tyrosine phosphatase, non-receptor type 7 (PTPN7), transcript variant 2, mRNA [NM_080588]	NM_080588	19214.7	6472.9	18556.8	3.16315e-11	5.32254e-10
A_24_P678826	THC2670384	THC2670384			6036.97	18810	7280.54	3.19895e-11	5.36657e-10
A_24_P22079	NM_002015	FOXO1	Homo sapiens forkhead box O1A (FOXO1A), mRNA [NM_002015]	NM_002015	3596.75	11296.6	2688.71	3.20083e-11	5.36657e-10
A_23_P158239	NM_005412	SHMT2	Homo sapiens serine hydroxymethyltransferase 2 (mitochondrial) (SHMT2), mRNA [NM_005412]	NM_005412	10842.5	2439.14	16678.9	3.20859e-11	5.36992e-10
A_24_P213034	XR_018113	LOC642203	PREDICTED: Homo sapiens similar to Glyceraldehyde-3-phosphate dehydrogenase (GAPDH) (LOC642203), mRNA [XR_018113]	XR_018113	8729.56	1742.1	21766.2	3.21806e-11	5.37612e-10
A_23_P423309	NM_016580	PCDH12	Homo sapiens protocadherin 12 (PCDH12), mRNA [NM_016580]	NM_016580	28.0844	14.1745	47.6987	3.23414e-11	5.39331e-10
A_23_P129614	NM_007006	NUDT21	Homo sapiens nudix (nucleoside diphosphate linked moiety X)-type motif 21 (NUDT21), mRNA [NM_007006]	NM_007006	18239.5	7305.41	33651.7	3.24482e-11	5.39716e-10
A_23_P24870	NM_000610	CD44	Homo sapiens CD44 molecule (Indian blood group) (CD44), transcript variant 1, mRNA [NM_000610]	NM_000610	20230.2	43496.6	9976.51	3.24802e-11	5.39716e-10
A_23_P98930	NM_018169	C12orf35	Homo sapiens chromosome 12 open reading frame 35 (C12orf35), mRNA [NM_018169]	NM_018169	29657.1	26556	8471.07	3.28839e-11	5.43734e-10
A_23_P154367	NM_004226	STK17B	Homo sapiens serine/threonine kinase 17b (STK17B), mRNA [NM_004226]	NM_004226	12703	34622.3	12476	3.289e-11	5.43734e-10
A_24_P313756	NM_032525	TUBB6	Homo sapiens tubulin, beta 6 (TUBB6), mRNA [NM_032525]	NM_032525	15529.8	3320.98	22538.8	3.2897e-11	5.43734e-10
A_24_P941070	A_24_P941070	A_24_P941070			31.3534	84.0484	17.6448	3.30312e-11	5.44986e-10
A_23_P111593	NM_004227	PSCD3	Homo sapiens pleckstrin homology, Sec7 and coiled-coil domains 3 (PSCD3), mRNA [NM_004227]	NM_004227	32.5699	53.1002	11.2301	3.32229e-11	5.47179e-10
A_32_P205553	NM_016093	RPL26L1	Homo sapiens ribosomal protein L26-like 1 (RPL26L1), mRNA [NM_016093]	NM_016093	10852.1	3798.68	13582.4	3.34723e-11	5.50047e-10
A_24_P230948	NM_016831	PER3	Homo sapiens period homolog 3 (Drosophila) (PER3), mRNA [NM_016831]	NM_016831	13.6871	57.9035	10	3.3515e-11	5.50047e-10
A_23_P16976	NM_001153	ANXA4	Homo sapiens annexin A4 (ANXA4), mRNA [NM_001153]	NM_001153	6508.38	2186.53	10141.4	3.36818e-11	5.51814e-10
A_23_P50376	NM_018555	ZNF331	Homo sapiens zinc finger protein 331 (ZNF331), transcript variant 1, mRNA [NM_018555]	NM_018555	2970.32	60588.9	2734.9	3.38076e-11	5.52797e-10
A_24_P354257	AK025305	AK025305	Homo sapiens cDNA: FLJ21652 fis, clone COL08582. [AK025305]	AK025305	5537.93	13228.4	3365.32	3.38605e-11	5.52797e-10
A_24_P67898	AF307332	MGEA5	Homo sapiens meningioma-expressed antigen 5s splice variant mRNA, complete cds. [AF307332]	AF307332	10328.4	29150.1	6607.29	3.40006e-11	5.54114e-10
A_23_P101321	NM_199002	ARHGEF1	Homo sapiens Rho guanine nucleotide exchange factor (GEF) 1 (ARHGEF1), transcript variant 1, mRNA [NM_199002]	NM_199002	3669.47	11773.8	2108.59	3.41831e-11	5.56117e-10
A_24_P144543	XR_015783	LOC732249	PREDICTED: Homo sapiens similar to phosphoserine aminotransferase isoform 1 (LOC732249), mRNA [XR_015783]	XR_015783	52.6342	10	153.83	3.46188e-11	5.62223e-10
A_23_P118643	NM_001968	EIF4E	Homo sapiens eukaryotic translation initiation factor 4E (EIF4E), mRNA [NM_001968]	NM_001968	8628.45	3773.34	11080.1	3.47402e-11	5.63214e-10
A_24_P566891	AK023803	ARF1	Homo sapiens cDNA FLJ13741 fis, clone PLACE3000208. [AK023803]	AK023803	4323.24	11267.9	2049.28	3.49196e-11	5.63388e-10
A_32_P165713	NM_033082	CIP29	Homo sapiens cytokine induced protein 29 kDa (CIP29), mRNA [NM_033082]	NM_033082	5639.99	2389.99	10485.6	3.49207e-11	5.63388e-10
A_23_P156807	NR_003263	SDHAP3	Homo sapiens succinate dehydrogenase complex, subunit A, flavoprotein pseudogene 3 (SDHAP3) on chromosome 5 [NR_003263]	NR_003263	4117.62	11324.1	2426.16	3.49409e-11	5.63388e-10
A_32_P134098	BC042539	LOC442421	Homo sapiens similar to prostaglandin E receptor 4, subtype EP4; PGE receptor, EP4 subtype; prostaglandin E2 receptor, mRNA (cDNA clone IMAGE:4830816), partial cds. [BC042539]	BC042539	9210.71	2714.38	7497.72	3.49927e-11	5.63388e-10
A_23_P56630	NM_007315	STAT1	Homo sapiens signal transducer and activator of transcription 1, 91kDa (STAT1), transcript variant alpha, mRNA [NM_007315]	NM_007315	20420.5	3184.97	13152.3	3.52095e-11	5.65895e-10
A_23_P399501	NM_182470	PKM2	Homo sapiens pyruvate kinase, muscle (PKM2), transcript variant 2, mRNA [NM_182470]	NM_182470	13656.5	3319.59	25696.7	3.53016e-11	5.65895e-10
A_23_P113111	NM_000044	AR	Homo sapiens androgen receptor (dihydrotestosterone receptor; testicular feminization; spinal and bulbar muscular atrophy; Kennedy disease) (AR), transcript variant 1, mRNA [NM_000044]	NM_000044	43.3113	41.2745	10.674	3.53305e-11	5.65895e-10
A_24_P324074	A_24_P324074	A_24_P324074			12828.8	2436.41	33724.5	3.57149e-11	5.7107e-10
A_24_P38895	NM_002105	H2AFX	Homo sapiens H2A histone family, member X (H2AFX), mRNA [NM_002105]	NM_002105	53993	7635.7	79848.6	3.589e-11	5.72887e-10
A_23_P117852	NM_014736	KIAA0101	Homo sapiens KIAA0101 (KIAA0101), transcript variant 1, mRNA [NM_014736]	NM_014736	38276.8	1734.22	71941.4	3.61643e-11	5.7628e-10
A_23_P214594	NM_024839	RPP21	Homo sapiens ribonuclease P 21kDa subunit (RPP21), mRNA [NM_024839]	NM_024839	9223.94	12762	3780.54	3.65192e-11	5.80767e-10
A_24_P393740	NM_001465	FYB	Homo sapiens FYN binding protein (FYB-120/130) (FYB), transcript variant 1, mRNA [NM_001465]	NM_001465	12958.5	49445.7	7244.53	3.65705e-11	5.80767e-10
A_24_P655849	BM802662	BM802662	AGENCOURT_6460073 NIH_MGC_67 Homo sapiens cDNA clone IMAGE:5581075 5', mRNA sequence [BM802662]	BM802662	13.0864	10	46.7741	3.68264e-11	5.83837e-10
A_23_P257503	NM_003922	HERC1	Homo sapiens hect (homologous to the E6-AP (UBE3A) carboxyl terminus) domain and RCC1 (CHC1)-like domain (RLD) 1 (HERC1), mRNA [NM_003922]	NM_003922	7385.46	18372.6	3914.23	3.70368e-11	5.86175e-10
A_23_P257497	ENST00000367073	ENST00000367073	U92818 unnamed HERV-H protein {Homo sapiens} (exp=-1; wgp=0; cg=0), partial (23%) [THC2647796]		54.1695	13.241	78.718	3.7329e-11	5.89799e-10
A_23_P122127	NM_001465	FYB	Homo sapiens FYN binding protein (FYB-120/130) (FYB), transcript variant 1, mRNA [NM_001465]	NM_001465	10894.5	43197.2	6675.85	3.76525e-11	5.93904e-10
A_23_P130194	NM_006907	PYCR1	Homo sapiens pyrroline-5-carboxylate reductase 1 (PYCR1), transcript variant 1, mRNA [NM_006907]	NM_006907	12699.9	578.926	20470.5	3.78307e-11	5.95706e-10
A_32_P192430	NM_001826	CKS1B	Homo sapiens CDC28 protein kinase regulatory subunit 1B (CKS1B), mRNA [NM_001826]	NM_001826	16627.7	2416.29	29917.7	3.81568e-11	5.99058e-10
A_23_P118815	NM_001012271	BIRC5	Homo sapiens baculoviral IAP repeat-containing 5 (survivin) (BIRC5), transcript variant 3, mRNA [NM_001012271]	NM_001012271	22284.1	783.438	37623.9	3.81721e-11	5.99058e-10
A_23_P64860	NM_003006	SELPLG	Homo sapiens selectin P ligand (SELPLG), mRNA [NM_003006]	NM_003006	10690.9	15043.3	5002.52	3.84077e-11	6.00876e-10
A_24_P662086	BC040702	BC040702	Homo sapiens, clone IMAGE:5736845, mRNA. [BC040702]	BC040702	5704.03	2617.14	12867.7	3.84616e-11	6.00876e-10
A_24_P337058	NM_020307	CCNL1	Homo sapiens cyclin L1 (CCNL1), mRNA [NM_020307]	NM_020307	10158	27213.1	8031.7	3.84813e-11	6.00876e-10
A_24_P942648	AL133642	EVL	Homo sapiens mRNA; cDNA DKFZp586G1721 (from clone DKFZp586G1721). [AL133642]	AL133642	16577.4	27024.8	4190.9	3.86856e-11	6.03056e-10
A_24_P618210	THC2529005	THC2529005	AI868037 ta03h03.x1 Soares_pregnant_uterus_NbHPU Homo sapiens cDNA clone IMAGE:2043029 3', mRNA sequence [AI868037]		34.1458	14.0573	41.5133	3.8951e-11	6.06178e-10
A_23_P407628	NM_006766	MYST3	Homo sapiens MYST histone acetyltransferase (monocytic leukemia) 3 (MYST3), mRNA [NM_006766]	NM_006766	9110.39	22664.2	5513.61	3.92221e-11	6.09152e-10
A_23_P31116	NM_018473	THEM2	Homo sapiens thioesterase superfamily member 2 (THEM2), mRNA [NM_018473]	NM_018473	7246.58	1981.24	11168.3	3.92727e-11	6.09152e-10
A_23_P87560	NM_001731	BTG1	Homo sapiens B-cell translocation gene 1, anti-proliferative (BTG1), mRNA [NM_001731]	NM_001731	32961.9	117663	20075.4	3.93783e-11	6.09775e-10
A_23_P571	NM_006516	SLC2A1	Homo sapiens solute carrier family 2 (facilitated glucose transporter), member 1 (SLC2A1), mRNA [NM_006516]	NM_006516	10017.2	4321.88	21556.7	3.95193e-11	6.10943e-10
A_23_P56316	NM_012458	TIMM13	Homo sapiens translocase of inner mitochondrial membrane 13 homolog (yeast) (TIMM13), nuclear gene encoding mitochondrial protein, mRNA [NM_012458]	NM_012458	31331.9	9708.91	30156.9	3.95969e-11	6.11129e-10
A_24_P200427	NM_006452	PAICS	Homo sapiens phosphoribosylaminoimidazole carboxylase, phosphoribosylaminoimidazole succinocarboxamide synthetase (PAICS), transcript variant 2, mRNA [NM_006452]	NM_006452	19865.6	3227.18	41934.7	3.98929e-11	6.1468e-10
A_23_P129935	NM_030938	TMEM49	Homo sapiens transmembrane protein 49 (TMEM49), mRNA [NM_030938]	NM_030938	8223.04	2135.4	10245.9	4.01346e-11	6.17383e-10
A_23_P69179	NM_018192	LEPREL1	Homo sapiens leprecan-like 1 (LEPREL1), mRNA [NM_018192]	NM_018192	14.4123	36.6018	14.1107	4.02879e-11	6.18721e-10
A_23_P18598	NM_018323	PI4K2B	Homo sapiens phosphatidylinositol 4-kinase type 2 beta (PI4K2B), mRNA [NM_018323]	NM_018323	4908.03	2272.74	10927	4.06623e-11	6.23443e-10
A_23_P2423	NM_018048	FLJ10292	Homo sapiens mago-nashi homolog 2 (FLJ10292), mRNA [NM_018048]	NM_018048	14310	4228.49	19330.4	4.07464e-11	6.23544e-10
A_32_P108567	BE839843	BE839843	BE839843 QV0-FN0180-140700-302-g04 FN0180 Homo sapiens cDNA, mRNA sequence [BE839843]	BE839843	12.0117	11.0932	42.885	4.08026e-11	6.23544e-10
A_23_P133068	NM_001148	ANK2	Homo sapiens ankyrin 2, neuronal (ANK2), transcript variant 1, mRNA [NM_001148]	NM_001148	26.2989	24.4378	79.8811	4.10019e-11	6.25045e-10
A_23_P250554	NM_018046	AGGF1	Homo sapiens angiogenic factor with G patch and FHA domains 1 (AGGF1), mRNA [NM_018046]	NM_018046	3935.92	1682.67	4409.59	4.1035e-11	6.25045e-10
A_32_P126079	NM_031272	TEX14	Homo sapiens testis expressed 14 (TEX14), transcript variant 2, mRNA [NM_031272]	NM_031272	13.8055	12.3358	55.7866	4.11661e-11	6.2602e-10
A_24_P942211	ENST00000234800	LOC728661	solute carrier family 35, member E2 [Source:RefSeq_peptide;Acc:NP_878258] [ENST00000234800]		7558.31	16586.9	3941.3	4.12388e-11	6.26104e-10
A_24_P706371	BC022928	BC022928	Homo sapiens cDNA clone IMAGE:3457540. [BC022928]	BC022928	9305.5	1816.2	22152	4.1364e-11	6.26984e-10
A_23_P146990	NM_007013	WWP1	Homo sapiens WW domain containing E3 ubiquitin protein ligase 1 (WWP1), mRNA [NM_007013]	NM_007013	4007.34	9997.4	1764.89	4.15243e-11	6.28393e-10
A_24_P349756	A_24_P349756	A_24_P349756			12349.7	3831.88	14917	4.18103e-11	6.31695e-10
A_23_P20980	NM_001916	CYC1	Homo sapiens cytochrome c-1 (CYC1), mRNA [NM_001916]	NM_001916	14924.7	5172.16	18666.6	4.19583e-11	6.32873e-10
A_23_P35467	NM_018464	ZCD1	Homo sapiens zinc finger, CDGSH-type domain 1 (ZCD1), mRNA [NM_018464]	NM_018464	9957.01	2354.19	15768.1	4.20241e-11	6.32873e-10
A_23_P202823	NM_005231	CTTN	Homo sapiens cortactin (CTTN), transcript variant 1, mRNA [NM_005231]	NM_005231	37.2349	38.4232	180.988	4.24707e-11	6.38567e-10
A_23_P52738	NM_014026	DCPS	Homo sapiens decapping enzyme, scavenger (DCPS), mRNA [NM_014026]	NM_014026	7068.27	2913.37	9164.89	4.2681e-11	6.39789e-10
A_32_P232455	NM_178840	C1orf64	Homo sapiens chromosome 1 open reading frame 64 (C1orf64), mRNA [NM_178840]	NM_178840	23.7495	34.0927	11.136	4.26892e-11	6.39789e-10
A_23_P307002	AK023110	SSU72	Homo sapiens cDNA FLJ13048 fis, clone NT2RP3001399, weakly similar to SSU72 PROTEIN. [AK023110]	AK023110	11320.6	25182.1	4717.63	4.30614e-11	6.44332e-10
A_23_P164237	NM_018428	UTP6	Homo sapiens UTP6, small subunit (SSU) processome component, homolog (yeast) (UTP6), mRNA [NM_018428]	NM_018428	7226.67	3182.08	9607.02	4.36465e-11	6.5204e-10
A_24_P109214	NM_001645	APOC1	Homo sapiens apolipoprotein C-I (APOC1), mRNA [NM_001645]	NM_001645	40.9479	10	127.608	4.39186e-11	6.55055e-10
A_24_P117029	NM_000527	LDLR	Homo sapiens low density lipoprotein receptor (familial hypercholesterolemia) (LDLR), mRNA [NM_000527]	NM_000527	15667.9	4033.35	13913.1	4.47637e-11	6.66594e-10
A_23_P106629	NM_005849	IGSF6	Homo sapiens immunoglobulin superfamily, member 6 (IGSF6), mRNA [NM_005849]	NM_005849	12.7511	25.446	10	4.50584e-11	6.69352e-10
A_23_P160377	NM_003462	DNALI1	Homo sapiens dynein, axonemal, light intermediate chain 1 (DNALI1), mRNA [NM_003462]	NM_003462	20.0661	15.5002	49.2474	4.50926e-11	6.69352e-10
A_23_P72680	NM_014055	IFT81	Homo sapiens intraflagellar transport 81 homolog (Chlamydomonas) (IFT81), transcript variant 1, mRNA [NM_014055]	NM_014055	29.059	10	87.4374	4.54752e-11	6.71835e-10
A_24_P154948	NM_002047	GARS	Homo sapiens glycyl-tRNA synthetase (GARS), mRNA [NM_002047]	NM_002047	6921.59	1734.15	14664	4.54875e-11	6.71835e-10
A_23_P164826	NM_006397	RNASEH2A	Homo sapiens ribonuclease H2, subunit A (RNASEH2A), mRNA [NM_006397]	NM_006397	11946.6	1915.28	14914.8	4.5523e-11	6.71835e-10
A_23_P117623	NM_018319	TDP1	Homo sapiens tyrosyl-DNA phosphodiesterase 1 (TDP1), transcript variant 1, mRNA [NM_018319]	NM_018319	12634.5	4197.15	23301.1	4.55481e-11	6.71835e-10
A_23_P35205	ENST00000374395	DSCR1L2	Calcipressin-3 (Down syndrome candidate region 1-like protein 2) (Myocyte-enriched calcineurin-interacting protein 3) (MCIP3). [Source:Uniprot/SWISSPROT;Acc:Q9UKA8] [ENST00000374395]		4055.68	13480.2	3275.39	4.56338e-11	6.72036e-10
A_24_P161293	ENST00000369334	ENST00000369334	Notch homolog 2 N-terminal like protein [Source:RefSeq_peptide;Acc:NP_982283] [ENST00000369334]		19327.9	56244.5	10275.1	4.59168e-11	6.74747e-10
A_24_P17085	AF361491	AF361491	Homo sapiens GL013 mRNA, complete cds. [AF361491]	AF361491	21.8892	83.3843	15.8941	4.59627e-11	6.74747e-10
A_23_P132388	NM_005138	SCO2	Homo sapiens SCO cytochrome oxidase deficient homolog 2 (yeast) (SCO2), nuclear gene encoding mitochondrial protein, mRNA [NM_005138]	NM_005138	8345.75	2021.81	6360.08	4.63573e-11	6.79469e-10
A_23_P71644	NM_004629	FANCG	Homo sapiens Fanconi anemia, complementation group G (FANCG), mRNA [NM_004629]	NM_004629	12666.6	4638.72	15672.2	4.70156e-11	6.87862e-10
A_24_P29686	NM_031449	ZMIZ2	Homo sapiens zinc finger, MIZ-type containing 2 (ZMIZ2), transcript variant 1, mRNA [NM_031449]	NM_031449	9750.26	12165.5	4521.75	4.70775e-11	6.87862e-10
A_23_P144726	NM_016391	HSPC111	Homo sapiens hypothetical protein HSPC111 (HSPC111), mRNA [NM_016391]	NM_016391	44255.4	13095.4	45717.4	4.71762e-11	6.88214e-10
A_23_P102262	NM_014763	MRPL19	Homo sapiens mitochondrial ribosomal protein L19 (MRPL19), nuclear gene encoding mitochondrial protein, mRNA [NM_014763]	NM_014763	11708.9	3947.37	17389.5	4.72492e-11	6.88214e-10
A_23_P70201	NM_001270	CHD1	Homo sapiens chromodomain helicase DNA binding protein 1 (CHD1), mRNA [NM_001270]	NM_001270	4091.27	12957.7	3971.93	4.73899e-11	6.89186e-10
A_23_P19192	NM_006330	LYPLA1	Homo sapiens lysophospholipase I (LYPLA1), mRNA [NM_006330]	NM_006330	8557.55	3673.03	10531.9	4.78215e-11	6.9438e-10
A_24_P944383	AL050107	WWTR1	Homo sapiens mRNA; cDNA DKFZp586I1419 (from clone DKFZp586I1419); partial cds. [AL050107]	AL050107	14.6308	10.6103	32.3923	4.8048e-11	6.95651e-10
A_23_P31073	NM_005375	MYB	Homo sapiens v-myb myeloblastosis viral oncogene homolog (avian) (MYB), mRNA [NM_005375]	NM_005375	24200.6	2029.26	35951.1	4.80703e-11	6.95651e-10
A_24_P931636	BC032312	TBRG1	Homo sapiens transforming growth factor beta regulator 1, mRNA (cDNA clone IMAGE:5212572), complete cds. [BC032312]	BC032312	12980.8	34721.1	6726.37	4.83473e-11	6.95651e-10
A_23_P110704	NM_006425	SLU7	Homo sapiens SLU7 splicing factor homolog (S. cerevisiae) (SLU7), mRNA [NM_006425]	NM_006425	3373.46	8258.26	3120.77	4.83596e-11	6.95651e-10
A_24_P84428	NM_014412	CACYBP	Homo sapiens calcyclin binding protein (CACYBP), transcript variant 1, mRNA [NM_014412]	NM_014412	7766.28	2955.59	12807.4	4.8372e-11	6.95651e-10
A_24_P812172	A_24_P812172	A_24_P812172			31.6004	15.8744	75.4955	4.83843e-11	6.95651e-10
A_24_P356453	NM_001040431	CCDC56	Homo sapiens coiled-coil domain containing 56 (CCDC56), mRNA [NM_001040431]	NM_001040431	6674.68	2440.39	5620.34	4.84314e-11	6.95651e-10
A_24_P332532	XR_015924	LOC731749	PREDICTED: Homo sapiens similar to complement component 1, q subcomponent binding protein precursor (LOC731749), mRNA [XR_015924]	XR_015924	10311.2	3179.49	14103.7	4.88717e-11	7.00895e-10
A_32_P137035	NM_006510	TRIM27	Homo sapiens tripartite motif-containing 27 (TRIM27), mRNA [NM_006510]	NM_006510	8477.63	3200.75	7832.2	4.90777e-11	7.02769e-10
A_32_P34495	AK026418	AK026418	Homo sapiens cDNA: FLJ22765 fis, clone KAIA1180. [AK026418]	AK026418	33648.5	57141.2	9443.59	4.92961e-11	7.04814e-10
A_24_P29975	NM_030978	ARPC5L	Homo sapiens actin related protein 2/3 complex, subunit 5-like (ARPC5L), mRNA [NM_030978]	NM_030978	10774.6	3855.52	13801.5	4.95807e-11	7.06822e-10
A_23_P126593	NM_005620	S100A11	Homo sapiens S100 calcium binding protein A11 (S100A11), mRNA [NM_005620]	NM_005620	11663.8	3479.64	15087.6	4.95882e-11	7.06822e-10
A_23_P134925	NM_004331	BNIP3L	Homo sapiens BCL2/adenovirus E1B 19kDa interacting protein 3-like (BNIP3L), mRNA [NM_004331]	NM_004331	3621	12820	11131.2	4.98447e-11	7.07847e-10
A_23_P39131	NM_015710	GLTSCR2	Homo sapiens glioma tumor suppressor candidate region gene 2 (GLTSCR2), mRNA [NM_015710]	NM_015710	16231.7	32016.3	7207.02	4.98699e-11	7.07847e-10
A_24_P139229	NM_133635	POFUT2	Homo sapiens protein O-fucosyltransferase 2 (POFUT2), transcript variant 3, mRNA [NM_133635]	NM_133635	30.1341	79.8275	26.9765	4.9888e-11	7.07847e-10
A_23_P321703	NM_004049	BCL2A1	Homo sapiens BCL2-related protein A1 (BCL2A1), mRNA [NM_004049]	NM_004049	9266.92	3175.83	11170.3	5.05033e-11	7.15489e-10
A_24_P419053	AB051447	KIAA1660	Homo sapiens mRNA for KIAA1660 protein, partial cds. [AB051447]	AB051447	31.2931	228.146	17.9344	5.08923e-11	7.19906e-10
A_23_P124934	AF116605	IKZF1	Homo sapiens PRO0758 mRNA, complete cds. [AF116605]	AF116605	19076.3	23351.2	7346.98	5.09959e-11	7.20278e-10
A_24_P930741	BC039363	BC039363	Homo sapiens cDNA clone IMAGE:5270672. [BC039363]	BC039363	11.4521	12.4237	122.218	5.11535e-11	7.21394e-10
A_23_P122197	NM_031966	CCNB1	Homo sapiens cyclin B1 (CCNB1), mRNA [NM_031966]	NM_031966	23890.9	654.963	43332.5	5.12801e-11	7.21394e-10
A_32_P95223	NR_003262	FDPSL2A	Homo sapiens MGC44478 (FDPSL2A) on chromosome 7 [NR_003262]	NR_003262	7152.48	2652.55	9690.42	5.1361e-11	7.21394e-10
A_23_P163347	NM_016166	PIAS1	Homo sapiens protein inhibitor of activated STAT, 1 (PIAS1), mRNA [NM_016166]	NM_016166	4530.05	10264.8	3896.77	5.13845e-11	7.21394e-10
A_23_P38519	NM_000212	ITGB3	Homo sapiens integrin, beta 3 (platelet glycoprotein IIIa, antigen CD61) (ITGB3), mRNA [NM_000212]	NM_000212	10	32.1746	10	5.1761e-11	7.25012e-10
A_24_P170203	A_24_P170203	A_24_P170203			3588.6	1596.19	3945.58	5.17977e-11	7.25012e-10
A_32_P71744	BG695979	BG695979	602658119F1 NCI_CGAP_Skn3 Homo sapiens cDNA clone IMAGE:4800772 5', mRNA sequence [BG695979]	BG695979	14497	37706.4	3747.55	5.18923e-11	7.25247e-10
A_23_P205370	NM_016150	ASB2	Homo sapiens ankyrin repeat and SOCS box-containing 2 (ASB2), mRNA [NM_016150]	NM_016150	21431.4	1053.58	16058.9	5.19705e-11	7.25254e-10
A_23_P131611	NM_152275	TTC30A	Homo sapiens tetratricopeptide repeat domain 30A (TTC30A), mRNA [NM_152275]	NM_152275	24.4747	10	68.6234	5.23122e-11	7.2893e-10
A_24_P361896	NM_005953	MT2A	Homo sapiens metallothionein 2A (MT2A), mRNA [NM_005953]	NM_005953	100743	19008.8	122081	5.26399e-11	7.31624e-10
A_24_P281285	A_24_P281285	A_24_P281285			19.3064	10	36.9545	5.27242e-11	7.31624e-10
A_23_P117599	NM_012111	AHSA1	Homo sapiens AHA1, activator of heat shock 90kDa protein ATPase homolog 1 (yeast) (AHSA1), mRNA [NM_012111]	NM_012111	15535.7	5116.78	14601.4	5.28361e-11	7.31624e-10
A_32_P90709	ENST00000368491	C6orf204	C6orf204 protein. [Source:Uniprot/SPTREMBL;Acc:Q2TAM2] [ENST00000368491]		5654.41	14511.6	3789.53	5.29156e-11	7.31624e-10
A_23_P166536	NM_014577	BRD1	Homo sapiens bromodomain containing 1 (BRD1), mRNA [NM_014577]	NM_014577	6750.29	20418.2	4448.26	5.29948e-11	7.31624e-10
A_23_P17663	NM_002462	MX1	Homo sapiens myxovirus (influenza virus) resistance 1, interferon-inducible protein p78 (mouse) (MX1), mRNA [NM_002462]	NM_002462	45314.8	23532	145092	5.30335e-11	7.31624e-10
A_23_P211957	NM_001024847	TGFBR2	Homo sapiens transforming growth factor, beta receptor II (70/80kDa) (TGFBR2), transcript variant 1, mRNA [NM_001024847]	NM_001024847	12029.8	41836.4	7171.06	5.30549e-11	7.31624e-10
A_23_P201538	NM_002228	JUN	Homo sapiens jun oncogene (JUN), mRNA [NM_002228]	NM_002228	4519.08	85271	18914.4	5.35616e-11	7.3651e-10
A_24_P136484	AK090397	AK090397	Homo sapiens mRNA for FLJ00272 protein. [AK090397]	AK090397	10660.7	22754	3467.96	5.35673e-11	7.3651e-10
A_23_P213518	NM_173060	CAST	Homo sapiens calpastatin (CAST), transcript variant 2, mRNA [NM_173060]	NM_173060	8540.81	17845.9	6785.7	5.43212e-11	7.45777e-10
A_24_P607904	AK026826	AK026826	Homo sapiens cDNA: FLJ23173 fis, clone LNG10019. [AK026826]	AK026826	10.1996	16.0502	39.6593	5.45821e-11	7.48257e-10
A_23_P48610	NM_144568	TMEM55B	Homo sapiens transmembrane protein 55B (TMEM55B), mRNA [NM_144568]	NM_144568	3840.18	8420.4	2564.95	5.48893e-11	7.49933e-10
A_23_P206396	NM_016951	CKLF	Homo sapiens chemokine-like factor (CKLF), transcript variant 1, mRNA [NM_016951]	NM_016951	22668.3	6634.99	27018.2	5.48915e-11	7.49933e-10
A_24_P239606	NM_015675	GADD45B	Homo sapiens growth arrest and DNA-damage-inducible, beta (GADD45B), mRNA [NM_015675]	NM_015675	10579	28709.5	6360.58	5.49457e-11	7.49933e-10
A_32_P113508	NM_030803	ATG16L1	Homo sapiens ATG16 autophagy related 16-like 1 (S. cerevisiae) (ATG16L1), transcript variant 1, mRNA [NM_030803]	NM_030803	3177.67	11012.8	1571.7	5.51826e-11	7.5103e-10
A_23_P72285	NM_006761	YWHAE	Homo sapiens tyrosine 3-monooxygenase/tryptophan 5-monooxygenase activation protein, epsilon polypeptide (YWHAE), mRNA [NM_006761]	NM_006761	7212.78	2525.82	10732.9	5.52521e-11	7.5103e-10
A_23_P21249	AB063751	AB063751	Homo sapiens IGH mRNA for immunoglobulin heavy chain VHDJ region, partial cds, clone:H101. [AB063751]	AB063751	26.9522	68.071	19.0371	5.52678e-11	7.5103e-10
A_23_P207138	NM_203351	MAP3K3	Homo sapiens mitogen-activated protein kinase kinase kinase 3 (MAP3K3), transcript variant 1, mRNA [NM_203351]	NM_203351	2745.08	6453.08	1800.41	5.55067e-11	7.53178e-10
A_23_P218637	NM_005054	RGPD5	Homo sapiens RANBP2-like and GRIP domain containing 5 (RGPD5), transcript variant 1, mRNA [NM_005054]	NM_005054	11069.2	28134.5	6690.73	5.5601e-11	7.53361e-10
A_23_P145863	NM_005620	S100A11	Homo sapiens S100 calcium binding protein A11 (S100A11), mRNA [NM_005620]	NM_005620	10591.1	3314.16	13527	5.56931e-11	7.53514e-10
A_23_P98402	NM_001040455	SIDT2	Homo sapiens SID1 transmembrane family, member 2 (SIDT2), mRNA [NM_001040455]	NM_001040455	3933.98	8631.15	4048.45	5.57897e-11	7.53727e-10
A_23_P170058	NM_002794	PSMB2	Homo sapiens proteasome (prosome, macropain) subunit, beta type, 2 (PSMB2), mRNA [NM_002794]	NM_002794	11667.3	2314.21	13035.4	5.59823e-11	7.54591e-10
A_32_P45866	AW864881	AW864881	AW864881 PM0-SN0019-280300-001-F03 SN0019 Homo sapiens cDNA, mRNA sequence [AW864881]	AW864881	44.2964	11.091	115.54	5.60155e-11	7.54591e-10
A_32_P106584	THC2735960	THC2735960			26.0207	10	22.5619	5.62341e-11	7.56442e-10
A_23_P92842	NM_016103	SAR1B	Homo sapiens SAR1 gene homolog B (S. cerevisiae) (SAR1B), transcript variant 2, mRNA [NM_016103]	NM_016103	7172.7	2182.07	8033.29	5.63656e-11	7.57118e-10
A_23_P159839	NM_152692	C1GALT1C1	Homo sapiens C1GALT1-specific chaperone 1 (C1GALT1C1), transcript variant 1, mRNA [NM_152692]	NM_152692	8242.86	1676.04	7399.85	5.70282e-11	7.64916e-10
A_23_P145074	NM_006813	PNRC1	Homo sapiens proline-rich nuclear receptor coactivator 1 (PNRC1), mRNA [NM_006813]	NM_006813	35925.8	98745.2	15199.5	5.71685e-11	7.65696e-10
A_23_P19938	NM_006854	KDELR2	Homo sapiens KDEL (Lys-Asp-Glu-Leu) endoplasmic reticulum protein retention receptor 2 (KDELR2), mRNA [NM_006854]	NM_006854	9100.37	4219.21	11964.9	5.85563e-11	7.82648e-10
A_23_P18422	NM_007208	MRPL3	Homo sapiens mitochondrial ribosomal protein L3 (MRPL3), nuclear gene encoding mitochondrial protein, mRNA [NM_007208]	NM_007208	9648.07	3404.45	13539.3	5.8602e-11	7.82648e-10
A_23_P321261	NM_002396	ME2	Homo sapiens malic enzyme 2, NAD(+)-dependent, mitochondrial (ME2), nuclear gene encoding mitochondrial protein, mRNA [NM_002396]	NM_002396	6022.73	2259.77	7894.52	5.91036e-11	7.88217e-10
A_24_P341958	NM_178862	STT3B	Homo sapiens STT3, subunit of the oligosaccharyltransferase complex, homolog B (S. cerevisiae) (STT3B), mRNA [NM_178862]	NM_178862	5423.5	13551.2	3119.69	5.93092e-11	7.88909e-10
A_24_P297539	NM_181803	UBE2C	Homo sapiens ubiquitin-conjugating enzyme E2C (UBE2C), transcript variant 6, mRNA [NM_181803]	NM_181803	29453.9	740.876	48356.3	5.93471e-11	7.88909e-10
A_23_P308189	NM_032264	NBPF3	Homo sapiens neuroblastoma breakpoint family, member 3 (NBPF3), mRNA [NM_032264]	NM_032264	5246.35	14459.9	3515.43	5.94094e-11	7.88909e-10
A_23_P166306	NM_000071	CBS	Homo sapiens cystathionine-beta-synthase (CBS), mRNA [NM_000071]	NM_000071	5001	65.0016	37952.2	6.02317e-11	7.98691e-10
A_23_P98310	NM_001326	CSTF3	Homo sapiens cleavage stimulation factor, 3' pre-RNA, subunit 3, 77kDa (CSTF3), transcript variant 1, mRNA [NM_001326]	NM_001326	3902.44	1673.45	4842.89	6.04267e-11	8.00138e-10
A_23_P15621	NM_032391	PRAC	Homo sapiens small nuclear protein PRAC (PRAC), mRNA [NM_032391]	NM_032391	14945	33273.9	5707.6	6.06587e-11	8.00419e-10
A_23_P302028	ENST00000300469	ENST00000300469	Dynein light chain roadblock-type 1 (Dynein light chain 2A, cytoplasmic) (Dynein-associated protein Km23) (Bithoraxoid-like protein) (BLP). [Source:Uniprot/SWISSPROT;Acc:Q9NP97] [ENST00000300469]		24.6266	11.1396	28.1558	6.06745e-11	8.00419e-10
A_24_P58477	XR_018530	LOC649178	PREDICTED: Homo sapiens similar to Preli (LOC649178), mRNA [XR_018530]	XR_018530	16488.1	5271.42	16823.4	6.07054e-11	8.00419e-10
A_23_P251785	NM_024561	NARG1L	Homo sapiens NMDA receptor regulated 1-like (NARG1L), transcript variant 1, mRNA [NM_024561]	NM_024561	3938.5	8983.03	2614.25	6.1058e-11	8.03931e-10
A_23_P23421	NM_198236	ARHGEF11	Homo sapiens Rho guanine nucleotide exchange factor (GEF) 11 (ARHGEF11), transcript variant 2, mRNA [NM_198236]	NM_198236	16.696	36.4345	11.7247	6.13372e-11	8.05429e-10
A_23_P202206	NM_183239	GSTO2	Homo sapiens glutathione S-transferase omega 2 (GSTO2), mRNA [NM_183239]	NM_183239	35.2837	35.7919	100.229	6.13446e-11	8.05429e-10
A_23_P314222	NM_138792	LEO1	Homo sapiens Leo1, Paf1/RNA polymerase II complex component, homolog (S. cerevisiae) (LEO1), mRNA [NM_138792]	NM_138792	8858.76	3192.98	9717.01	6.16179e-11	8.0788e-10
A_23_P258463	NM_006017	PROM1	Homo sapiens prominin 1 (PROM1), mRNA [NM_006017]	NM_006017	11.2046	28.2915	29.9357	6.1753e-11	8.08514e-10
A_23_P21734	NM_001015891	TAF9	Homo sapiens TAF9 RNA polymerase II, TATA box binding protein (TBP)-associated factor, 32kDa (TAF9), transcript variant 3, mRNA [NM_001015891]	NM_001015891	6954.63	2646	9343.43	6.2208e-11	8.12463e-10
A_24_P263826	AK055694	AK055694	Homo sapiens cDNA FLJ31132 fis, clone IMR322000953. [AK055694]	AK055694	49.6091	10	99.4732	6.2229e-11	8.12463e-10
A_24_P500891	NM_013411	AK2	Homo sapiens adenylate kinase 2 (AK2), transcript variant AK2B, mRNA [NM_013411]	NM_013411	8933.02	3247.36	24000.2	6.23636e-11	8.12645e-10
A_24_P53519	NM_005483	CHAF1A	Homo sapiens chromatin assembly factor 1, subunit A (p150) (CHAF1A), mRNA [NM_005483]	NM_005483	14142.5	3340.91	20576.1	6.24173e-11	8.12645e-10
A_32_P79396	NM_005746	PBEF1	Homo sapiens pre-B-cell colony enhancing factor 1 (PBEF1), mRNA [NM_005746]	NM_005746	5839.94	3042.35	27369.9	6.26906e-11	8.15066e-10
A_23_P328600	NM_024959	SLC24A6	Homo sapiens solute carrier family 24 (sodium/potassium/calcium exchanger), member 6 (SLC24A6), mRNA [NM_024959]	NM_024959	4323.27	12967.7	2010.66	6.28305e-11	8.15747e-10
A_23_P395582	NM_174900	ZFP42	Homo sapiens zinc finger protein 42 homolog (mouse) (ZFP42), mRNA [NM_174900]	NM_174900	11.5581	33.41	12.1129	6.32921e-11	8.20597e-10
A_23_P37191	NM_002797	PSMB5	Homo sapiens proteasome (prosome, macropain) subunit, beta type, 5 (PSMB5), mRNA [NM_002797]	NM_002797	14935.7	4876.59	14965.2	6.35326e-11	8.22024e-10
A_23_P127533	NM_032299	DCUN1D5	Homo sapiens DCN1, defective in cullin neddylation 1, domain containing 5 (S. cerevisiae) (DCUN1D5), mRNA [NM_032299]	NM_032299	9255.29	4046.12	19914.3	6.35786e-11	8.22024e-10
A_23_P202594	NM_024834	C10orf119	Homo sapiens chromosome 10 open reading frame 119 (C10orf119), mRNA [NM_024834]	NM_024834	7799.89	3053.29	8565.7	6.55954e-11	8.46926e-10
A_24_P406814	NM_014661	FAM53B	Homo sapiens family with sequence similarity 53, member B (FAM53B), mRNA [NM_014661]	NM_014661	5423.3	12686.1	1586.87	6.60288e-11	8.51014e-10
A_24_P300394	NM_000846	GSTA2	Homo sapiens glutathione S-transferase A2 (GSTA2), mRNA [NM_000846]	NM_000846	16.4909	38.8851	14.584	6.61272e-11	8.51014e-10
A_24_P174367	NM_006241	PPP1R2	Homo sapiens protein phosphatase 1, regulatory (inhibitor) subunit 2 (PPP1R2), mRNA [NM_006241]	NM_006241	4475.16	14528	3283.88	6.61859e-11	8.51014e-10
A_24_P213827	BC030768	BC030768	Homo sapiens cDNA clone IMAGE:4813089. [BC030768]	BC030768	12.3818	12.2568	32.0094	6.69838e-11	8.5935e-10
A_23_P88630	NM_000057	BLM	Homo sapiens Bloom syndrome (BLM), mRNA [NM_000057]	NM_000057	11642.1	2352.33	20785.6	6.70186e-11	8.5935e-10
A_23_P256223	NM_003372	VBP1	Homo sapiens von Hippel-Lindau binding protein 1 (VBP1), mRNA [NM_003372]	NM_003372	3796.21	1202.8	4468.83	6.71598e-11	8.59978e-10
A_24_P6725	NM_025190	KIAA1641	Homo sapiens KIAA1641 (KIAA1641), mRNA [NM_025190]	NM_025190	9953.06	19471.8	8796.5	6.76459e-11	8.64884e-10
A_23_P70480	NM_003546	HIST1H4L	Homo sapiens histone cluster 1, H4l (HIST1H4L), mRNA [NM_003546]	NM_003546	60602	13086.8	67455.1	6.77285e-11	8.64884e-10
A_23_P154488	NM_033109	PNPT1	Homo sapiens polyribonucleotide nucleotidyltransferase 1 (PNPT1), mRNA [NM_033109]	NM_033109	7531.06	2657.54	13226.1	6.79152e-11	8.66082e-10
A_23_P121340	NM_005108	XYLB	Homo sapiens xylulokinase homolog (H. influenzae) (XYLB), mRNA [NM_005108]	NM_005108	12.3399	10	30.7387	6.81271e-11	8.67596e-10
A_23_P76538	NM_017899	TESC	Homo sapiens tescalcin (TESC), mRNA [NM_017899]	NM_017899	21703.4	4279.15	17282	6.83029e-11	8.68649e-10
A_23_P208158	NM_001392	DTNA	Homo sapiens dystrobrevin, alpha (DTNA), transcript variant 7, mRNA [NM_001392]	NM_001392	11.5416	12.2792	103.09	6.85928e-11	8.70241e-10
A_23_P50108	NM_006101	NDC80	Homo sapiens NDC80 homolog, kinetochore complex component (S. cerevisiae) (NDC80), mRNA [NM_006101]	NM_006101	11973.9	3832.24	21999.9	6.87082e-11	8.70241e-10
A_23_P321959	NM_145169	SFT2D1	Homo sapiens SFT2 domain containing 1 (SFT2D1), mRNA [NM_145169]	NM_145169	10952.2	3636.49	12693.6	6.8726e-11	8.70241e-10
A_23_P142407	NM_033204	ZNF101	Homo sapiens zinc finger protein 101 (ZNF101), mRNA [NM_033204]	NM_033204	10489.1	30433.4	4786.74	6.88015e-11	8.70241e-10
A_32_P429872	NM_016097	IER3IP1	Homo sapiens immediate early response 3 interacting protein 1 (IER3IP1), mRNA [NM_016097]	NM_016097	5047.75	1913.67	6151.53	6.99345e-11	8.83373e-10
A_32_P171328	NM_014501	UBE2S	Homo sapiens ubiquitin-conjugating enzyme E2S (UBE2S), mRNA [NM_014501]	NM_014501	24983.1	5739.14	35211.5	7.09345e-11	8.94792e-10
A_23_P255812	NM_016127	TMEM66	Homo sapiens transmembrane protein 66 (TMEM66), mRNA [NM_016127]	NM_016127	16812.2	46438.5	8027.86	7.11868e-11	8.96762e-10
A_24_P308469	NM_000091	COL4A3	Homo sapiens collagen, type IV, alpha 3 (Goodpasture antigen) (COL4A3), transcript variant 1, mRNA [NM_000091]	NM_000091	25.542	30.0426	11.1119	7.13394e-11	8.96797e-10
A_24_P340128	NM_178129	P2RY8	Homo sapiens purinergic receptor P2Y, G-protein coupled, 8 (P2RY8), mRNA [NM_178129]	NM_178129	21391	45406.8	7821.61	7.15273e-11	8.96797e-10
A_32_P167352	THC2513935	THC2513935	BF762673 CM0-CS0042-201000-604-b04 CS0042 Homo sapiens cDNA, mRNA sequence [BF762673]		26.6347	10.7465	39.6764	7.1538e-11	8.96797e-10
A_23_P388433	AK025703	LOC401152	Homo sapiens cDNA: FLJ22050 fis, clone HEP09454. [AK025703]	AK025703	14869.3	27587.6	9715.37	7.15744e-11	8.96797e-10
A_23_P408955	NM_004091	E2F2	Homo sapiens E2F transcription factor 2 (E2F2), mRNA [NM_004091]	NM_004091	13835	1834.4	9600.03	7.20221e-11	9.01194e-10
A_23_P116743	NR_002809	LOC338799	Homo sapiens hypothetical locus LOC338799 (LOC338799) on chromosome 12 [NR_002809]	NR_002809	18376.4	58313.4	5784.86	7.2334e-11	9.03884e-10
A_23_P68700	NM_017833	C21orf55	Homo sapiens chromosome 21 open reading frame 55 (C21orf55), transcript variant 1, mRNA [NM_017833]	NM_017833	59.4826	18.4338	53.9447	7.28564e-11	9.09193e-10
A_32_P148407	A_32_P148407	A_32_P148407			8672.11	19167.1	1680.55	7.37821e-11	9.19514e-10
A_24_P127462	XR_018314	LOC392454	PREDICTED: Homo sapiens similar to Proliferating cell nuclear antigen (PCNA) (Cyclin) (LOC392454), mRNA [XR_018314]	XR_018314	9185.5	792.381	14260.3	7.4271e-11	9.24372e-10
A_23_P131111	NM_198580	SLC27A1	Homo sapiens solute carrier family 27 (fatty acid transporter), member 1 (SLC27A1), mRNA [NM_198580]	NM_198580	2819.99	6870.26	2288.84	7.4738e-11	9.28943e-10
A_24_P196704	NM_018682	MLL5	Homo sapiens myeloid/lymphoid or mixed-lineage leukemia 5 (trithorax homolog, Drosophila) (MLL5), transcript variant 2, mRNA [NM_018682]	NM_018682	5804.27	13740.9	4959.82	7.5138e-11	9.32267e-10
A_32_P63182	NM_005313	PDIA3	Homo sapiens protein disulfide isomerase family A, member 3 (PDIA3), mRNA [NM_005313]	NM_005313	9529.02	3708.01	9493.05	7.52475e-11	9.32267e-10
A_23_P135995	NM_022786	ARV1	Homo sapiens ARV1 homolog (S. cerevisiae) (ARV1), mRNA [NM_022786]	NM_022786	6828.14	2696.28	6534.46	7.53054e-11	9.32267e-10
A_24_P188325	NM_015984	UCHL5	Homo sapiens ubiquitin carboxyl-terminal hydrolase L5 (UCHL5), mRNA [NM_015984]	NM_015984	4510.88	1496.71	8081.07	7.54399e-11	9.32693e-10
A_23_P71680	BC034271	FANCC	Homo sapiens Fanconi anemia, complementation group C, mRNA (cDNA clone IMAGE:4777682), with apparent retained intron. [BC034271]	BC034271	15628.5	34904.5	7064.75	7.58328e-11	9.36309e-10
A_23_P200772	NM_201269	ZNF644	Homo sapiens zinc finger protein 644 (ZNF644), transcript variant 1, mRNA [NM_201269]	NM_201269	5045.45	12677.6	2845.11	7.59921e-11	9.37035e-10
A_32_P6972	THC2621771	THC2621771			5891.08	13282.7	3631.27	7.63886e-11	9.40679e-10
A_24_P119609	NM_015194	MYO1D	Homo sapiens myosin ID (MYO1D), mRNA [NM_015194]	NM_015194	20.1495	15.2098	50.3818	7.66724e-11	9.41889e-10
A_23_P314591	NM_006166	NFYB	Homo sapiens nuclear transcription factor Y, beta (NFYB), mRNA [NM_006166]	NM_006166	4482.84	1868.33	5135.16	7.66889e-11	9.41889e-10
A_23_P150092	NM_012247	SEPHS1	Homo sapiens selenophosphate synthetase 1 (SEPHS1), mRNA [NM_012247]	NM_012247	10127.7	4214.98	13174.9	7.71095e-11	9.44945e-10
A_23_P39237	NM_003407	ZFP36	Homo sapiens zinc finger protein 36, C3H type, homolog (mouse) (ZFP36), mRNA [NM_003407]	NM_003407	15680.5	101921	7697.83	7.71404e-11	9.44945e-10
A_32_P81768	NM_174909	TMEM167	Homo sapiens transmembrane protein 167 (TMEM167), mRNA [NM_174909]	NM_174909	7389.19	2934.62	8870.97	7.76673e-11	9.48924e-10
A_23_P36448	NM_006815	TMED2	Homo sapiens transmembrane emp24 domain trafficking protein 2 (TMED2), mRNA [NM_006815]	NM_006815	5474.38	2569.99	6528.78	7.7682e-11	9.48924e-10
A_23_P205738	NM_138576	BCL11B	Homo sapiens B-cell CLL/lymphoma 11B (zinc finger protein) (BCL11B), transcript variant 1, mRNA [NM_138576]	NM_138576	14540.4	40052.4	5171.81	7.77707e-11	9.48924e-10
A_24_P931443	NM_003485	GPR68	Homo sapiens G protein-coupled receptor 68 (GPR68), mRNA [NM_003485]	NM_003485	13772.6	4560.72	14783	7.83136e-11	9.543e-10
A_23_P146284	NM_003129	SQLE	Homo sapiens squalene epoxidase (SQLE), mRNA [NM_003129]	NM_003129	5032	1114.47	8566.13	7.89587e-11	9.60482e-10
A_24_P230416	A_24_P230416	A_24_P230416			6130.06	2989.39	11006.2	7.9027e-11	9.60482e-10
A_24_P823684	NM_007355	HSP90AB1	Homo sapiens heat shock protein 90kDa alpha (cytosolic), class B member 1 (HSP90AB1), mRNA [NM_007355]	NM_007355	6767.78	2794.66	9069.89	7.91724e-11	9.60997e-10
A_23_P305245	ENST00000326474	ENST00000326474	Homo sapiens Similar to LOC166075, mRNA (cDNA clone IMAGE:5173621), partial cds. [BC031660]		22.515	10	59.2717	7.93543e-11	9.61952e-10
A_32_P229493	BC004287	BC004287	Homo sapiens, clone IMAGE:3618365, mRNA. [BC004287]	BC004287	43.6316	11.2704	77.0137	7.96526e-11	9.63249e-10
A_23_P500998	NM_152739	HOXA9	Homo sapiens homeobox A9 (HOXA9), mRNA [NM_152739]	NM_152739	24.3132	69.3823	10.1872	7.97059e-11	9.63249e-10
A_23_P33613	NM_024096	XTP3TPA	Homo sapiens XTP3-transactivated protein A (XTP3TPA), mRNA [NM_024096]	NM_024096	23224.9	3989.64	25024.4	7.97713e-11	9.63249e-10
A_24_P373976	NM_002999	SDC4	Homo sapiens syndecan 4 (SDC4), mRNA [NM_002999]	NM_002999	38.0686	10	61.71	8.05715e-11	9.71653e-10
A_24_P119783	AF116692	PARL	Homo sapiens PRO2207 mRNA, complete cds. [AF116692]	AF116692	16.9767	11.1038	35.0206	8.09882e-11	9.75416e-10
A_23_P162211	NM_018050	MANSC1	Homo sapiens MANSC domain containing 1 (MANSC1), mRNA [NM_018050]	NM_018050	19.7307	13.8958	52.2775	8.14885e-11	9.79145e-10
A_24_P805626	CA429005	CA429005	CA429005 UI-H-FH1-bfg-n-07-0-UI.s1 NCI_CGAP_FH1 Homo sapiens cDNA clone UI-H-FH1-bfg-n-07-0-UI 3', mRNA sequence [CA429005]	CA429005	19.0801	10	56.6583	8.16071e-11	9.79145e-10
A_24_P377277	NM_002154	HSPA4	Homo sapiens heat shock 70kDa protein 4 (HSPA4), transcript variant 1, mRNA [NM_002154]	NM_002154	6928.21	3283.95	7703.09	8.16488e-11	9.79145e-10
A_23_P34733	NM_000143	FH	Homo sapiens fumarate hydratase (FH), nuclear gene encoding mitochondrial protein, mRNA [NM_000143]	NM_000143	6940.5	1985.26	9030.38	8.1718e-11	9.79145e-10
A_23_P155057	NM_013385	PSCD4	Homo sapiens pleckstrin homology, Sec7 and coiled-coil domains 4 (PSCD4), mRNA [NM_013385]	NM_013385	6976.3	13716.3	5364.19	8.3041e-11	9.92374e-10
A_23_P94174	NM_014175	MRPL15	Homo sapiens mitochondrial ribosomal protein L15 (MRPL15), nuclear gene encoding mitochondrial protein, mRNA [NM_014175]	NM_014175	13226.9	2809.9	15481.6	8.32155e-11	9.92374e-10
A_23_P7172	NM_018290	PGM2	Homo sapiens phosphoglucomutase 2 (PGM2), mRNA [NM_018290]	NM_018290	5929.45	2598.13	8573.05	8.32604e-11	9.92374e-10
A_24_P91780	NM_024866	ADM2	Homo sapiens adrenomedullin 2 (ADM2), mRNA [NM_024866]	NM_024866	36.6997	10.3362	50.3335	8.33087e-11	9.92374e-10
A_23_P202496	NM_022451	NOC3L	Homo sapiens nucleolar complex associated 3 homolog (S. cerevisiae) (NOC3L), mRNA [NM_022451]	NM_022451	7045.36	2313.35	10297.2	8.33543e-11	9.92374e-10
A_32_P45894	NM_018991	DKFZP434A0131	Homo sapiens DKFZp434A0131 protein (DKFZP434A0131), transcript variant 1, mRNA [NM_018991]	NM_018991	14826.9	31844.5	5960.19	8.36344e-11	9.93462e-10
A_24_P680548	CN272797	CN272797	CN272797 17000600009278 GRN_PREHEP Homo sapiens cDNA 5', mRNA sequence [CN272797]	CN272797	13185.4	2235.78	11204.2	8.36589e-11	9.93462e-10
A_32_P800179	AK094933	AK094933	Homo sapiens cDNA FLJ37614 fis, clone BRCOC2011769. [AK094933]	AK094933	35.2731	11.4538	38.0031	8.44332e-11	1.00138e-09
A_23_P143446	NM_017446	MRPL39	Homo sapiens mitochondrial ribosomal protein L39 (MRPL39), nuclear gene encoding mitochondrial protein, transcript variant 1, mRNA [NM_017446]	NM_017446	7901.92	3587.2	14092.4	8.46695e-11	1.0022e-09
A_23_P408070	NM_001125	ADPRH	Homo sapiens ADP-ribosylarginine hydrolase (ADPRH), mRNA [NM_001125]	NM_001125	31.3935	10.1232	64.056	8.47175e-11	1.0022e-09
A_24_P854199	NM_002634	PHB	Homo sapiens prohibitin (PHB), mRNA [NM_002634]	NM_002634	8745.3	2907.18	9015.2	8.50998e-11	1.00521e-09
A_24_P324506	A_24_P324506	A_24_P324506			4355.76	1436.43	5743.13	8.51872e-11	1.00521e-09
A_24_P767725	XR_017120	LOC646090	PREDICTED: Homo sapiens similar to rhophilin-like protein (LOC646090), mRNA [XR_017120]	XR_017120	24.6839	17.247	87.6392	8.58149e-11	1.01134e-09
A_23_P214360	NM_002460	IRF4	Homo sapiens interferon regulatory factor 4 (IRF4), mRNA [NM_002460]	NM_002460	10682.1	794.75	17911.6	8.64304e-11	1.01656e-09
A_23_P17430	NM_017495	RBM38	Homo sapiens RNA binding motif protein 38 (RBM38), transcript variant 1, mRNA [NM_017495]	NM_017495	3905.75	17350.2	3838.53	8.64927e-11	1.01656e-09
A_23_P361049	NM_012223	MYO1B	Homo sapiens myosin IB (MYO1B), mRNA [NM_012223]	NM_012223	152.502	10	807.322	8.65852e-11	1.01656e-09
A_23_P19210	NM_032194	BXDC1	Homo sapiens brix domain containing 1 (BXDC1), mRNA [NM_032194]	NM_032194	6411.18	2804.93	9930.09	8.76452e-11	1.02771e-09
A_23_P1374	NM_006257	PRKCQ	Homo sapiens protein kinase C, theta (PRKCQ), mRNA [NM_006257]	NM_006257	3821.98	5824.36	1793.98	8.79402e-11	1.02987e-09
A_23_P157371	NM_014888	FAM3C	Homo sapiens family with sequence similarity 3, member C (FAM3C), transcript variant 1, mRNA [NM_014888]	NM_014888	6858.92	3020.45	11326.5	8.83007e-11	1.03192e-09
A_24_P123385	NM_005909	MAP1B	Homo sapiens microtubule-associated protein 1B (MAP1B), transcript variant 1, mRNA [NM_005909]	NM_005909	16.177	15.2258	110.936	8.83366e-11	1.03192e-09
A_23_P57379	NM_003504	CDC45L	Homo sapiens CDC45 cell division cycle 45-like (S. cerevisiae) (CDC45L), mRNA [NM_003504]	NM_003504	27242.5	846.57	44484.2	8.89346e-11	1.03761e-09
A_23_P116679	NM_006191	PA2G4	Homo sapiens proliferation-associated 2G4, 38kDa (PA2G4), mRNA [NM_006191]	NM_006191	16492.7	4646.41	23771	8.93272e-11	1.04089e-09
A_32_P199252	NM_005348	HSP90AA1	Homo sapiens heat shock protein 90kDa alpha (cytosolic), class A member 1 (HSP90AA1), transcript variant 2, mRNA [NM_005348]	NM_005348	16744.1	6768.36	21113.8	8.96498e-11	1.04334e-09
A_23_P217475	NM_006123	IDS	Homo sapiens iduronate 2-sulfatase (Hunter syndrome) (IDS), transcript variant 2, mRNA [NM_006123]	NM_006123	3712.01	12728.1	3860.83	9.04464e-11	1.0513e-09
A_23_P134274	NM_005837	POP7	Homo sapiens processing of precursor 7, ribonuclease P subunit (S. cerevisiae) (POP7), mRNA [NM_005837]	NM_005837	24719.9	7762	30030.9	9.06413e-11	1.05225e-09
A_23_P71037	NM_000600	IL6	Homo sapiens interleukin 6 (interferon, beta 2) (IL6), mRNA [NM_000600]	NM_000600	55.9822	26.174	68.4202	9.12442e-11	1.05793e-09
A_24_P294832	NM_003463	PTP4A1	Homo sapiens protein tyrosine phosphatase type IVA, member 1 (PTP4A1), mRNA [NM_003463]	NM_003463	3324.05	12062.7	3920.98	9.13929e-11	1.05834e-09
A_24_P918527	M74720	M74720	Human SEF2-1D protein (SEF2-1D) mRNA, partial cds. [M74720]	M74720	13.3847	12.4051	37.2848	9.18849e-11	1.06272e-09
A_23_P157963	NM_017738	C9orf39	Homo sapiens chromosome 9 open reading frame 39 (C9orf39), mRNA [NM_017738]	NM_017738	13.9	10	34.8819	9.27881e-11	1.07183e-09
A_23_P211603	A_23_P211603	A_23_P211603			19753.1	40154.4	7125.53	9.40322e-11	1.08486e-09
A_23_P23206	NM_006341	MAD2L2	Homo sapiens MAD2 mitotic arrest deficient-like 2 (yeast) (MAD2L2), mRNA [NM_006341]	NM_006341	5786.74	2485.03	6613.55	9.47469e-11	1.09176e-09
A_24_P299663	NM_006352	ZNF238	Homo sapiens zinc finger protein 238 (ZNF238), transcript variant 2, mRNA [NM_006352]	NM_006352	16.8666	51.348	10	9.50623e-11	1.09404e-09
A_24_P759314	THC2561889	THC2561889	AA766126 oa27f10.s1 NCI_CGAP_GCB1 Homo sapiens cDNA clone IMAGE:1306219 3' similar to gb:M21121 T-CELL SPECIFIC RANTES PROTEIN PRECURSOR (HUMAN);, mRNA sequence [AA766126]		12.6153	13.8033	40.9356	9.56033e-11	1.09775e-09
A_32_P166235	BQ310542	BQ310542	BQ310542 MR0-BT6000-020701-201-e04 BT6000 Homo sapiens cDNA, mRNA sequence [BQ310542]	BQ310542	32.5603	10.7313	63.8418	9.56202e-11	1.09775e-09
A_23_P22224	NM_004095	EIF4EBP1	Homo sapiens eukaryotic translation initiation factor 4E binding protein 1 (EIF4EBP1), mRNA [NM_004095]	NM_004095	9298.09	1939.21	28299.6	9.61262e-11	1.1022e-09
A_23_P12911	NM_022338	C11orf24	Homo sapiens chromosome 11 open reading frame 24 (C11orf24), mRNA [NM_022338]	NM_022338	5251.22	2263.15	8306.43	9.63506e-11	1.10342e-09
A_23_P113793	NM_024508	ZBED2	Homo sapiens zinc finger, BED-type containing 2 (ZBED2), mRNA [NM_024508]	NM_024508	39969.6	54.7806	109959	9.66023e-11	1.10494e-09
A_24_P58529	NM_032704	TUBA1C	Homo sapiens tubulin, alpha 1c (TUBA1C), mRNA [NM_032704]	NM_032704	26165.1	4061.64	48441.6	9.70616e-11	1.108e-09
A_23_P375	NM_018101	CDCA8	Homo sapiens cell division cycle associated 8 (CDCA8), mRNA [NM_018101]	NM_018101	13263.9	649.664	25623.4	9.71674e-11	1.108e-09
A_24_P14595	NM_015227	POFUT2	Homo sapiens protein O-fucosyltransferase 2 (POFUT2), transcript variant 1, mRNA [NM_015227]	NM_015227	5826.9	15901.3	3402.66	9.72321e-11	1.108e-09
A_23_P27677	NM_001571	IRF3	Homo sapiens interferon regulatory factor 3 (IRF3), mRNA [NM_001571]	NM_001571	6328.66	8632.03	2847.4	9.73449e-11	1.108e-09
A_23_P386364	NM_144657	CXorf43	Homo sapiens chromosome X open reading frame 43 (CXorf43), mRNA [NM_144657]	NM_144657	13.5388	10	105.452	9.80696e-11	1.11488e-09
A_24_P919863	BC014955	POLK	Homo sapiens polymerase (DNA directed) kappa, mRNA (cDNA clone IMAGE:4849852), complete cds. [BC014955]	BC014955	19.2064	10.2108	43.2887	9.85001e-11	1.11811e-09
A_24_P264664	NM_001271	CHD2	Homo sapiens chromodomain helicase DNA binding protein 2 (CHD2), transcript variant 1, mRNA [NM_001271]	NM_001271	7743.7	21927.1	6918.17	9.85929e-11	1.11811e-09
A_32_P11230	AK128746	LOC399744	Homo sapiens cDNA FLJ44672 fis, clone BRACE3006553. [AK128746]	AK128746	4762.78	10233.8	4102.86	9.95273e-11	1.12733e-09
A_24_P546375	NM_018652	GOLGA	Homo sapiens golgin-like protein (GOLGA), mRNA [NM_018652]	NM_018652	33.9012	86.8114	20.9599	1.01075e-10	1.13991e-09
A_24_P405190	NM_201626	USP33	Homo sapiens ubiquitin specific peptidase 33 (USP33), transcript variant 3, mRNA [NM_201626]	NM_201626	3609.75	9073.54	2721.61	1.01107e-10	1.13991e-09
A_24_P903564	R17697	R17697	yf49g02.s1 Soares infant brain 1NIB Homo sapiens cDNA clone IMAGE:25507 3' similar to contains Alu repetitive element;contains MSR1 repetitive element ;, mRNA sequence [R17697]	R17697	17.3108	49.7356	13.3801	1.01216e-10	1.13991e-09
A_24_P45446	NM_052941	GBP4	Homo sapiens guanylate binding protein 4 (GBP4), mRNA [NM_052941]	NM_052941	29035.7	9594	5005.59	1.01262e-10	1.13991e-09
A_32_P58699	ENST00000378805	ENST00000378805	Similar to Leucine-rich repeat protein SHOC-2 (Ras-binding protein Sur-8) (Fragment). [Source:Uniprot/SPTREMBL;Acc:Q5TBN0] [ENST00000378805]		28.9974	10.3023	54.8095	1.01308e-10	1.13991e-09
A_23_P204937	NM_014059	C13orf15	Homo sapiens response gene to complement 32 (RGC32), mRNA [NM_014059]	NM_014059	14464	46768.9	20922.5	1.01372e-10	1.13991e-09
A_24_P912871	A_24_P912871	A_24_P912871			5860.08	1367.43	8929.15	1.01514e-10	1.14014e-09
A_23_P78053	NM_030802	FAM117A	Homo sapiens family with sequence similarity 117, member A (FAM117A), mRNA [NM_030802]	NM_030802	19292.8	35715.4	8771.76	1.01865e-10	1.1427e-09
A_32_P122136	AK057596	LOC150759	Homo sapiens cDNA FLJ33034 fis, clone THYMU2000236. [AK057596]	AK057596	6126.6	14582.2	4065.66	1.02772e-10	1.15149e-09
A_23_P74114	NM_182633	ZNF713	Homo sapiens zinc finger protein 713 (ZNF713), mRNA [NM_182633]	NM_182633	4176.86	10998.8	2690.35	1.02897e-10	1.15151e-09
A_23_P121082	NM_000158	GBE1	Homo sapiens glucan (1,4-alpha-), branching enzyme 1 (glycogen branching enzyme, Andersen disease, glycogen storage disease type IV) (GBE1), mRNA [NM_000158]	NM_000158	3218.08	1372.88	15049.9	1.03153e-10	1.15299e-09
A_32_P1701	NM_016937	POLA1	Homo sapiens polymerase (DNA directed), alpha 1 (POLA1), mRNA [NM_016937]	NM_016937	7363.64	2433.39	8849.1	1.03407e-10	1.15367e-09
A_24_P924316	THC2657597	THC2657597			17.3281	37.7867	13.1778	1.0349e-10	1.15367e-09
A_23_P141974	NM_003290	TPM4	Homo sapiens tropomyosin 4 (TPM4), mRNA [NM_003290]	NM_003290	21707.5	4834.06	34922.8	1.03617e-10	1.15367e-09
A_32_P120977	NM_013237	PRELID1	Homo sapiens PRELI domain containing 1 (PRELID1), mRNA [NM_013237]	NM_013237	17634.3	5401.65	17784.4	1.03807e-10	1.15367e-09
A_24_P157926	NM_006290	TNFAIP3	Homo sapiens tumor necrosis factor, alpha-induced protein 3 (TNFAIP3), mRNA [NM_006290]	NM_006290	3170.26	63008.6	8809.62	1.03833e-10	1.15367e-09
A_24_P941020	AK096230	AK096230	Homo sapiens cDNA FLJ38911 fis, clone NT2NE2007220. [AK096230]	AK096230	12.8202	44.1625	10	1.04259e-10	1.15702e-09
A_32_P118586	NM_152678	FAM116A	Homo sapiens family with sequence similarity 116, member A (FAM116A), mRNA [NM_152678]	NM_152678	3454.31	13112.1	2503.82	1.05184e-10	1.16393e-09
A_23_P218086	AB032995	TPCN1	Homo sapiens mRNA for KIAA1169 protein, partial cds. [AB032995]	AB032995	5389.5	14013.7	4528.85	1.05267e-10	1.16393e-09
A_23_P11984	NM_201649	SLC6A9	Homo sapiens solute carrier family 6 (neurotransmitter transporter, glycine), member 9 (SLC6A9), transcript variant 2, mRNA [NM_201649]	NM_201649	34.3592	11.0973	39.3622	1.05453e-10	1.16393e-09
A_23_P31873	NM_001002233	RAB11FIP1	Homo sapiens RAB11 family interacting protein 1 (class I) (RAB11FIP1), transcript variant 2, mRNA [NM_001002233]	NM_001002233	14863	6966.09	23725.1	1.0552e-10	1.16393e-09
A_32_P202913	F02250	F02250	F02250 HSC0TF082 normalized infant brain cDNA Homo sapiens cDNA clone c-0tf08 3', mRNA sequence [F02250]	F02250	47.2996	15.883	70.4927	1.05577e-10	1.16393e-09
A_23_P160159	NM_003039	SLC2A5	Homo sapiens solute carrier family 2 (facilitated glucose/fructose transporter), member 5 (SLC2A5), mRNA [NM_003039]	NM_003039	27.1411	119.84	32.7675	1.0563e-10	1.16393e-09
A_24_P40055	NM_052925	LENG8	Homo sapiens leukocyte receptor cluster (LRC) member 8 (LENG8), mRNA [NM_052925]	NM_052925	5792.74	16151.4	4639.35	1.05845e-10	1.1641e-09
A_23_P139486	NM_004642	CDK2AP1	Homo sapiens CDK2-associated protein 1 (CDK2AP1), mRNA [NM_004642]	NM_004642	14742.7	2114	26476.3	1.05895e-10	1.1641e-09
A_23_P18579	NM_006607	PTTG2	Homo sapiens pituitary tumor-transforming 2 (PTTG2), mRNA [NM_006607]	NM_006607	9337.19	1640.11	16252.8	1.0765e-10	1.18157e-09
A_23_P48977	NM_022839	MRPS11	Homo sapiens mitochondrial ribosomal protein S11 (MRPS11), nuclear gene encoding mitochondrial protein, transcript variant 1, mRNA [NM_022839]	NM_022839	7168.8	2669.49	7831.17	1.07762e-10	1.18157e-09
A_23_P92441	NM_002358	MAD2L1	Homo sapiens MAD2 mitotic arrest deficient-like 1 (yeast) (MAD2L1), mRNA [NM_002358]	NM_002358	8466.16	1208	17063.1	1.07865e-10	1.18157e-09
A_32_P42666	A_32_P42666	A_32_P42666			4947.81	13381.4	2953	1.08341e-10	1.1854e-09
A_24_P25698	AF001542	PRO1073	Homo sapiens clone alpha_est218/52C1 mRNA sequence. [AF001542]	AF001542	7159.76	14556.9	2108.84	1.08807e-10	1.18792e-09
A_24_P557351	BC025324	BC025324	Homo sapiens, clone IMAGE:3344449, mRNA. [BC025324]	BC025324	71.6934	157.097	37.5156	1.08853e-10	1.18792e-09
A_23_P156842	NM_004280	EEF1E1	Homo sapiens eukaryotic translation elongation factor 1 epsilon 1 (EEF1E1), mRNA [NM_004280]	NM_004280	9558.63	3213.08	13391.2	1.08955e-10	1.18792e-09
A_24_P829541	NM_001012626	LOC285074	Homo sapiens hypothetical protein LOC285074 (LOC285074), mRNA [NM_001012626]	NM_001012626	4329.84	12085.1	5861.66	1.09406e-10	1.19072e-09
A_23_P171074	NM_004867	ITM2A	Homo sapiens integral membrane protein 2A (ITM2A), mRNA [NM_004867]	NM_004867	21551.4	45096.6	15616.4	1.09467e-10	1.19072e-09
A_32_P444460	NM_030763	NSBP1	Homo sapiens nucleosomal binding protein 1 (NSBP1), mRNA [NM_030763]	NM_030763	19.6191	10	108.764	1.09674e-10	1.19159e-09
A_24_P275585	NM_022784	IQCH	Homo sapiens IQ motif containing H (IQCH), transcript variant 2, mRNA [NM_022784]	NM_022784	29.1214	26.4335	67.7486	1.10282e-10	1.19571e-09
A_32_P193770	BC127739	BC127739	Homo sapiens cDNA clone IMAGE:40127864. [BC127739]	BC127739	12.6	11.0024	274.004	1.1031e-10	1.19571e-09
A_23_P36183	NM_005316	GTF2H1	Homo sapiens general transcription factor IIH, polypeptide 1 (62kD subunit) (GTF2H1), mRNA [NM_005316]	NM_005316	4777.63	1855.93	5005.57	1.11079e-10	1.20265e-09
A_24_P931955	THC2696916	THC2696916	Q2NF74_METST (Q2NF74) Predicted dinucleotide-utilizing protein, partial (5%) [THC2696916]		4537.97	11382.2	2803.91	1.12284e-10	1.21429e-09
A_23_P95302	NM_181578	RFC5	Homo sapiens replication factor C (activator 1) 5, 36.5kDa (RFC5), transcript variant 2, mRNA [NM_181578]	NM_181578	9972.72	2568.4	13784.6	1.12897e-10	1.21705e-09
A_23_P217411	NM_006306	SMC1A	Homo sapiens structural maintenance of chromosomes 1A (SMC1A), mRNA [NM_006306]	NM_006306	9493.5	3827.58	11000	1.12971e-10	1.21705e-09
A_23_P101551	NM_001190	BCAT2	Homo sapiens branched chain aminotransferase 2, mitochondrial (BCAT2), mRNA [NM_001190]	NM_001190	4245.11	1642.06	6863.16	1.13067e-10	1.21705e-09
A_24_P823708	BC021732	FAM91A2	Homo sapiens cDNA clone IMAGE:4795401. [BC021732]	BC021732	9762.25	17478.7	3398.7	1.13147e-10	1.21705e-09
A_23_P43846	NM_001445	FABP6	Homo sapiens fatty acid binding protein 6, ileal (gastrotropin) (FABP6), transcript variant 2, mRNA [NM_001445]	NM_001445	19.3941	21.7307	57.4514	1.13193e-10	1.21705e-09
A_23_P18604	NM_015907	LAP3	Homo sapiens leucine aminopeptidase 3 (LAP3), mRNA [NM_015907]	NM_015907	13927.6	5446.75	39192	1.13491e-10	1.21885e-09
A_23_P116694	NM_001029	RPS26	Homo sapiens ribosomal protein S26 (RPS26), mRNA [NM_001029]	NM_001029	138660	73860.2	119237	1.13675e-10	1.21923e-09
A_24_P185986	NM_145052	UPRT	Homo sapiens uracil phosphoribosyltransferase (FUR1) homolog (S. cerevisiae) (UPRT), mRNA [NM_145052]	NM_145052	3436.18	4227.39	12666.4	1.13788e-10	1.21923e-09
A_32_P197156	BI758260	BI758260	603029911F1 NIH_MGC_114 Homo sapiens cDNA clone IMAGE:5200131 5', mRNA sequence [BI758260]	BI758260	23.5145	33.5653	11.2695	1.1401e-10	1.2202e-09
A_24_P7143	NM_012223	MYO1B	Homo sapiens myosin IB (MYO1B), mRNA [NM_012223]	NM_012223	14.0152	10.7209	51.8417	1.14813e-10	1.2274e-09
A_24_P589266	AL831825	SH3MD4	Homo sapiens mRNA; cDNA DKFZp547G0613 (from clone DKFZp547G0613). [AL831825]	AL831825	11.5418	115.946	24.591	1.16088e-10	1.2396e-09
A_23_P214059	NM_000176	NR3C1	Homo sapiens nuclear receptor subfamily 3, group C, member 1 (glucocorticoid receptor) (NR3C1), transcript variant 5, mRNA [NM_000176]	NM_000176	8484.15	19173.1	5499.04	1.16344e-10	1.24092e-09
A_24_P152974	A_24_P152974	A_24_P152974			23.6867	10	54.4921	1.16578e-10	1.24199e-09
A_32_P475642	AK025166	C10orf12	Homo sapiens cDNA: FLJ21513 fis, clone COL05778. [AK025166]	AK025166	4220.99	6419.37	1708.64	1.1673e-10	1.24219e-09
A_23_P214091	NM_006330	LYPLA1	Homo sapiens lysophospholipase I (LYPLA1), mRNA [NM_006330]	NM_006330	6784.54	2597.6	8467.15	1.17905e-10	1.25162e-09
A_23_P64058	NM_005825	RASGRP2	Homo sapiens RAS guanyl releasing protein 2 (calcium and DAG-regulated) (RASGRP2), transcript variant 1, mRNA [NM_005825]	NM_005825	11566.3	90762.9	5228.9	1.17929e-10	1.25162e-09
A_23_P415882	NM_001001563	TIMM50	Homo sapiens translocase of inner mitochondrial membrane 50 homolog (S. cerevisiae) (TIMM50), mRNA [NM_001001563]	NM_001001563	8150.95	3146.95	9947	1.18184e-10	1.25162e-09
A_24_P54797	NM_203284	RBPJ	Homo sapiens recombination signal binding protein for immunoglobulin kappa J region (RBPJ), transcript variant 4, mRNA [NM_203284]	NM_203284	3287.37	1380.98	5613.38	1.18259e-10	1.25162e-09
A_23_P354151	NM_005546	ITK	Homo sapiens IL2-inducible T-cell kinase (ITK), mRNA [NM_005546]	NM_005546	6928.72	15230.2	4995.75	1.18287e-10	1.25162e-09
A_23_P145824	NM_017650	PPP1R9A	Homo sapiens protein phosphatase 1, regulatory (inhibitor) subunit 9A (PPP1R9A), mRNA [NM_017650]	NM_017650	16.2205	33.8744	10	1.18674e-10	1.25429e-09
A_24_P57324	BM479990	BM479990	AGENCOURT_6424256 NIH_MGC_67 Homo sapiens cDNA clone IMAGE:5491555 5', mRNA sequence [BM479990]	BM479990	43.7121	16.376	69.3962	1.18945e-10	1.25572e-09
A_23_P107701	NM_001983	ERCC1	Homo sapiens excision repair cross-complementing rodent repair deficiency, complementation group 1 (includes overlapping antisense sequence) (ERCC1), transcript variant 2, mRNA [NM_001983]	NM_001983	3586.21	1662.78	5367.82	1.19231e-10	1.25732e-09
A_24_P322025	NM_004380	CREBBP	Homo sapiens CREB binding protein (Rubinstein-Taybi syndrome) (CREBBP), transcript variant 1, mRNA [NM_004380]	NM_004380	2816.42	7144.86	1905.23	1.19565e-10	1.25911e-09
A_32_P83326	AK130705	AK130705	Homo sapiens cDNA FLJ27195 fis, clone SYN02786. [AK130705]	AK130705	7165.23	15607.1	3196.97	1.19671e-10	1.25911e-09
A_23_P44974	NM_014078	MRPL13	Homo sapiens mitochondrial ribosomal protein L13 (MRPL13), nuclear gene encoding mitochondrial protein, mRNA [NM_014078]	NM_014078	13384	4930.5	21022.9	1.20012e-10	1.26127e-09
A_23_P23318	NM_006784	WDR3	Homo sapiens WD repeat domain 3 (WDR3), mRNA [NM_006784]	NM_006784	5782.98	2144.05	6591.51	1.206e-10	1.26603e-09
A_23_P66481	NM_178568	RTN4RL1	Homo sapiens reticulon 4 receptor-like 1 (RTN4RL1), mRNA [NM_178568]	NM_178568	85.1747	47.6634	13.182	1.21053e-10	1.26668e-09
A_23_P251248	NM_003192	TBCC	Homo sapiens tubulin folding cofactor C (TBCC), mRNA [NM_003192]	NM_003192	7782.77	15543.5	5276.8	1.21056e-10	1.26668e-09
A_23_P110802	NM_022909	CENPH	Homo sapiens centromere protein H (CENPH), mRNA [NM_022909]	NM_022909	5234.79	1228.39	12125.2	1.2107e-10	1.26668e-09
A_23_P372255	NM_002221	ITPKB	Homo sapiens inositol 1,4,5-trisphosphate 3-kinase B (ITPKB), mRNA [NM_002221]	NM_002221	5202.97	20938.5	1843.63	1.21617e-10	1.26977e-09
A_32_P2452	NM_175861	TMTC1	Homo sapiens transmembrane and tetratricopeptide repeat containing 1 (TMTC1), mRNA [NM_175861]	NM_175861	13.9535	10	61.8434	1.21638e-10	1.26977e-09
A_23_P136936	NM_003179	SYP	Homo sapiens synaptophysin (SYP), mRNA [NM_003179]	NM_003179	19.4295	10	42.3811	1.22024e-10	1.27146e-09
A_32_P201212	BG527520	LOC729338	602557132F1 NIH_MGC_59 Homo sapiens cDNA clone IMAGE:4686175 5', mRNA sequence [BG527520]	BG527520	38.9319	10.6563	91.7	1.22072e-10	1.27146e-09
A_24_P96403	NM_001001890	RUNX1	Homo sapiens runt-related transcription factor 1 (acute myeloid leukemia 1; aml1 oncogene) (RUNX1), transcript variant 2, mRNA [NM_001001890]	NM_001001890	6856.5	7037.65	1875.29	1.22616e-10	1.2757e-09
A_32_P225129	EC519343	EC519343	1T112753_1735_2735 LNCAP + R1881 synthetic Androgen human prostate library Homo sapiens cDNA similar to ENSG00000137154 [EC519343]	EC519343	3205.68	6824.88	2278.76	1.23199e-10	1.28034e-09
A_23_P257365	NM_005263	GFI1	Homo sapiens growth factor independent 1 (GFI1), mRNA [NM_005263]	NM_005263	8011.98	1111.26	5420.43	1.23649e-10	1.28316e-09
A_23_P21644	NM_016245	HSD17B11	Homo sapiens hydroxysteroid (17-beta) dehydrogenase 11 (HSD17B11), mRNA [NM_016245]	NM_016245	7043.66	18826.6	5240.59	1.23746e-10	1.28316e-09
A_24_P77826	BM454486	BM454486	AGENCOURT_6406388 NIH_MGC_92 Homo sapiens cDNA clone IMAGE:5582916 5', mRNA sequence [BM454486]	BM454486	34.3602	15.009	43.6144	1.2438e-10	1.2883e-09
A_23_P255444	NM_014395	DAPP1	Homo sapiens dual adaptor of phosphotyrosine and 3-phosphoinositides (DAPP1), mRNA [NM_014395]	NM_014395	5205.41	2140.36	8574.76	1.24847e-10	1.2917e-09
A_24_P647163	BG777521	BG777521	602664870F1 NIH_MGC_60 Homo sapiens cDNA clone IMAGE:4804769 5', mRNA sequence [BG777521]	BG777521	4574.32	1602.12	5600.98	1.25237e-10	1.2943e-09
A_23_P52101	NM_016243	CYB5R1	Homo sapiens cytochrome b5 reductase 1 (CYB5R1), mRNA [NM_016243]	NM_016243	4147.03	4825.07	1883.23	1.25718e-10	1.29695e-09
A_23_P155815	NM_022346	NCAPG	Homo sapiens non-SMC condensin I complex, subunit G (NCAPG), mRNA [NM_022346]	NM_022346	16826	615.236	35632.9	1.25897e-10	1.29695e-09
A_23_P160742	NM_053274	GLMN	Homo sapiens glomulin, FKBP associated protein (GLMN), mRNA [NM_053274]	NM_053274	2592.41	1053.56	3898.66	1.25911e-10	1.29695e-09
A_24_P36944	NM_014812	CEP170	Homo sapiens centrosomal protein 170kDa (CEP170), transcript variant alpha, mRNA [NM_014812]	NM_014812	45.1511	33.9048	105.233	1.26233e-10	1.29883e-09
A_24_P692030	A_24_P692030	A_24_P692030			5001.27	1750.98	6953.29	1.264e-10	1.29912e-09
A_24_P913835	A_24_P913835	A_24_P913835			48.9686	55.7633	121.655	1.26831e-10	1.30211e-09
A_23_P165343	NM_002830	PTPN4	Homo sapiens protein tyrosine phosphatase, non-receptor type 4 (megakaryocyte) (PTPN4), mRNA [NM_002830]	NM_002830	4089.08	10199.9	2009.83	1.27007e-10	1.30249e-09
A_24_P45005	NM_024663	NPEPL1	Homo sapiens aminopeptidase-like 1 (NPEPL1), mRNA [NM_024663]	NM_024663	8162.13	18460.3	5154.32	1.27358e-10	1.30465e-09
A_32_P78623	BC034803	LOC401098	Homo sapiens hypothetical LOC401098, mRNA (cDNA clone IMAGE:4821395). [BC034803]	BC034803	23.2393	10.3018	47.2033	1.27541e-10	1.30509e-09
A_23_P135474	NM_016491	MRPL37	Homo sapiens mitochondrial ribosomal protein L37 (MRPL37), nuclear gene encoding mitochondrial protein, mRNA [NM_016491]	NM_016491	9949.93	3062.85	17842.9	1.28936e-10	1.31792e-09
A_23_P303181	NM_020126	SPHK2	Homo sapiens sphingosine kinase 2 (SPHK2), mRNA [NM_020126]	NM_020126	11968.2	4509.45	9838.68	1.29279e-10	1.31998e-09
A_24_P925361	AJ227863	AJ227863	Homo sapiens partial mRNA; ID YG39-2B. [AJ227863]	AJ227863	23152.5	47169.5	7387.07	1.30025e-10	1.32614e-09
A_24_P313504	NM_005030	PLK1	Homo sapiens polo-like kinase 1 (Drosophila) (PLK1), mRNA [NM_005030]	NM_005030	24691	939.061	37833.2	1.30185e-10	1.32632e-09
A_32_P119616	NM_000126	ETFA	Homo sapiens electron-transfer-flavoprotein, alpha polypeptide (glutaric aciduria II) (ETFA), nuclear gene encoding mitochondrial protein, mRNA [NM_000126]	NM_000126	5007.65	1428.06	7309.64	1.31015e-10	1.33332e-09
A_23_P170733	NM_058172	ANTXR2	Homo sapiens anthrax toxin receptor 2 (ANTXR2), mRNA [NM_058172]	NM_058172	9355.32	12723.5	3605.91	1.31442e-10	1.33377e-09
A_23_P375104	NM_018193	FANCI	Homo sapiens KIAA1794 (KIAA1794), mRNA [NM_018193]	NM_018193	7723.78	705.508	13050.9	1.31531e-10	1.33377e-09
A_24_P408772	NM_005746	PBEF1	Homo sapiens pre-B-cell colony enhancing factor 1 (PBEF1), mRNA [NM_005746]	NM_005746	2973.34	1625.89	15544.6	1.31572e-10	1.33377e-09
A_24_P294343	NM_024616	C3orf52	Homo sapiens chromosome 3 open reading frame 52 (C3orf52), mRNA [NM_024616]	NM_024616	24.5061	19.0315	82.8195	1.31631e-10	1.33377e-09
A_24_P350644	ENST00000320547	ENST00000320547	Uncharacterized protein KIAA0515. [Source:Uniprot/SWISSPROT;Acc:Q5JSZ5] [ENST00000320547]		4823.94	9270.65	2386.05	1.32119e-10	1.33725e-09
A_23_P301896	NM_015866	PRDM2	Homo sapiens PR domain containing 2, with ZNF domain (PRDM2), transcript variant 2, mRNA [NM_015866]	NM_015866	2636.68	6382.15	2179.01	1.32511e-10	1.33977e-09
A_24_P32672	NM_016050	MRPL11	Homo sapiens mitochondrial ribosomal protein L11 (MRPL11), nuclear gene encoding mitochondrial protein, transcript variant 1, mRNA [NM_016050]	NM_016050	5430.61	2394.92	7900.82	1.33207e-10	1.34405e-09
A_32_P72447	NM_014501	UBE2S	Homo sapiens ubiquitin-conjugating enzyme E2S (UBE2S), mRNA [NM_014501]	NM_014501	20162.9	4414.12	30878	1.33223e-10	1.34405e-09
A_32_P22883	NM_058190	C21orf70	Homo sapiens chromosome 21 open reading frame 70 (C21orf70), mRNA [NM_058190]	NM_058190	5170.45	1781.41	7369.83	1.33887e-10	1.34929e-09
A_23_P158485	NM_022117	TSPYL2	Homo sapiens TSPY-like 2 (TSPYL2), mRNA [NM_022117]	NM_022117	6846.03	31532.4	4623.02	1.34778e-10	1.3568e-09
A_23_P126623	NM_002631	PGD	Homo sapiens phosphogluconate dehydrogenase (PGD), mRNA [NM_002631]	NM_002631	6520.64	1841.94	7137.36	1.35296e-10	1.36055e-09
A_23_P60943	AF152351	AF152351	Homo sapiens TIMM13a mRNA, complete cds. [AF152351]	AF152351	11181.3	3888.49	10626	1.35587e-10	1.36143e-09
A_23_P415401	NM_001206	KLF9	Homo sapiens Kruppel-like factor 9 (KLF9), mRNA [NM_001206]	NM_001206	5114.84	20318.8	4792.65	1.35676e-10	1.36143e-09
A_32_P184933	NM_014501	UBE2S	Homo sapiens ubiquitin-conjugating enzyme E2S (UBE2S), mRNA [NM_014501]	NM_014501	22750.7	4527.98	37718.5	1.35881e-10	1.36203e-09
A_23_P143885	NM_019555	ARHGEF3	Homo sapiens Rho guanine nucleotide exchange factor (GEF) 3 (ARHGEF3), mRNA [NM_019555]	NM_019555	7577.18	11030.9	3265.68	1.36136e-10	1.36311e-09
A_24_P351304	NM_006839	IMMT	Homo sapiens inner membrane protein, mitochondrial (mitofilin) (IMMT), mRNA [NM_006839]	NM_006839	3412.35	1504.03	4227.33	1.36372e-10	1.36401e-09
A_32_P37592	NR_003003	SCARNA17	Homo sapiens small Cajal body-specific RNA 17 (SCARNA17) on chromosome 18 [NR_003003]	NR_003003	33133.3	73140.6	9800.5	1.3662e-10	1.36503e-09
A_23_P92590	NM_133370	YTHDC1	Homo sapiens YTH domain containing 1 (YTHDC1), transcript variant 2, mRNA [NM_133370]	NM_133370	3800.54	8913.08	2972.42	1.37389e-10	1.37077e-09
A_23_P110569	NM_018700	TRIM36	Homo sapiens tripartite motif-containing 36 (TRIM36), transcript variant 1, mRNA [NM_018700]	NM_018700	11.6429	15.4671	36.4859	1.37587e-10	1.37077e-09
A_23_P342825	NM_022039	FBXW4	Homo sapiens F-box and WD repeat domain containing 4 (FBXW4), mRNA [NM_022039]	NM_022039	3449.86	7210.9	2493.89	1.37636e-10	1.37077e-09
A_24_P269598	ENST00000380896	ENTPD4	Ectonucleoside triphosphate diphosphohydrolase 4 (EC 3.6.1.6) (NTPDase 4) (Uridine-diphosphatase) (UDPase) (Lysosomal apyrase-like protein of 70 kDa). [Source:Uniprot/SWISSPROT;Acc:Q9Y227] [ENST00000380896]		4242.6	11148	1952.44	1.3795e-10	1.37215e-09
A_23_P155316	NM_007362	NCBP2	Homo sapiens nuclear cap binding protein subunit 2, 20kDa (NCBP2), transcript variant 1, mRNA [NM_007362]	NM_007362	5445.34	2492.36	6073.55	1.38069e-10	1.37215e-09
A_32_P44568	NM_005566	LDHA	Homo sapiens lactate dehydrogenase A (LDHA), mRNA [NM_005566]	NM_005566	11418.4	2637.42	26258.2	1.38309e-10	1.37308e-09
A_23_P11774	NM_016037	UTP11L	Homo sapiens UTP11-like, U3 small nucleolar ribonucleoprotein, (yeast) (UTP11L), mRNA [NM_016037]	NM_016037	9376.17	2135.02	12236.9	1.38511e-10	1.37361e-09
A_23_P118571	NM_025237	SOST	Homo sapiens sclerosteosis (SOST), mRNA [NM_025237]	NM_025237	24.888	55.4436	11.3634	1.38986e-10	1.37687e-09
A_32_P193322	NM_152756	RICTOR	Homo sapiens rapamycin-insensitive companion of mTOR (RICTOR), mRNA [NM_152756]	NM_152756	6101.5	15441.1	2772.14	1.3961e-10	1.38158e-09
A_23_P5300	NM_001875	CPS1	Homo sapiens carbamoyl-phosphate synthetase 1, mitochondrial (CPS1), mRNA [NM_001875]	NM_001875	17.5782	10	50.9992	1.3992e-10	1.38317e-09
A_23_P83278	NM_016410	CHMP5	Homo sapiens chromatin modifying protein 5 (CHMP5), mRNA [NM_016410]	NM_016410	11325.4	5320.97	24836.5	1.4071e-10	1.38951e-09
A_32_P128023	AK125351	AK125351	Homo sapiens cDNA FLJ43361 fis, clone NT2RP7015512. [AK125351]	AK125351	40.4795	11.9308	53.5671	1.41049e-10	1.39138e-09
A_24_P239364	AB004064	TMEFF2	Homo sapiens mRNA for tomoregulin, complete cds. [AB004064]	AB004064	9744.11	33696.2	2850.36	1.41579e-10	1.39426e-09
A_24_P4054	NM_003302	TRIP6	Homo sapiens thyroid hormone receptor interactor 6 (TRIP6), mRNA [NM_003302]	NM_003302	4301.73	1536.53	10889.4	1.4164e-10	1.39426e-09
A_32_P14692	AL117401	DKFZP434P211	Homo sapiens mRNA; cDNA DKFZp434P211 (from clone DKFZp434P211). [AL117401]	AL117401	44.3625	92.6029	21.4198	1.42394e-10	1.4002e-09
A_23_P53588	NM_030775	WNT5B	Homo sapiens wingless-type MMTV integration site family, member 5B (WNT5B), transcript variant 2, mRNA [NM_030775]	NM_030775	73.3132	15.5488	30.5123	1.42688e-10	1.40162e-09
A_24_P10137	NM_014059	C13orf15	Homo sapiens response gene to complement 32 (RGC32), mRNA [NM_014059]	NM_014059	11210.7	34878.4	15976.4	1.42917e-10	1.40239e-09
A_32_P133526	THC2680492	THC2680492	ALU5_HUMAN (P39192) Alu subfamily SC sequence contamination warning entry, partial (10%) [THC2680492]		3408.45	7191.51	1018.84	1.43189e-10	1.40358e-09
A_23_P35667	NM_022466	IKZF5	Homo sapiens IKAROS family zinc finger 5 (Pegasus) (IKZF5), mRNA [NM_022466]	NM_022466	1898.05	8102.07	1544.97	1.43911e-10	1.40917e-09
A_23_P12514	NM_175744	RHOC	Homo sapiens ras homolog gene family, member C (RHOC), transcript variant 1, mRNA [NM_175744]	NM_175744	5148.46	2492.9	14090.7	1.4493e-10	1.41766e-09
A_23_P61042	ENST00000390539	ENST00000390539	Immunoglobulin heavy chain C gene segment [Source:IMGT/GENE_DB;Acc:IGHA2] [ENST00000390539]		19.9875	187.711	11.7927	1.45831e-10	1.42356e-09
A_24_P98109	NM_013322	SNX10	Homo sapiens sorting nexin 10 (SNX10), mRNA [NM_013322]	NM_013322	8122.93	1422.8	10228.5	1.45837e-10	1.42356e-09
A_24_P307184	XR_019347	LOC400013	PREDICTED: Homo sapiens similar to T-complex protein 1 subunit alpha (TCP-1-alpha) (CCT-alpha) (LOC400013), mRNA [XR_019347]	XR_019347	10101.1	3363.35	14886.1	1.46033e-10	1.42398e-09
A_32_P55161	NM_001037131	CENTG2	Homo sapiens centaurin, gamma 2 (CENTG2), transcript variant 1, mRNA [NM_001037131]	NM_001037131	9367.41	8197.45	2554.51	1.46276e-10	1.42486e-09
A_24_P186124	NM_182501	MTERFD2	Homo sapiens MTERF domain containing 2 (MTERFD2), mRNA [NM_182501]	NM_182501	3986.01	14181.9	3552.24	1.46671e-10	1.42721e-09
A_24_P401582	XR_018352	LOC441893	PREDICTED: Homo sapiens similar to Glyceraldehyde-3-phosphate dehydrogenase (GAPDH) (LOC441893), mRNA [XR_018352]	XR_018352	5446.46	1016.12	15125.4	1.46871e-10	1.42766e-09
A_23_P200984	NM_002840	PTPRF	Homo sapiens protein tyrosine phosphatase, receptor type, F (PTPRF), transcript variant 1, mRNA [NM_002840]	NM_002840	11.9119	11.9856	71.8293	1.47523e-10	1.43179e-09
A_23_P80098	NM_000819	GART	Homo sapiens phosphoribosylglycinamide formyltransferase, phosphoribosylglycinamide synthetase, phosphoribosylaminoimidazole synthetase (GART), transcript variant 1, mRNA [NM_000819]	NM_000819	9649.33	2271.43	12047.4	1.47787e-10	1.43179e-09
A_24_P659122	NM_001013685	LOC401357	Homo sapiens hypothetical LOC401357 (LOC401357), mRNA [NM_001013685]	NM_001013685	2897.84	7467.41	2852.87	1.47803e-10	1.43179e-09
A_24_P342632	NM_174858	AK5	Homo sapiens adenylate kinase 5 (AK5), transcript variant 1, mRNA [NM_174858]	NM_174858	45.4298	87.9238	10.2002	1.47909e-10	1.43179e-09
A_23_P87973	NM_213590	TRIM13	Homo sapiens tripartite motif-containing 13 (TRIM13), transcript variant 3, mRNA [NM_213590]	NM_213590	3810.53	8650.52	2704.56	1.48522e-10	1.43622e-09
A_23_P28625	NM_018256	WDR12	Homo sapiens WD repeat domain 12 (WDR12), mRNA [NM_018256]	NM_018256	10093.7	2165.21	14510.2	1.50379e-10	1.45267e-09
A_32_P233713	A_32_P233713	A_32_P233713			22.9875	20.7114	157.055	1.50821e-10	1.45544e-09
A_24_P319715	NM_005742	PDIA6	Homo sapiens protein disulfide isomerase family A, member 6 (PDIA6), mRNA [NM_005742]	NM_005742	12686	3401	13541.6	1.51196e-10	1.45755e-09
A_23_P1523	NM_014578	RHOD	Homo sapiens ras homolog gene family, member D (RHOD), mRNA [NM_014578]	NM_014578	26.2941	13.8363	63.0653	1.51617e-10	1.4601e-09
A_23_P373649	NM_006327	TIMM23	Homo sapiens translocase of inner mitochondrial membrane 23 homolog (yeast) (TIMM23), mRNA [NM_006327]	NM_006327	9087.87	4284.01	12299.1	1.52362e-10	1.46555e-09
A_23_P41512	NM_024511	C4orf15	Homo sapiens chromosome 4 open reading frame 15 (C4orf15), mRNA [NM_024511]	NM_024511	2715.01	10945.8	2655.68	1.52498e-10	1.46555e-09
A_24_P138556	NM_004094	EIF2S1	Homo sapiens eukaryotic translation initiation factor 2, subunit 1 alpha, 35kDa (EIF2S1), mRNA [NM_004094]	NM_004094	7673.5	1884.15	11106.5	1.52792e-10	1.46686e-09
A_32_P28284	NM_003290	TPM4	Homo sapiens tropomyosin 4 (TPM4), mRNA [NM_003290]	NM_003290	21637.3	5078.8	32011.3	1.53726e-10	1.47414e-09
A_23_P312863	NM_006088	TUBB2C	Homo sapiens tubulin, beta 2C (TUBB2C), mRNA [NM_006088]	NM_006088	11398.2	2446.56	14609.6	1.53886e-10	1.47414e-09
A_23_P9823	NM_014938	MLXIP	Homo sapiens MLX interacting protein (MLXIP), mRNA [NM_014938]	NM_014938	4045.95	10000.4	1552.13	1.54025e-10	1.47414e-09
A_23_P123974	NM_012145	DTYMK	Homo sapiens deoxythymidylate kinase (thymidylate kinase) (DTYMK), mRNA [NM_012145]	NM_012145	29608.7	6888.45	37939.8	1.54462e-10	1.47681e-09
A_23_P129209	NM_002168	IDH2	Homo sapiens isocitrate dehydrogenase 2 (NADP+), mitochondrial (IDH2), mRNA [NM_002168]	NM_002168	8917.59	3593.01	11225.3	1.54786e-10	1.4784e-09
A_23_P125078	NM_173626	SLC26A11	Homo sapiens solute carrier family 26, member 11 (SLC26A11), mRNA [NM_173626]	NM_173626	39328.5	21108.7	4999.75	1.56049e-10	1.48894e-09
A_24_P82074	NM_017437	CPSF2	Homo sapiens cleavage and polyadenylation specific factor 2, 100kDa (CPSF2), mRNA [NM_017437]	NM_017437	36.9166	10	61.4595	1.56666e-10	1.49329e-09
A_23_P121602	NM_003864	SAP30	Homo sapiens Sin3A-associated protein, 30kDa (SAP30), mRNA [NM_003864]	NM_003864	5682.42	2017.29	18986.2	1.57677e-10	1.5014e-09
A_32_P888426	CF529682	CF529682	CF529682 UI-1-BC1p-asz-f-08-0-UI.s1 NCI_CGAP_Pl3 Homo sapiens cDNA clone UI-1-BC1p-asz-f-08-0-UI 3', mRNA sequence [CF529682]	CF529682	19.5363	347.484	22.5474	1.58193e-10	1.50386e-09
A_24_P73370	NM_003565	ULK1	Homo sapiens unc-51-like kinase 1 (C. elegans) (ULK1), mRNA [NM_003565]	NM_003565	3510.62	8321.99	1851.05	1.58258e-10	1.50386e-09
A_32_P185229	NM_020452	ATP8B2	Homo sapiens ATPase, Class I, type 8B, member 2 (ATP8B2), transcript variant 1, mRNA [NM_020452]	NM_020452	9703.64	20390.4	4156.21	1.58736e-10	1.50659e-09
A_32_P218707	A_32_P218707	A_32_P218707			30.1673	39.2494	169.378	1.58869e-10	1.50659e-09
A_23_P169050	NM_014018	MRPS28	Homo sapiens mitochondrial ribosomal protein S28 (MRPS28), nuclear gene encoding mitochondrial protein, mRNA [NM_014018]	NM_014018	9385.73	3670.01	10845.3	1.59558e-10	1.51159e-09
A_24_P283320	NM_005389	PCMT1	Homo sapiens protein-L-isoaspartate (D-aspartate) O-methyltransferase (PCMT1), mRNA [NM_005389]	NM_005389	4683.01	1670.43	7845.33	1.61238e-10	1.52507e-09
A_24_P587882	A_24_P587882	A_24_P587882			3667.99	1090.38	5366.65	1.61309e-10	1.52507e-09
A_23_P417014	NM_001010877	ZNF311	Homo sapiens zinc finger protein 311 (ZNF311), mRNA [NM_001010877]	NM_001010877	15.1995	10	37.1414	1.61526e-10	1.52558e-09
A_23_P433690	NM_018555	ZNF331	Homo sapiens zinc finger protein 331 (ZNF331), transcript variant 1, mRNA [NM_018555]	NM_018555	1475.82	38778.8	2051.05	1.61863e-10	1.52721e-09
A_23_P26674	NM_014647	KIAA0430	Homo sapiens KIAA0430 (KIAA0430), mRNA [NM_014647]	NM_014647	5793.16	13462.3	3021.58	1.62027e-10	1.52721e-09
A_23_P52017	NM_018136	ASPM	Homo sapiens asp (abnormal spindle) homolog, microcephaly associated (Drosophila) (ASPM), mRNA [NM_018136]	NM_018136	16465.4	600.959	24504.7	1.63587e-10	1.54037e-09
A_32_P85495	BU742669	BU742669	BU742669 UI-E-EO1-aiv-g-14-0-UI.s1 UI-E-EO1 Homo sapiens cDNA clone UI-E-EO1-aiv-g-14-0-UI 3', mRNA sequence [BU742669]	BU742669	51.8655	10.9759	87.5714	1.66223e-10	1.56138e-09
A_23_P404494	NM_002185	IL7R	Homo sapiens interleukin 7 receptor (IL7R), mRNA [NM_002185]	NM_002185	13690.1	63543.1	5615.53	1.66261e-10	1.56138e-09
A_24_P84984	NM_003316	TTC3	Homo sapiens tetratricopeptide repeat domain 3 (TTC3), transcript variant 1, mRNA [NM_003316]	NM_003316	3092.23	7023.09	2169	1.66322e-10	1.56138e-09
A_23_P59231	THC2488952	THC2488952	Q2YDY1_HUMAN (Q2YDY1) Carnitine deficiency-associated, expressed in ventricle 1, isoform 2, partial (7%) [THC2488952]		16.4667	43.5009	10.9225	1.66717e-10	1.56352e-09
A_23_P24077	NM_022153	C10orf54	Homo sapiens chromosome 10 open reading frame 54 (C10orf54), mRNA [NM_022153]	NM_022153	2792.41	7053.58	1970.96	1.67494e-10	1.56923e-09
A_32_P7823	NM_144578	C14orf32	Homo sapiens chromosome 14 open reading frame 32 (C14orf32), mRNA [NM_144578]	NM_144578	2587.56	8177.8	3430.82	1.68782e-10	1.5797e-09
A_23_P90933	NM_080876	DUSP19	Homo sapiens dual specificity phosphatase 19 (DUSP19), mRNA [NM_080876]	NM_080876	27.7171	10	66.3871	1.69188e-10	1.58192e-09
A_24_P110914	AK127569	AK127569	Homo sapiens cDNA FLJ45662 fis, clone CTONG2027150. [AK127569]	AK127569	2589.1	6483.95	2214.93	1.69714e-10	1.58368e-09
A_23_P397376	NM_005360	MAF	Homo sapiens v-maf musculoaponeurotic fibrosarcoma oncogene homolog (avian) (MAF), transcript variant 1, mRNA [NM_005360]	NM_005360	17661.8	18285.5	6972.92	1.69717e-10	1.58368e-09
A_23_P411246	NM_152468	TMC8	Homo sapiens transmembrane channel-like 8 (TMC8), mRNA [NM_152468]	NM_152468	6543.24	22025.8	3664.05	1.71335e-10	1.59718e-09
A_23_P427023	NM_130759	GIMAP1	Homo sapiens GTPase, IMAP family member 1 (GIMAP1), mRNA [NM_130759]	NM_130759	16493.6	26925.4	7733.34	1.71671e-10	1.59872e-09
A_32_P66035	NM_153347	TMEM86A	Homo sapiens transmembrane protein 86A (TMEM86A), mRNA [NM_153347]	NM_153347	18.0239	47.8054	10	1.72656e-10	1.60629e-09
A_23_P2554	NM_014730	KIAA0152	Homo sapiens KIAA0152 (KIAA0152), mRNA [NM_014730]	NM_014730	8101.36	2439.49	10408.5	1.74535e-10	1.62215e-09
A_24_P384604	A_24_P384604	A_24_P384604			39.7027	124.636	19.6445	1.76037e-10	1.63448e-09
A_23_P56865	NM_006773	DDX18	Homo sapiens DEAD (Asp-Glu-Ala-Asp) box polypeptide 18 (DDX18), mRNA [NM_006773]	NM_006773	3842.29	1859.14	4934.38	1.76879e-10	1.64067e-09
A_24_P238616	XR_018251	LOC644728	PREDICTED: Homo sapiens similar to Glyceraldehyde-3-phosphate dehydrogenase (GAPDH) (38 kDa BFA-dependent ADP-ribosylation substrate) (BARS-38) (LOC644728), mRNA [XR_018251]	XR_018251	15425.4	3310.72	37673.2	1.77381e-10	1.64369e-09
A_23_P254507	NM_139211	HOP	Homo sapiens homeodomain-only protein (HOP), transcript variant 2, mRNA [NM_139211]	NM_139211	16138.5	6490.19	19404.7	1.78644e-10	1.65375e-09
A_23_P62634	NM_138617	RHCE	Homo sapiens Rh blood group, CcEe antigens (RHCE), transcript variant 4, mRNA [NM_138617]	NM_138617	27.0737	33.8097	77.496	1.79856e-10	1.66331e-09
A_23_P403424	NM_005090	PLA2G4B	Homo sapiens phospholipase A2, group IVB (cytosolic) (PLA2G4B), mRNA [NM_005090]	NM_005090	9631.84	26595	3058.66	1.82059e-10	1.68202e-09
A_23_P48936	NM_005902	SMAD3	Homo sapiens SMAD family member 3 (SMAD3), mRNA [NM_005902]	NM_005902	8376.94	9862.39	2978.83	1.82858e-10	1.68378e-09
A_24_P360269	NM_003730	RNASET2	Homo sapiens ribonuclease T2 (RNASET2), mRNA [NM_003730]	NM_003730	11834.1	43632.1	9423.02	1.8294e-10	1.68378e-09
A_32_P95729	NM_018193	FANCI	Homo sapiens KIAA1794 (KIAA1794), mRNA [NM_018193]	NM_018193	7384.81	893.764	12289.6	1.8294e-10	1.68378e-09
A_23_P64499	NM_053005	HCCA2	Homo sapiens HCCA2 protein (HCCA2), mRNA [NM_053005]	NM_053005	2196.05	5689.47	1191.57	1.82972e-10	1.68378e-09
A_32_P177024	NM_016038	SBDS	Homo sapiens Shwachman-Bodian-Diamond syndrome (SBDS), mRNA [NM_016038]	NM_016038	2623.58	8569.79	2605.55	1.84727e-10	1.69676e-09
A_23_P34788	NM_006845	KIF2C	Homo sapiens kinesin family member 2C (KIF2C), mRNA [NM_006845]	NM_006845	14298.7	654.576	32155.9	1.84747e-10	1.69676e-09
A_24_P221123	NM_006191	PA2G4	Homo sapiens proliferation-associated 2G4, 38kDa (PA2G4), mRNA [NM_006191]	NM_006191	13889.6	3660.69	20418.8	1.86943e-10	1.71523e-09
A_23_P157736	NM_032728	PPAPDC3	Homo sapiens phosphatidic acid phosphatase type 2 domain containing 3 (PPAPDC3), mRNA [NM_032728]	NM_032728	21.7096	22.878	74.2677	1.87138e-10	1.71534e-09
A_23_P13632	NM_032345	WIBG	Homo sapiens within bgcn homolog (Drosophila) (WIBG), mRNA [NM_032345]	NM_032345	5301.86	2007.88	4527.44	1.87532e-10	1.71727e-09
A_23_P98431	NM_000190	HMBS	Homo sapiens hydroxymethylbilane synthase (HMBS), transcript variant 1, mRNA [NM_000190]	NM_000190	8862.51	2607.87	9862.36	1.88375e-10	1.72329e-09
A_23_P99930	NM_017858	TIPIN	Homo sapiens TIMELESS interacting protein (TIPIN), mRNA [NM_017858]	NM_017858	10292.3	1816.43	15925.8	1.8884e-10	1.72585e-09
A_24_P180680	NM_018407	LAPTM4B	Homo sapiens lysosomal associated protein transmembrane 4 beta (LAPTM4B), mRNA [NM_018407]	NM_018407	7618.85	2024.99	15669.6	1.89666e-10	1.7317e-09
A_24_P160874	NM_001948	DUT	Homo sapiens dUTP pyrophosphatase (DUT), nuclear gene encoding mitochondrial protein, transcript variant 2, mRNA [NM_001948]	NM_001948	6592.12	2402.04	10593	1.90763e-10	1.74001e-09
A_32_P195401	NM_173511	ALS2CR13	Homo sapiens amyotrophic lateral sclerosis 2 (juvenile) chromosome region, candidate 13 (ALS2CR13), mRNA [NM_173511]	NM_173511	6157.4	21233	4007.83	1.91364e-10	1.74378e-09
A_23_P36888	NM_138371	FAM113B	Homo sapiens family with sequence similarity 113, member B (FAM113B), mRNA [NM_138371]	NM_138371	13167.7	28417.8	8434.26	1.93003e-10	1.75586e-09
A_24_P253215	NM_006331	EMG1	Homo sapiens EMG1 nucleolar protein homolog (S. cerevisiae) (EMG1), mRNA [NM_006331]	NM_006331	11580.7	5044.48	10180.3	1.93065e-10	1.75586e-09
A_23_P71727	NM_001827	CKS2	Homo sapiens CDC28 protein kinase regulatory subunit 2 (CKS2), mRNA [NM_001827]	NM_001827	27050.1	2262.49	52331.4	1.93866e-10	1.76142e-09
A_23_P165636	NM_001747	CAPG	Homo sapiens capping protein (actin filament), gelsolin-like (CAPG), mRNA [NM_001747]	NM_001747	23511.3	8850.07	28612.4	1.94592e-10	1.76532e-09
A_23_P201979	NM_183013	CREM	Homo sapiens cAMP responsive element modulator (CREM), transcript variant 19, mRNA [NM_183013]	NM_183013	6560.01	25267.5	7730.78	1.94929e-10	1.76532e-09
A_32_P76441	THC2586712	THC2586712	AY533214 ribosomal protein L21 {Chinchilla lanigera} (exp=-1; wgp=0; cg=0), partial (37%) [THC2586712]		4394.4	9714.33	3499.59	1.94943e-10	1.76532e-09
A_24_P315346	AL117401	DKFZP434P211	Homo sapiens mRNA; cDNA DKFZp434P211 (from clone DKFZp434P211). [AL117401]	AL117401	34.1489	71.1028	17.5493	1.95052e-10	1.76532e-09
A_23_P65110	NM_013277	RACGAP1	Homo sapiens Rac GTPase activating protein 1 (RACGAP1), mRNA [NM_013277]	NM_013277	8421.53	1186.74	13862.3	1.95341e-10	1.76622e-09
A_24_P848134	AK024082	AK024082	Homo sapiens cDNA FLJ14020 fis, clone HEMBA1002508. [AK024082]	AK024082	18.9604	36.6072	11.5967	1.96428e-10	1.77432e-09
A_23_P7402	NM_178140	PDZD2	Homo sapiens PDZ domain containing 2 (PDZD2), mRNA [NM_178140]	NM_178140	24.2979	247.251	18.306	1.97729e-10	1.78344e-09
A_23_P117602	NM_004131	GZMB	Homo sapiens granzyme B (granzyme 2, cytotoxic T-lymphocyte-associated serine esterase 1) (GZMB), mRNA [NM_004131]	NM_004131	76389	3552.03	238853	1.9782e-10	1.78344e-09
A_23_P354208	NM_152348	WDR81	Homo sapiens WD repeat domain 81 (WDR81), mRNA [NM_152348]	NM_152348	7736.15	9985.81	2505.83	1.98035e-10	1.78365e-09
A_24_P81841	NM_004064	CDKN1B	Homo sapiens cyclin-dependent kinase inhibitor 1B (p27, Kip1) (CDKN1B), mRNA [NM_004064]	NM_004064	9320.69	25084	5979.64	1.99544e-10	1.79551e-09
A_23_P127054	NM_148977	PANK1	Homo sapiens pantothenate kinase 1 (PANK1), transcript variant alpha, mRNA [NM_148977]	NM_148977	24.8664	11.7456	59.4148	2.00068e-10	1.79849e-09
A_24_P161184	A_24_P161184	A_24_P161184			27.9465	10.5755	69.4134	2.00368e-10	1.79858e-09
A_23_P82402	NM_138426	GLCCI1	Homo sapiens glucocorticoid induced transcript 1 (GLCCI1), mRNA [NM_138426]	NM_138426	14684.2	27047.5	6646.21	2.00594e-10	1.79858e-09
A_23_P252462	NM_021808	GALNT9	Homo sapiens UDP-N-acetyl-alpha-D-galactosamine:polypeptide N-acetylgalactosaminyltransferase 9 (GalNAc-T9) (GALNT9), mRNA [NM_021808]	NM_021808	24.7302	58.3545	16.5132	2.00657e-10	1.79858e-09
A_23_P101960	NM_006887	ZFP36L2	Homo sapiens zinc finger protein 36, C3H type-like 2 (ZFP36L2), mRNA [NM_006887]	NM_006887	12293.4	88127	11331.1	2.02009e-10	1.80896e-09
A_23_P64010	NM_014342	MTCH2	Homo sapiens mitochondrial carrier homolog 2 (C. elegans) (MTCH2), nuclear gene encoding mitochondrial protein, mRNA [NM_014342]	NM_014342	16372.6	3051.43	16868	2.03283e-10	1.81862e-09
A_23_P202104	NM_005729	PPIF	Homo sapiens peptidylprolyl isomerase F (cyclophilin F) (PPIF), nuclear gene encoding mitochondrial protein, mRNA [NM_005729]	NM_005729	23704.3	3948.3	38797.5	2.03526e-10	1.81905e-09
A_24_P195749	A_24_P195749	A_24_P195749			1481.91	4761.09	1266.85	2.03998e-10	1.82152e-09
A_24_P105191	NM_147175	HS6ST2	Homo sapiens heparan sulfate 6-O-sulfotransferase 2 (HS6ST2), transcript variant S, mRNA [NM_147175]	NM_147175	13.5369	10	172.506	2.04801e-10	1.82424e-09
A_23_P259692	NM_058179	PSAT1	Homo sapiens phosphoserine aminotransferase 1 (PSAT1), transcript variant 1, mRNA [NM_058179]	NM_058179	16174.8	601.237	26060.9	2.05174e-10	1.82424e-09
A_32_P72110	AK098812	AK098812	Homo sapiens cDNA FLJ25946 fis, clone JTH14258. [AK098812]	AK098812	16.5089	10	84.7127	2.05247e-10	1.82424e-09
A_23_P70968	NM_006896	HOXA7	Homo sapiens homeobox A7 (HOXA7), mRNA [NM_006896]	NM_006896	24.6227	58.7964	10	2.05411e-10	1.82424e-09
A_23_P105442	NM_181711	GRASP	Homo sapiens GRP1 (general receptor for phosphoinositides 1)-associated scaffold protein (GRASP), mRNA [NM_181711]	NM_181711	1359.44	43348.3	208.488	2.05423e-10	1.82424e-09
A_23_P127484	NM_018219	CCDC87	Homo sapiens coiled-coil domain containing 87 (CCDC87), mRNA [NM_018219]	NM_018219	32.3469	10	42.8606	2.05476e-10	1.82424e-09
A_23_P214766	NM_006734	HIVEP2	Homo sapiens human immunodeficiency virus type I enhancer binding protein 2 (HIVEP2), mRNA [NM_006734]	NM_006734	9466.33	21543	2836.01	2.05706e-10	1.82454e-09
A_23_P111311	NM_144497	AKAP12	Homo sapiens A kinase (PRKA) anchor protein (gravin) 12 (AKAP12), transcript variant 2, mRNA [NM_144497]	NM_144497	18.6999	10	95.3662	2.0797e-10	1.84287e-09
A_23_P131255	NM_015535	LOC26010	Homo sapiens DNA polymerase-transactivated protein 6 (DNAPTP6), mRNA [NM_015535]	NM_015535	6531.72	1384.13	9594.56	2.09985e-10	1.85896e-09
A_23_P207493	NM_016424	CROP	Homo sapiens cisplatin resistance-associated overexpressed protein (CROP), transcript variant 1, mRNA [NM_016424]	NM_016424	6922.81	15384.1	4520.38	2.10649e-10	1.8623e-09
A_24_P345123	NM_003953	MPZL1	Homo sapiens myelin protein zero-like 1 (MPZL1), transcript variant 1, mRNA [NM_003953]	NM_003953	18.5083	10	67.697	2.10762e-10	1.8623e-09
A_23_P129486	NM_016332	SEPX1	Homo sapiens selenoprotein X, 1 (SEPX1), mRNA [NM_016332]	NM_016332	4961.54	1168.87	6537.67	2.11154e-10	1.86399e-09
A_24_P2463	NM_133336	WHSC1	Homo sapiens Wolf-Hirschhorn syndrome candidate 1 (WHSC1), transcript variant 9, mRNA [NM_133336]	NM_133336	5046.17	1543.53	8796.63	2.1136e-10	1.86404e-09
A_23_P379945	NM_001080414	KIAA1509	Homo sapiens KIAA1509 (KIAA1509), mRNA [NM_001080414]	NM_001080414	3303.74	8972.05	2252.67	2.1237e-10	1.87118e-09
A_23_P142447	NM_012335	MYO1F	Homo sapiens myosin IF (MYO1F), mRNA [NM_012335]	NM_012335	14755.2	19603.8	3923.57	2.13198e-10	1.8766e-09
A_24_P26069	NM_152275	TTC30A	Homo sapiens tetratricopeptide repeat domain 30A (TTC30A), mRNA [NM_152275]	NM_152275	29.6128	10	82.1994	2.13475e-10	1.8766e-09
A_23_P150935	NM_005480	TROAP	Homo sapiens trophinin associated protein (tastin) (TROAP), mRNA [NM_005480]	NM_005480	10106.7	372.059	17051.9	2.13649e-10	1.8766e-09
A_23_P412789	AL050020	DKFZP564C196	Homo sapiens mRNA; cDNA DKFZp564C196 (from clone DKFZp564C196). [AL050020]	AL050020	20.0899	10.5288	35.5983	2.14085e-10	1.8766e-09
A_23_P315910	NM_145653	TCEB3C	Homo sapiens transcription elongation factor B polypeptide 3C (elongin A3) (TCEB3C), mRNA [NM_145653]	NM_145653	26.3951	62.2841	10.8671	2.14201e-10	1.8766e-09
A_23_P143845	NM_015508	TIPARP	Homo sapiens TCDD-inducible poly(ADP-ribose) polymerase (TIPARP), mRNA [NM_015508]	NM_015508	9626	19489.7	4253.48	2.14337e-10	1.8766e-09
A_23_P115021	NM_001103	ACTN2	Homo sapiens actinin, alpha 2 (ACTN2), mRNA [NM_001103]	NM_001103	10.0273	13.7619	59.7348	2.14668e-10	1.8766e-09
A_32_P206949	NM_198276	TMEM17	Homo sapiens transmembrane protein 17 (TMEM17), mRNA [NM_198276]	NM_198276	41.4291	12.6018	108.548	2.15066e-10	1.8766e-09
A_23_P125579	NM_021242	MID1IP1	Homo sapiens MID1 interacting protein 1 (gastrulation specific G12 homolog (zebrafish)) (MID1IP1), mRNA [NM_021242]	NM_021242	3733.21	1153.41	6026.46	2.15171e-10	1.8766e-09
A_23_P147025	NM_004794	RAB33A	Homo sapiens RAB33A, member RAS oncogene family (RAB33A), mRNA [NM_004794]	NM_004794	10939.4	7151.99	20895.6	2.15327e-10	1.8766e-09
A_23_P88331	NM_014750	DLG7	Homo sapiens discs, large homolog 7 (Drosophila) (DLG7), mRNA [NM_014750]	NM_014750	8566.58	212.602	15422.3	2.15458e-10	1.8766e-09
A_24_P302797	NM_000532	PCCB	Homo sapiens propionyl Coenzyme A carboxylase, beta polypeptide (PCCB), mRNA [NM_000532]	NM_000532	4493.83	1816.15	7276.16	2.15607e-10	1.8766e-09
A_24_P367864	BC038983	BC038983	Homo sapiens cDNA clone IMAGE:5756922, complete cds. [BC038983]	BC038983	30.2813	563.543	22.5379	2.15651e-10	1.8766e-09
A_23_P170541	NM_173092	KCNH6	Homo sapiens potassium voltage-gated channel, subfamily H (eag-related), member 6 (KCNH6), transcript variant 2, mRNA [NM_173092]	NM_173092	40.3584	59.8582	18.4997	2.15802e-10	1.8766e-09
A_24_P941359	AB002384	C6orf32	Homo sapiens mRNA for KIAA0386 gene, partial cds. [AB002384]	AB002384	12373.2	41661.5	2190.75	2.16538e-10	1.8797e-09
A_32_P188143	THC2737361	THC2737361	Q2IMJ3_ANADE (Q2IMJ3) LigA, partial (5%) [THC2737361]		7841.81	20099.8	6660.62	2.16563e-10	1.8797e-09
A_24_P921103	AK057576	AK057576	Homo sapiens cDNA FLJ33014 fis, clone THYMU1000382. [AK057576]	AK057576	3958.38	8443.37	1521.61	2.17075e-10	1.88218e-09
A_23_P82503	NM_001040152	PEG10	Homo sapiens paternally expressed 10 (PEG10), transcript variant 1, mRNA [NM_001040152]	NM_001040152	13.2153	15.8352	35.7961	2.17252e-10	1.88218e-09
A_23_P77468	AK024389	FLJ14327	Homo sapiens cDNA FLJ14327 fis, clone PLACE4000250. [AK024389]	AK024389	6966	14330.9	3078.13	2.17473e-10	1.88234e-09
A_23_P414913	NM_022343	C9orf19	Homo sapiens chromosome 9 open reading frame 19 (C9orf19), mRNA [NM_022343]	NM_022343	5683.65	14828.7	3656.25	2.183e-10	1.88695e-09
A_32_P209735	BC048193	LOC728411	Homo sapiens, clone IMAGE:4590099, mRNA. [BC048193]	BC048193	7463.95	14413.7	3062.75	2.18471e-10	1.88695e-09
A_23_P252335	NM_018944	C21orf45	Homo sapiens chromosome 21 open reading frame 45 (C21orf45), mRNA [NM_018944]	NM_018944	7272.51	2410.24	9383.08	2.18687e-10	1.88695e-09
A_24_P341106	XR_018699	LOC392545	PREDICTED: Homo sapiens similar to High mobility group protein B3 (High mobility group protein 4) (HMG-4) (High mobility group protein 2a) (HMG-2a) (LOC392545), mRNA [XR_018699]	XR_018699	78.5603	32.4732	160.092	2.18815e-10	1.88695e-09
A_32_P66625	THC2497780	THC2497780			2751.01	1732.26	6501.25	2.19691e-10	1.89066e-09
A_24_P114032	NM_004952	EFNA3	Homo sapiens ephrin-A3 (EFNA3), mRNA [NM_004952]	NM_004952	13.1422	10.3313	49.0735	2.1977e-10	1.89066e-09
A_23_P57950	NM_000539	RHO	Homo sapiens rhodopsin (opsin 2, rod pigment) (retinitis pigmentosa 4, autosomal dominant) (RHO), mRNA [NM_000539]	NM_000539	3388.68	8474.76	2954.85	2.19928e-10	1.89066e-09
A_23_P256540	NM_004891	MRPL33	Homo sapiens mitochondrial ribosomal protein L33 (MRPL33), nuclear gene encoding mitochondrial protein, transcript variant 1, mRNA [NM_004891]	NM_004891	6328.24	2624.36	8533.52	2.20057e-10	1.89066e-09
A_23_P352619	NM_052864	TIFA	Homo sapiens TRAF-interacting protein with a forkhead-associated domain (TIFA), mRNA [NM_052864]	NM_052864	61.3413	11.8503	113.765	2.20387e-10	1.89174e-09
A_23_P142714	NM_003705	SLC25A12	Homo sapiens solute carrier family 25 (mitochondrial carrier, Aralar), member 12 (SLC25A12), mRNA [NM_003705]	NM_003705	3829.78	1623.77	5929.24	2.20588e-10	1.89174e-09
A_32_P71447	NM_015261	NCAPD3	Homo sapiens non-SMC condensin II complex, subunit D3 (NCAPD3), mRNA [NM_015261]	NM_015261	5738.24	2003.09	8442.8	2.21427e-10	1.89719e-09
A_23_P103070	NM_003405	YWHAH	Homo sapiens tyrosine 3-monooxygenase/tryptophan 5-monooxygenase activation protein, eta polypeptide (YWHAH), mRNA [NM_003405]	NM_003405	10505.2	2349.49	12770	2.22143e-10	1.90158e-09
A_23_P500501	NM_000142	FGFR3	Homo sapiens fibroblast growth factor receptor 3 (achondroplasia, thanatophoric dwarfism) (FGFR3), transcript variant 1, mRNA [NM_000142]	NM_000142	30.7973	12.6182	45.9757	2.22468e-10	1.90261e-09
A_23_P328511	NM_001537	HSBP1	Homo sapiens heat shock factor binding protein 1 (HSBP1), mRNA [NM_001537]	NM_001537	12465.7	4011.53	16280.7	2.2345e-10	1.90925e-09
A_23_P80594	NM_015184	PLCL2	Homo sapiens phospholipase C-like 2 (PLCL2), mRNA [NM_015184]	NM_015184	2992.76	10012.9	1527.78	2.24065e-10	1.91276e-09
A_24_P130296	NM_018405	C17orf79	Homo sapiens chromosome 17 open reading frame 79 (C17orf79), mRNA [NM_018405]	NM_018405	11297.3	1592.78	12950.8	2.25053e-10	1.91944e-09
A_23_P397671	NM_000651	CR1	Homo sapiens complement component (3b/4b) receptor 1 (Knops blood group) (CR1), transcript variant S, mRNA [NM_000651]	NM_000651	23.3389	68.869	11.38	2.26333e-10	1.92859e-09
A_23_P257155	NM_000333	ATXN7	Homo sapiens ataxin 7 (ATXN7), mRNA [NM_000333]	NM_000333	3535.21	14949.7	1538.49	2.2764e-10	1.93624e-09
A_23_P127394	NM_021117	CRY2	Homo sapiens cryptochrome 2 (photolyase-like) (CRY2), mRNA [NM_021117]	NM_021117	2957.49	8609.3	2228.98	2.27647e-10	1.93624e-09
A_23_P311150	NM_138288	C14orf147	Homo sapiens chromosome 14 open reading frame 147 (C14orf147), mRNA [NM_138288]	NM_138288	4524.58	1490.74	9412.2	2.28234e-10	1.93947e-09
A_32_P99549	BC045573	HNRPM	Homo sapiens heterogeneous nuclear ribonucleoprotein M, mRNA (cDNA clone IMAGE:4829644). [BC045573]	BC045573	27.2497	15.1355	37.3226	2.29194e-10	1.94585e-09
A_24_P247608	NM_005389	PCMT1	Homo sapiens protein-L-isoaspartate (D-aspartate) O-methyltransferase (PCMT1), mRNA [NM_005389]	NM_005389	4126.97	1601.13	7058.72	2.29418e-10	1.94599e-09
A_32_P234996	THC2682560	THC2682560			5737.43	10451.6	2358.81	2.30469e-10	1.95312e-09
A_24_P614940	THC2583120	THC2583120	Q53FV0_HUMAN (Q53FV0) Prohibitin variant (Fragment), partial (40%) [THC2583120]		7245.59	2541.32	7372.44	2.3098e-10	1.95568e-09
A_24_P400044	NM_153183	NUDT10	Homo sapiens nudix (nucleoside diphosphate linked moiety X)-type motif 10 (NUDT10), mRNA [NM_153183]	NM_153183	13.5986	10	61.1593	2.32441e-10	1.96626e-09
A_23_P118834	NM_001067	TOP2A	Homo sapiens topoisomerase (DNA) II alpha 170kDa (TOP2A), mRNA [NM_001067]	NM_001067	8718.8	339.285	16715.9	2.33136e-10	1.97035e-09
A_23_P342348	BC047869	COX4I1	Homo sapiens cytochrome c oxidase subunit IV isoform 1, mRNA (cDNA clone IMAGE:5240622), complete cds. [BC047869]	BC047869	2106.13	9179.18	1421.64	2.34159e-10	1.97636e-09
A_23_P380076	NM_001080412	ZBTB38	Homo sapiens zinc finger and BTB domain containing 38 (ZBTB38), mRNA [NM_001080412]	NM_001080412	5531.77	5826.96	2139.37	2.34271e-10	1.97636e-09
A_23_P25019	NM_000946	PRIM1	Homo sapiens primase, polypeptide 1, 49kDa (PRIM1), mRNA [NM_000946]	NM_000946	5489.2	1724.48	7398.34	2.34663e-10	1.97788e-09
A_24_P135193	NM_018314	UEVLD	Homo sapiens UEV and lactate/malate dehyrogenase domains (UEVLD), transcript variant 2, mRNA [NM_018314]	NM_018314	110.676	10.7002	168.586	2.35588e-10	1.98388e-09
A_24_P37887	NM_199243	GPR150	Homo sapiens G protein-coupled receptor 150 (GPR150), mRNA [NM_199243]	NM_199243	5627.75	12293.7	4871.79	2.35884e-10	1.9845e-09
A_24_P179903	NM_001625	AK2	Homo sapiens adenylate kinase 2 (AK2), transcript variant AK2A, mRNA [NM_001625]	NM_001625	8394.68	2181.01	15861.8	2.36088e-10	1.9845e-09
A_23_P92107	NM_021082	SLC15A2	Homo sapiens solute carrier family 15 (H+/peptide transporter), member 2 (SLC15A2), mRNA [NM_021082]	NM_021082	11.4779	11.9159	32.0242	2.36319e-10	1.98465e-09
A_23_P83277	NM_004512	IL11RA	Homo sapiens interleukin 11 receptor, alpha (IL11RA), transcript variant 1, mRNA [NM_004512]	NM_004512	8417.04	33846.5	4574.6	2.37e-10	1.98758e-09
A_23_P55551	NM_020412	CHMP1B	Homo sapiens chromatin modifying protein 1B (CHMP1B), mRNA [NM_020412]	NM_020412	1762.96	5703.21	1646.97	2.37094e-10	1.98758e-09
A_23_P39116	NM_000234	LIG1	Homo sapiens ligase I, DNA, ATP-dependent (LIG1), mRNA [NM_000234]	NM_000234	13325	6311.68	18702.7	2.37853e-10	1.99215e-09
A_32_P391586	NM_145036	CCDC46	Homo sapiens coiled-coil domain containing 46 (CCDC46), transcript variant 1, mRNA [NM_145036]	NM_145036	32.4209	10	62.9813	2.38401e-10	1.99311e-09
A_24_P207003	NM_003749	IRS2	Homo sapiens insulin receptor substrate 2 (IRS2), mRNA [NM_003749]	NM_003749	44.2797	103.954	33.728	2.38604e-10	1.99311e-09
A_32_P106523	THC2632459	THC2632459	Q6VEP1_HUMAN (Q6VEP1) F379 retina specific protein, partial (28%) [THC2632459]		3590.41	7576.44	1737.17	2.38608e-10	1.99311e-09
A_24_P10657	NM_020428	SLC44A2	Homo sapiens solute carrier family 44, member 2 (SLC44A2), mRNA [NM_020428]	NM_020428	5110.24	9014.49	2213.85	2.38936e-10	1.99406e-09
A_23_P97598	NM_020703	AMIGO1	Homo sapiens adhesion molecule with Ig-like domain 1 (AMIGO1), mRNA [NM_020703]	NM_020703	25.9299	42.7062	10.0596	2.40193e-10	2.00275e-09
A_24_P298029	A_24_P298029	A_24_P298029			10713.6	2892.28	11869.6	2.40621e-10	2.00453e-09
A_23_P152858	NM_018405	C17orf79	Homo sapiens chromosome 17 open reading frame 79 (C17orf79), mRNA [NM_018405]	NM_018405	13678.8	2010.8	15247.5	2.42282e-10	2.01657e-09
A_32_P24165	NM_001018115	FANCD2	Homo sapiens Fanconi anemia, complementation group D2 (FANCD2), transcript variant 2, mRNA [NM_001018115]	NM_001018115	6089.29	2127.5	9680.77	2.42554e-10	2.01703e-09
A_23_P131706	NM_212552	BOLA3	Homo sapiens bolA homolog 3 (E. coli) (BOLA3), transcript variant 1, mRNA [NM_212552]	NM_212552	6237.25	1870.73	11648.5	2.43415e-10	2.0223e-09
A_23_P83917	NM_012308	FBXL11	Homo sapiens F-box and leucine-rich repeat protein 11 (FBXL11), mRNA [NM_012308]	NM_012308	1874.22	4085.04	1273.35	2.43622e-10	2.0223e-09
A_24_P175783	NM_015313	ARHGEF12	Homo sapiens Rho guanine nucleotide exchange factor (GEF) 12 (ARHGEF12), mRNA [NM_015313]	NM_015313	33.8084	12.5406	48.5001	2.4398e-10	2.02347e-09
A_32_P54289	THC2648397	THC2648397	ALU1_HUMAN (P39188) Alu subfamily J sequence contamination warning entry, partial (8%) [THC2648397]		5688.79	13546.7	3311.98	2.446e-10	2.02656e-09
A_24_P382001	NM_016310	POLR3K	Homo sapiens polymerase (RNA) III (DNA directed) polypeptide K, 12.3 kDa (POLR3K), mRNA [NM_016310]	NM_016310	8245.66	1499.67	9133.04	2.44788e-10	2.02656e-09
A_23_P165937	NM_024918	DSN1	Homo sapiens DSN1, MIND kinetochore complex component, homolog (S. cerevisiae) (DSN1), mRNA [NM_024918]	NM_024918	4338.88	2085.9	5580.45	2.46452e-10	2.03853e-09
A_24_P12932	NM_016065	MRPS16	Homo sapiens mitochondrial ribosomal protein S16 (MRPS16), nuclear gene encoding mitochondrial protein, mRNA [NM_016065]	NM_016065	4604.79	1194.04	5791.55	2.4734e-10	2.04307e-09
A_32_P101352	NM_001025265	LOC158830	Homo sapiens similar to Ab2-183 (LOC158830), mRNA [NM_001025265]	NM_001025265	8837.29	20539.3	3868.78	2.47439e-10	2.04307e-09
A_24_P211894	NR_003291	LOC348840	Homo sapiens hypothetical LOC348840 (LOC348840) on chromosome 3 [NR_003291]	NR_003291	18.3763	11.9127	66.8084	2.4899e-10	2.05406e-09
A_23_P106280	AK000900	FLJ10038	Homo sapiens cDNA FLJ10038 fis, clone HEMBA1000971. [AK000900]	AK000900	6800.82	21461.4	3726.54	2.49225e-10	2.05418e-09
A_23_P348737	NM_005654	NR2F1	Homo sapiens nuclear receptor subfamily 2, group F, member 1 (NR2F1), mRNA [NM_005654]	NM_005654	25.7404	61.6743	11.3367	2.49664e-10	2.05502e-09
A_32_P195582	THC2697746	THC2697746			13.4201	49.7923	14.0417	2.49905e-10	2.05502e-09
A_23_P499	NM_003783	B3GALT2	Homo sapiens UDP-Gal:betaGlcNAc beta 1,3-galactosyltransferase, polypeptide 2 (B3GALT2), mRNA [NM_003783]	NM_003783	99.7682	26.5256	15.4334	2.49989e-10	2.05502e-09
A_24_P395415	AF343666	AF343666	Homo sapiens translocation associated fusion protein IRTA1/IGA1 (IRTA1/IGHA1) mRNA, complete cds. [AF343666]	AF343666	42.8127	429.872	31.8054	2.50493e-10	2.05735e-09
A_23_P415443	NM_015341	NCAPH	Homo sapiens non-SMC condensin I complex, subunit H (NCAPH), mRNA [NM_015341]	NM_015341	6057.65	563.54	12554.8	2.51414e-10	2.0631e-09
A_23_P422718	NM_006502	POLH	Homo sapiens polymerase (DNA directed), eta (POLH), mRNA [NM_006502]	NM_006502	37.1345	10.487	89.8838	2.52117e-10	2.06705e-09
A_24_P916141	NM_005828	WDR68	Homo sapiens WD repeat domain 68 (WDR68), mRNA [NM_005828]	NM_005828	4375.17	1613.92	4057.94	2.52382e-10	2.06741e-09
A_24_P101231	THC2545337	THC2545337			64.8124	145.703	32.3124	2.53421e-10	2.0741e-09
A_32_P106553	AV737563	AV737563	AV737563 CB Homo sapiens cDNA clone CBCCNA11 5', mRNA sequence [AV737563]	AV737563	8371.44	2748.75	9767.53	2.54942e-10	2.08312e-09
A_23_P98580	NM_004265	FADS2	Homo sapiens fatty acid desaturase 2 (FADS2), mRNA [NM_004265]	NM_004265	6754.87	797.397	32447.9	2.54971e-10	2.08312e-09
A_24_P299318	NM_182705	FAM101B	Homo sapiens family with sequence similarity 101, member B (FAM101B), mRNA [NM_182705]	NM_182705	32207.2	24902.7	10984.4	2.57034e-10	2.09813e-09
A_23_P98963	AK002085	LOC144438	Homo sapiens cDNA FLJ11223 fis, clone PLACE1008209. [AK002085]	AK002085	2738.51	7984.92	2924.1	2.59244e-10	2.11432e-09
A_24_P922981	THC2559114	THC2559114	BF765768 IL2-CS0048-091100-224-D02 CS0048 Homo sapiens cDNA, mRNA sequence [BF765768]		25.095	50.2135	11.225	2.60003e-10	2.11866e-09
A_23_P353717	NM_152308	C16orf75	Homo sapiens chromosome 16 open reading frame 75 (C16orf75), mRNA [NM_152308]	NM_152308	6096.47	953.269	13628.6	2.61528e-10	2.12782e-09
A_32_P124493	AK096908	LOC642826	Homo sapiens cDNA FLJ39589 fis, clone SKMUS2008607. [AK096908]	AK096908	7244.69	6120.62	1959.61	2.61702e-10	2.12782e-09
A_24_P132624	NM_018376	NIPSNAP3B	Homo sapiens nipsnap homolog 3B (C. elegans) (NIPSNAP3B), mRNA [NM_018376]	NM_018376	46.2023	19.0815	99.9941	2.61972e-10	2.12782e-09
A_23_P158725	NM_004207	SLC16A3	Homo sapiens solute carrier family 16, member 3 (monocarboxylic acid transporter 4) (SLC16A3), transcript variant 2, mRNA [NM_004207]	NM_004207	7128.47	10623.8	36789.7	2.6204e-10	2.12782e-09
A_24_P335620	NM_003486	SLC7A5	Homo sapiens solute carrier family 7 (cationic amino acid transporter, y+ system), member 5 (SLC7A5), mRNA [NM_003486]	NM_003486	10822.4	3629.33	16977.9	2.6288e-10	2.13278e-09
A_23_P39110	NM_006666	RUVBL2	Homo sapiens RuvB-like 2 (E. coli) (RUVBL2), mRNA [NM_006666]	NM_006666	6356.96	1861.01	9660.32	2.6534e-10	2.15087e-09
A_24_P258633	NM_006086	TUBB3	Homo sapiens tubulin, beta 3 (TUBB3), mRNA [NM_006086]	NM_006086	9658.73	2926.98	12417.6	2.65977e-10	2.15416e-09
A_23_P165927	NM_015894	STMN3	Homo sapiens stathmin-like 3 (STMN3), mRNA [NM_015894]	NM_015894	25232.4	62440.8	4503.34	2.66496e-10	2.15531e-09
A_24_P588471	BC037882	BC037882	Homo sapiens cDNA clone IMAGE:5274427. [BC037882]	BC037882	28.1899	11.6045	23.189	2.66581e-10	2.15531e-09
A_32_P188093	THC2652887	THC2652887	Q2PGH6_HAELO (Q2PGH6) Mucin (Fragment), partial (14%) [THC2652887]		14.9327	10	66.2112	2.67533e-10	2.16113e-09
A_23_P54373	NM_004580	RAB27A	Homo sapiens RAB27A, member RAS oncogene family (RAB27A), transcript variant 1, mRNA [NM_004580]	NM_004580	6130.34	1329.91	10346.8	2.6785e-10	2.16181e-09
A_23_P123018	NM_001039145	WBSCR23	Homo sapiens Williams-Beuren syndrome chromosome region 23 (WBSCR23), mRNA [NM_001039145]	NM_001039145	7532.68	16576.2	2857	2.69026e-10	2.16943e-09
A_32_P103633	NM_004526	MCM2	Homo sapiens MCM2 minichromosome maintenance deficient 2, mitotin (S. cerevisiae) (MCM2), mRNA [NM_004526]	NM_004526	17362.2	1689.42	24268.1	2.69601e-10	2.17219e-09
A_32_P170444	ENST00000265073	SUB1	Activated RNA polymerase II transcriptional coactivator p15 (SUB1 homolog) (Positive cofactor 4) (PC4) (p14). [Source:Uniprot/SWISSPROT;Acc:P53999] [ENST00000265073]		4678.27	11939.8	3319.18	2.71025e-10	2.18177e-09
A_24_P409650	ENST00000323556	ENST00000323556	PREDICTED: Homo sapiens similar to Activated RNA polymerase II transcriptional coactivator p15 (SUB1 homolog) (Positive cofactor 4) (PC4) (p14) (LOC730602), mRNA [XM_001126493]		27.2812	11.7443	38.05	2.73195e-10	2.19735e-09
A_24_P849245	ENST00000368192	ENST00000368192	ETS translocation variant 3 (ETS domain transcriptional repressor PE1) (PE-1) (Mitogenic Ets transcriptional suppressor). [Source:Uniprot/SWISSPROT;Acc:P41162] [ENST00000368192]		3642.99	12113.8	4569.27	2.73557e-10	2.19836e-09
A_23_P171366	NM_004651	USP11	Homo sapiens ubiquitin specific peptidase 11 (USP11), mRNA [NM_004651]	NM_004651	7763.33	17623.4	4073.07	2.74582e-10	2.20469e-09
A_24_P166407	NM_003544	HIST1H4B	Homo sapiens histone cluster 1, H4b (HIST1H4B), mRNA [NM_003544]	NM_003544	35490.2	7698.84	40815.5	2.76065e-10	2.21469e-09
A_23_P104493	NM_001015880	PAPSS2	Homo sapiens 3'-phosphoadenosine 5'-phosphosulfate synthase 2 (PAPSS2), transcript variant 2, mRNA [NM_001015880]	NM_001015880	14.7748	14.8572	88.106	2.77626e-10	2.2253e-09
A_23_P39088	NM_198319	PRMT1	Homo sapiens protein arginine methyltransferase 1 (PRMT1), transcript variant 2, mRNA [NM_198319]	NM_198319	20614.1	5337.27	21527.9	2.78289e-10	2.22699e-09
A_32_P116813	NM_020408	LYRM4	Homo sapiens LYR motif containing 4 (LYRM4), mRNA [NM_020408]	NM_020408	6567.42	3315.1	8203.6	2.78434e-10	2.22699e-09
A_23_P373598	NM_002360	MAFK	Homo sapiens v-maf musculoaponeurotic fibrosarcoma oncogene homolog K (avian) (MAFK), mRNA [NM_002360]	NM_002360	1582.65	4089.94	1226.43	2.78553e-10	2.22699e-09
A_32_P30630	THC2614840	THC2614840			20.1107	10	47.5349	2.79811e-10	2.23513e-09
A_23_P136817	NM_014708	KNTC1	Homo sapiens kinetochore associated 1 (KNTC1), mRNA [NM_014708]	NM_014708	4690.07	1868.01	7457.44	2.80439e-10	2.23823e-09
A_23_P106145	NM_014584	ERO1L	Homo sapiens ERO1-like (S. cerevisiae) (ERO1L), mRNA [NM_014584]	NM_014584	10180.1	4741.82	25143.4	2.81914e-10	2.24808e-09
A_24_P409904	AK130705	AK130705	Homo sapiens cDNA FLJ27195 fis, clone SYN02786. [AK130705]	AK130705	4879.19	10402.1	2151.89	2.82732e-10	2.25268e-09
A_23_P36445	NM_006815	TMED2	Homo sapiens transmembrane emp24 domain trafficking protein 2 (TMED2), mRNA [NM_006815]	NM_006815	3269.67	1482.57	4020.14	2.83908e-10	2.26011e-09
A_23_P23221	NM_001924	GADD45A	Homo sapiens growth arrest and DNA-damage-inducible, alpha (GADD45A), mRNA [NM_001924]	NM_001924	2055.78	15817.9	10580.9	2.84332e-10	2.26155e-09
A_23_P2383	NM_001971	ELA1	Homo sapiens elastase 1, pancreatic (ELA1), mRNA [NM_001971]	NM_001971	42.8218	93.4071	29.8489	2.85691e-10	2.27043e-09
A_32_P174713	NM_006947	SRP72	Homo sapiens signal recognition particle 72kDa (SRP72), mRNA [NM_006947]	NM_006947	4289.33	2910.66	8981.2	2.87068e-10	2.27943e-09
A_23_P207414	NM_025267	AARSD1	Homo sapiens alanyl-tRNA synthetase domain containing 1 (AARSD1), mRNA [NM_025267]	NM_025267	15.9757	11.5968	68.1311	2.87718e-10	2.28265e-09
A_23_P314151	NM_004741	NOLC1	Homo sapiens nucleolar and coiled-body phosphoprotein 1 (NOLC1), mRNA [NM_004741]	NM_004741	18980.4	5161.39	21639.2	2.88246e-10	2.28489e-09
A_23_P71328	NM_030583	MATN2	Homo sapiens matrilin 2 (MATN2), transcript variant 2, mRNA [NM_030583]	NM_030583	13.6215	34.1593	10	2.893e-10	2.29129e-09
A_23_P83298	NM_016307	PRRX2	Homo sapiens paired related homeobox 2 (PRRX2), mRNA [NM_016307]	NM_016307	69.1583	10	187.539	2.91277e-10	2.305e-09
A_23_P20852	NM_001698	AUH	Homo sapiens AU RNA binding protein/enoyl-Coenzyme A hydratase (AUH), nuclear gene encoding mitochondrial protein, mRNA [NM_001698]	NM_001698	5771.39	2084.38	9781.64	2.92178e-10	2.31016e-09
A_24_P940086	AB032985	NXPH3	Homo sapiens mRNA for KIAA1159 protein, partial cds. [AB032985]	AB032985	31.1758	66.7984	23.1625	2.92496e-10	2.31072e-09
A_23_P104193	NM_133376	ITGB1	Homo sapiens integrin, beta 1 (fibronectin receptor, beta polypeptide, antigen CD29 includes MDF2, MSK12) (ITGB1), transcript variant 1E, mRNA [NM_133376]	NM_133376	3307.81	6976.87	1493.21	2.93495e-10	2.31498e-09
A_24_P138091	NM_002829	PTPN3	Homo sapiens protein tyrosine phosphatase, non-receptor type 3 (PTPN3), mRNA [NM_002829]	NM_002829	21.1672	10	128.787	2.93532e-10	2.31498e-09
A_23_P90375	NM_033420	C19orf6	Homo sapiens chromosome 19 open reading frame 6 (C19orf6), transcript variant 2, mRNA [NM_033420]	NM_033420	13139.2	22157.4	6717.62	2.94957e-10	2.32091e-09
A_24_P132470	NM_020728	FAM62B	Homo sapiens family with sequence similarity 62 (C2 domain containing) member B (FAM62B), mRNA [NM_020728]	NM_020728	8181.82	22900	5462.06	2.95037e-10	2.32091e-09
A_23_P38046	NM_024535	CORO7	Homo sapiens coronin 7 (CORO7), mRNA [NM_024535]	NM_024535	1824.17	4788.21	1256.61	2.9567e-10	2.32091e-09
A_24_P919706	A_24_P919706	A_24_P919706			24.3672	65.0091	10	2.95732e-10	2.32091e-09
A_24_P414376	ENST00000381956	KLF3	Krueppel-like factor 3 (Basic krueppel-like factor) (CACCC-box-binding protein BKLF) (TEF-2). [Source:Uniprot/SWISSPROT;Acc:P57682] [ENST00000381956]		4891.59	26027.1	447.531	2.95747e-10	2.32091e-09
A_23_P20275	NM_024613	PLEKHF2	Homo sapiens pleckstrin homology domain containing, family F (with FYVE domain) member 2 (PLEKHF2), mRNA [NM_024613]	NM_024613	3555.34	8573.2	2907.85	2.95778e-10	2.32091e-09
A_24_P926543	AK058145	FLJ25416	Homo sapiens cDNA FLJ25416 fis, clone TST03452. [AK058145]	AK058145	19.5881	10	57.7113	2.96224e-10	2.32245e-09
A_23_P104651	NM_080668	CDCA5	Homo sapiens cell division cycle associated 5 (CDCA5), mRNA [NM_080668]	NM_080668	17049.2	512.577	29431.4	2.99406e-10	2.34543e-09
A_23_P206697	NM_030579	CYB5B	Homo sapiens cytochrome b5 type B (outer mitochondrial membrane) (CYB5B), mRNA [NM_030579]	NM_030579	3713.9	1061.15	5527.16	3.00858e-10	2.35482e-09
A_24_P450560	BX100298	BX100298	BX100298 NCI_CGAP_Pr22 Homo sapiens cDNA clone IMAGp998I022937, mRNA sequence [BX100298]	BX100298	79.9266	19.1104	83.4495	3.0132e-10	2.35646e-09
A_23_P431310	NM_170604	RASGRP4	Homo sapiens RAS guanyl releasing protein 4 (RASGRP4), mRNA [NM_170604]	NM_170604	39.3575	30.3191	111.074	3.01828e-10	2.35845e-09
A_32_P184039	A_32_P184039	A_32_P184039			8550.58	62908.9	4651.42	3.02361e-10	2.36065e-09
A_24_P845082	AY090769	AY090769	Homo sapiens ribosomal protein S18/S6-like mRNA, complete sequence. [AY090769]	AY090769	5307.2	11909	4903.28	3.03121e-10	2.36431e-09
A_32_P47641	AF035290	AF035290	Homo sapiens clone 23556 mRNA sequence. [AF035290]	AF035290	28.1521	57.0593	11.8401	3.03337e-10	2.36431e-09
A_32_P211045	NM_000791	DHFR	Homo sapiens dihydrofolate reductase (DHFR), mRNA [NM_000791]	NM_000791	5679.07	996.196	5863.65	3.04157e-10	2.36872e-09
A_23_P354805	NM_007249	KLF12	Homo sapiens Kruppel-like factor 12 (KLF12), mRNA [NM_007249]	NM_007249	5472.18	20768	1663.6	3.04756e-10	2.3714e-09
A_32_P110604	THC2641678	THC2641678			34.8256	80.3602	29.7109	3.05532e-10	2.37376e-09
A_23_P16817	NM_004071	CLK1	Homo sapiens CDC-like kinase 1 (CLK1), transcript variant 1, mRNA [NM_004071]	NM_004071	12443.1	40045.2	10670.5	3.05569e-10	2.37376e-09
A_23_P159937	NM_005629	SLC6A8	Homo sapiens solute carrier family 6 (neurotransmitter transporter, creatine), member 8 (SLC6A8), mRNA [NM_005629]	NM_005629	16.1908	10.6244	84.4164	3.05982e-10	2.37499e-09
A_23_P254254	NM_000199	SGSH	Homo sapiens N-sulfoglucosamine sulfohydrolase (sulfamidase) (SGSH), mRNA [NM_000199]	NM_000199	6620.49	11350.9	2664.99	3.06305e-10	2.37552e-09
A_24_P378019	NM_004031	IRF7	Homo sapiens interferon regulatory factor 7 (IRF7), transcript variant d, mRNA [NM_004031]	NM_004031	26340.8	18905	44435.7	3.06568e-10	2.37559e-09
A_23_P257263	NM_014253	ODZ1	Homo sapiens odz, odd Oz/ten-m homolog 1(Drosophila) (ODZ1), mRNA [NM_014253]	NM_014253	25.0955	56.8252	15.3748	3.07905e-10	2.38396e-09
A_24_P538478	NM_025205	MED28	Homo sapiens mediator of RNA polymerase II transcription, subunit 28 homolog (S. cerevisiae) (MED28), mRNA [NM_025205]	NM_025205	72.7835	62.4594	170.142	3.08232e-10	2.38451e-09
A_24_P754185	DQ335469	KIAA1109	Homo sapiens fragile site-associated protein (FSA) mRNA, complete cds. [DQ335469]	DQ335469	2937.42	7465.29	1931.4	3.09164e-10	2.38974e-09
A_23_P337270	NM_001031741	NEK10	Homo sapiens NIMA (never in mitosis gene a)- related kinase 10 (NEK10), transcript variant 1, mRNA [NM_001031741]	NM_001031741	37.6459	75.5004	18.1162	3.11623e-10	2.40675e-09
A_24_P382113	NM_006107	CROP	Homo sapiens cisplatin resistance-associated overexpressed protein (CROP), transcript variant 2, mRNA [NM_006107]	NM_006107	4744.81	2018.85	6211.69	3.11945e-10	2.40725e-09
A_23_P122077	NM_016591	GCNT4	Homo sapiens glucosaminyl (N-acetyl) transferase 4, core 2 (beta-1,6-N-acetylglucosaminyltransferase) (GCNT4), mRNA [NM_016591]	NM_016591	20.2163	59.1573	11.3354	3.1265e-10	2.40835e-09
A_32_P214054	THC2755661	THC2755661			4688.06	59844.6	907.903	3.12655e-10	2.40835e-09
A_23_P207736	AK023077	AK023077	Homo sapiens cDNA FLJ13015 fis, clone NT2RP3000622. [AK023077]	AK023077	1811.4	12974.5	1425.1	3.12864e-10	2.40835e-09
A_32_P106594	THC2673862	THC2673862	Q9X038_THEMA (Q9X038) Pseudouridine synthase (RNA-uridine isomerase) (RNA pseudouridylate synthase), partial (7%) [THC2673862]		26.3521	32.7283	11.8901	3.13697e-10	2.41278e-09
A_23_P379550	NM_003680	YARS	Homo sapiens tyrosyl-tRNA synthetase (YARS), mRNA [NM_003680]	NM_003680	2721.27	1163.9	3441.79	3.15975e-10	2.4283e-09
A_32_P217773	NM_032872	SYTL1	Homo sapiens synaptotagmin-like 1 (SYTL1), mRNA [NM_032872]	NM_032872	4018.14	15735.7	2738.82	3.17103e-10	2.43496e-09
A_23_P206059	NM_003981	PRC1	Homo sapiens protein regulator of cytokinesis 1 (PRC1), transcript variant 1, mRNA [NM_003981]	NM_003981	12035.4	2669.18	19315.2	3.1905e-10	2.44789e-09
A_23_P120710	NM_003316	TTC3	Homo sapiens tetratricopeptide repeat domain 3 (TTC3), transcript variant 1, mRNA [NM_003316]	NM_003316	3582.32	7398.55	2218.46	3.19794e-10	2.44906e-09
A_23_P110655	AF116688	AF116688	Homo sapiens PRO2133 mRNA, complete cds. [AF116688]	AF116688	8446.58	19801.4	3423.93	3.1984e-10	2.44906e-09
A_23_P62647	NM_003037	SLAMF1	Homo sapiens signaling lymphocytic activation molecule family member 1 (SLAMF1), mRNA [NM_003037]	NM_003037	8960.7	3480.04	12195	3.20063e-10	2.44906e-09
A_23_P35376	BC032598	NHLRC2	Homo sapiens NHL repeat containing 2, mRNA (cDNA clone MGC:45492 IMAGE:5529619), complete cds. [BC032598]	BC032598	24.2462	10	74.054	3.20253e-10	2.44906e-09
A_32_P89371	NM_005054	RGPD5	Homo sapiens RANBP2-like and GRIP domain containing 5 (RGPD5), transcript variant 1, mRNA [NM_005054]	NM_005054	3595.66	9817.9	3070.51	3.21066e-10	2.45326e-09
A_24_P211797	NM_178231	ICA1L	Homo sapiens islet cell autoantigen 1,69kDa-like (ICA1L), transcript variant 2, mRNA [NM_178231]	NM_178231	33.809	10.2314	83.7907	3.21802e-10	2.45687e-09
A_24_P338145	NM_013442	STOML2	Homo sapiens stomatin (EPB72)-like 2 (STOML2), mRNA [NM_013442]	NM_013442	5484.73	1987.65	7854.23	3.2333e-10	2.46652e-09
A_23_P865	NM_001013660	FRRS1	Homo sapiens ferric-chelate reductase 1 (FRRS1), mRNA [NM_001013660]	NM_001013660	15.6621	11.1082	45.2633	3.23648e-10	2.46692e-09
A_32_P68443	BE714307	BE714307	BE714307 PM4-HT0723-010600-001-h11 HT0723 Homo sapiens cDNA, mRNA sequence [BE714307]	BE714307	24.7255	11.7481	48.6658	3.24109e-10	2.46842e-09
A_23_P502980	NM_152910	DGKH	Homo sapiens diacylglycerol kinase, eta (DGKH), transcript variant 1, mRNA [NM_152910]	NM_152910	30.8211	12.7016	74.481	3.25273e-10	2.47432e-09
A_23_P66787	U18197	ACLY	Human ATP:citrate lyase mRNA, complete cds. [U18197]	U18197	4908.64	2253.19	5296.66	3.25414e-10	2.47432e-09
A_24_P49747	XM_929965	LOC646993	PREDICTED: Homo sapiens similar to high-mobility group box 3 (LOC646993), mRNA [XM_929965]	XM_929965	35.6175	10.6282	85.5731	3.27344e-10	2.48636e-09
A_32_P16007	NM_207355	POTE15	Homo sapiens protein expressed in prostate, ovary, testis, and placenta 15 (POTE15), mRNA [NM_207355]	NM_207355	17.8354	41.0086	10.4015	3.27531e-10	2.48636e-09
A_23_P138308	NM_001779	CD58	Homo sapiens CD58 molecule (CD58), mRNA [NM_001779]	NM_001779	7120.12	2414.15	8941.12	3.27865e-10	2.48687e-09
A_23_P337849	NM_007185	TNRC4	Homo sapiens trinucleotide repeat containing 4 (TNRC4), mRNA [NM_007185]	NM_007185	36.7745	85.3408	23.5977	3.28584e-10	2.49029e-09
A_24_P65851	NM_018498	PPP4R1L	Homo sapiens protein phosphatase 4, regulatory subunit 1-like (PPP4R1L), mRNA [NM_018498]	NM_018498	10.2148	14.0232	46.0144	3.2966e-10	2.49459e-09
A_24_P202978	NM_021090	MTMR3	Homo sapiens myotubularin related protein 3 (MTMR3), transcript variant 3, mRNA [NM_021090]	NM_021090	2659.06	8034.26	1706.42	3.29872e-10	2.49459e-09
A_23_P9056	NM_014781	RB1CC1	Homo sapiens RB1-inducible coiled-coil 1 (RB1CC1), mRNA [NM_014781]	NM_014781	3123.42	7549.59	2424.71	3.29954e-10	2.49459e-09
A_24_P247286	ENST00000329493	ENST00000329493	Q8CGW8_MOUSE (Q8CGW8) Doublesex and mab-3 related transcription factor 6 (Fragment), partial (10%) [THC2587292]		22.815	71.8101	17.8328	3.34342e-10	2.52572e-09
A_23_P72583	THC2537502	THC2537502			2102.64	5257.62	1623.52	3.35869e-10	2.53343e-09
A_23_P138157	NM_020205	OTUD7B	Homo sapiens OTU domain containing 7B (OTUD7B), mRNA [NM_020205]	NM_020205	44.4691	23.7572	98.2208	3.35907e-10	2.53343e-09
A_32_P165047	THC2675163	THC2675163	Q9Y655_HUMAN (Q9Y655) Myelin gene expression factor 2, partial (10%) [THC2675163]		13.6122	12.8671	38.0585	3.36517e-10	2.53599e-09
A_23_P37275	NM_006568	CGRRF1	Homo sapiens cell growth regulator with ring finger domain 1 (CGRRF1), mRNA [NM_006568]	NM_006568	2290.4	5785.76	2555.63	3.38257e-10	2.54686e-09
A_24_P942517	ENST00000246024	TXNDC13	Thioredoxin domain-containing protein 13 precursor. [Source:Uniprot/SWISSPROT;Acc:Q9H1E5] [ENST00000246024]		4506.3	10968.4	3279.32	3.38602e-10	2.54686e-09
A_24_P115796	AL565381	AL565381	AL565381 Homo sapiens FETAL BRAIN Homo sapiens cDNA clone CS0DF005YH13 3-PRIME, mRNA sequence [AL565381]	AL565381	18.1296	51.914	12.2499	3.3878e-10	2.54686e-09
A_24_P214506	NM_183352	SEC13	Homo sapiens SEC13 homolog (S. cerevisiae) (SEC13), mRNA [NM_183352]	NM_183352	4808.14	2066.34	5562.14	3.39523e-10	2.55039e-09
A_24_P458252	A_24_P458252	A_24_P458252			35.8665	12.8631	51.283	3.39976e-10	2.55125e-09
A_24_P263524	NM_005783	TXNDC9	Homo sapiens thioredoxin domain containing 9 (TXNDC9), mRNA [NM_005783]	NM_005783	4748.69	1913.75	5078.87	3.40184e-10	2.55125e-09
A_24_P578641	A_24_P578641	A_24_P578641			5177.05	1700.13	7228.96	3.40696e-10	2.55303e-09
A_23_P351903	NM_174909	TMEM167	Homo sapiens transmembrane protein 167 (TMEM167), mRNA [NM_174909]	NM_174909	4272.43	1842.98	5277.49	3.41614e-10	2.55785e-09
A_32_P223695	THC2544212	THC2544212	Q96I38_HUMAN (Q96I38) EEF1D protein (Eukaryotic translation elongation factor 1 delta) (Guanine nucleotide exchange protein), partial (37%) [THC2544212]		2087.61	4423.85	1809.5	3.44157e-10	2.57435e-09
A_32_P156171	THC2634329	THC2634329			3264.16	38953.4	2176.38	3.44369e-10	2.57435e-09
A_23_P387523	ENST00000374651	ZBTB40	Zinc finger and BTB domain-containing protein 40. [Source:Uniprot/SWISSPROT;Acc:Q9NUA8] [ENST00000374651]		6051.65	13773.9	2390.88	3.44946e-10	2.57659e-09
A_23_P74290	NM_052942	GBP5	Homo sapiens guanylate binding protein 5 (GBP5), mRNA [NM_052942]	NM_052942	116747	24906.4	20719.7	3.45697e-10	2.58014e-09
A_32_P15887	THC2657348	THC2657348	SPAST_HUMAN (Q9UBP0) Spastin, partial (3%) [THC2657348]		4659.42	9143.35	3739.61	3.47471e-10	2.5913e-09
A_23_P62901	NM_006763	BTG2	Homo sapiens BTG family, member 2 (BTG2), mRNA [NM_006763]	NM_006763	9426.62	35323.7	4166.22	3.48702e-10	2.5984e-09
A_23_P129829	NM_139280	ORMDL3	Homo sapiens ORM1-like 3 (S. cerevisiae) (ORMDL3), mRNA [NM_139280]	NM_139280	21654.9	18694.9	7575.86	3.49152e-10	2.59968e-09
A_32_P45485	BC035180	BC035180	Homo sapiens cDNA clone IMAGE:5266242. [BC035180]	BC035180	62.0279	13.0944	121.541	3.51134e-10	2.61234e-09
A_32_P42367	THC2629174	THC2629174			5349.93	24480.6	3395.8	3.52402e-10	2.61969e-09
A_24_P366535	THC2520792	THC2520792	Q5E949_BOVIN (Q5E949) HMT1 hnRNP methyltransferase-like 2 isoform 3, partial (85%) [THC2520792]		15427.7	4095.88	14749.7	3.54004e-10	2.62748e-09
A_32_P164522	NM_182620	FAM33A	Homo sapiens family with sequence similarity 33, member A (FAM33A), mRNA [NM_182620]	NM_182620	7050.08	1349.85	8663.05	3.54014e-10	2.62748e-09
A_32_P153469	BX392861	BX392861	BX392861 Homo sapiens PLACENTA COT 25-NORMALIZED Homo sapiens cDNA clone CS0DI061YF24 3-PRIME, mRNA sequence [BX392861]	BX392861	1430.75	8260.16	1590.79	3.55764e-10	2.63837e-09
A_24_P606083	AK127145	FAM74A4	Homo sapiens cDNA FLJ45202 fis, clone BRCAN2007525. [AK127145]	AK127145	18.5857	46.97	10	3.56303e-10	2.64027e-09
A_23_P436336	NM_001004321	FLJ45445	Homo sapiens FLJ45445 protein (FLJ45445), mRNA [NM_001004321]	NM_001004321	2108.36	5559.55	2178.46	3.59263e-10	2.66009e-09
A_23_P55936	NM_004107	FCGRT	Homo sapiens Fc fragment of IgG, receptor, transporter, alpha (FCGRT), mRNA [NM_004107]	NM_004107	4597.18	11694	2143.58	3.60476e-10	2.66695e-09
A_23_P59877	NM_001444	FABP5	Homo sapiens fatty acid binding protein 5 (psoriasis-associated) (FABP5), mRNA [NM_001444]	NM_001444	12748.9	988.923	19993.4	3.60968e-10	2.66847e-09
A_23_P377214	NM_144608	HEXIM2	Homo sapiens hexamthylene bis-acetamide inducible 2 (HEXIM2), mRNA [NM_144608]	NM_144608	2327.23	1065.57	3644.42	3.62386e-10	2.67683e-09
A_24_P128140	NM_015476	C18orf10	Homo sapiens chromosome 18 open reading frame 10 (C18orf10), mRNA [NM_015476]	NM_015476	3642.92	1788.87	5538.45	3.62696e-10	2.677e-09
A_32_P56489	THC2540257	THC2540257	AF125348 caveolin 1 {Homo sapiens} (exp=-1; wgp=0; cg=0), partial (34%) [THC2540257]		13.2709	24.5688	10	3.65445e-10	2.69516e-09
A_23_P104734	NM_152713	STT3A	Homo sapiens STT3, subunit of the oligosaccharyltransferase complex, homolog A (S. cerevisiae) (STT3A), mRNA [NM_152713]	NM_152713	6338.97	1679.29	6495.06	3.66332e-10	2.69957e-09
A_24_P293114	NM_020971	SPTBN4	Homo sapiens spectrin, beta, non-erythrocytic 4 (SPTBN4), transcript variant sigma1, mRNA [NM_020971]	NM_020971	22.9217	19.0436	66.514	3.6688e-10	2.70146e-09
A_32_P80255	AK021715	AK021715	Homo sapiens cDNA FLJ11653 fis, clone HEMBA1004538. [AK021715]	AK021715	3511.62	6944.47	2694.08	3.67997e-10	2.70556e-09
A_24_P598836	AF086249	ITGB1	Homo sapiens full length insert cDNA clone ZD39G09. [AF086249]	AF086249	2785.48	5654.36	1317.53	3.68016e-10	2.70556e-09
A_23_P116999	NM_016301	ATPBD1C	Homo sapiens ATP binding domain 1 family, member C (ATPBD1C), mRNA [NM_016301]	NM_016301	3443.61	932.745	6093.66	3.68677e-10	2.70648e-09
A_23_P32328	NM_020408	LYRM4	Homo sapiens LYR motif containing 4 (LYRM4), mRNA [NM_020408]	NM_020408	6193.16	3227.15	7792.97	3.68799e-10	2.70648e-09
A_24_P913056	NM_201384	PLEC1	Homo sapiens plectin 1, intermediate filament binding protein 500kDa (PLEC1), transcript variant 11, mRNA [NM_201384]	NM_201384	65.1577	137.295	52.7087	3.69013e-10	2.70648e-09
A_24_P50639	A_24_P50639	A_24_P50639			6708.38	2321.78	6684.11	3.70367e-10	2.71428e-09
A_23_P28688	NM_016207	CPSF3	Homo sapiens cleavage and polyadenylation specific factor 3, 73kDa (CPSF3), mRNA [NM_016207]	NM_016207	5757.91	2387.22	8230.94	3.70659e-10	2.71429e-09
A_24_P274640	NM_001515	GTF2H2	Homo sapiens general transcription factor IIH, polypeptide 2, 44kDa (GTF2H2), mRNA [NM_001515]	NM_001515	7233.65	3182.35	8944.09	3.71356e-10	2.71573e-09
A_24_P49514	NM_014798	PLEKHM1	Homo sapiens pleckstrin homology domain containing, family M (with RUN domain) member 1 (PLEKHM1), mRNA [NM_014798]	NM_014798	70.0819	157.687	52.6898	3.71439e-10	2.71573e-09
A_23_P362046	NM_138779	C13orf27	Homo sapiens chromosome 13 open reading frame 27 (C13orf27), mRNA [NM_138779]	NM_138779	11199.7	4094.54	12129.6	3.73293e-10	2.72715e-09
A_23_P82206	NM_018479	ECHDC1	Homo sapiens enoyl Coenzyme A hydratase domain containing 1 (ECHDC1), mRNA [NM_018479]	NM_018479	5319.74	2127.2	6406.83	3.73863e-10	2.72917e-09
A_23_P27758	AK092138	AK092138	Homo sapiens cDNA FLJ34819 fis, clone NT2NE2008213. [AK092138]	AK092138	53.7506	22.5644	161.537	3.75873e-10	2.7417e-09
A_32_P143980	AA464246	AA464246	AA464246 zx81a12.s1 Soares ovary tumor NbHOT Homo sapiens cDNA clone IMAGE:810142 3' similar to gb:X58536 HLA CLASS I HISTOCOMPATIBILITY ANTIGEN, CW-4 CW*0401 ALPHA (HUMAN);, mRNA sequence [AA464246]	AA464246	2095.08	5360.37	1354	3.78054e-10	2.75275e-09
A_23_P383132	NM_015094	HIC2	Homo sapiens hypermethylated in cancer 2 (HIC2), mRNA [NM_015094]	NM_015094	2160.76	6233.3	1569.89	3.78125e-10	2.75275e-09
A_24_P289130	A_24_P289130	A_24_P289130			72.5536	26.5595	143.039	3.78274e-10	2.75275e-09
A_23_P500861	NM_182961	SYNE1	Homo sapiens spectrin repeat containing, nuclear envelope 1 (SYNE1), transcript variant longest, mRNA [NM_182961]	NM_182961	6450.32	13790.2	1404.49	3.79066e-10	2.75421e-09
A_23_P366216	NM_003524	HIST1H2BH	Homo sapiens histone cluster 1, H2bh (HIST1H2BH), mRNA [NM_003524]	NM_003524	3994.38	1904.47	4987.99	3.79099e-10	2.75421e-09
A_23_P76851	NM_006109	PRMT5	Homo sapiens protein arginine methyltransferase 5 (PRMT5), transcript variant 1, mRNA [NM_006109]	NM_006109	7434.51	2168.69	10231.4	3.79444e-10	2.75421e-09
A_23_P46447	BX538051	BX538051	Homo sapiens mRNA; cDNA DKFZp686F09156 (from clone DKFZp686F09156). [BX538051]	BX538051	32.4938	55.6094	10.586	3.79657e-10	2.75421e-09
A_24_P24982	A_24_P24982	A_24_P24982			8533.28	2308.35	11421.6	3.8009e-10	2.75468e-09
A_24_P400997	ENST00000320876	ENST00000320876	Homo sapiens, clone IMAGE:4285740, mRNA. [BC006008]		9599.03	18658.3	3233.51	3.80531e-10	2.75468e-09
A_24_P482104	THC2725128	THC2725128	CD688871 EST5393 human nasopharynx Homo sapiens cDNA, mRNA sequence [CD688871]		14.2927	10	43.3	3.80608e-10	2.75468e-09
A_24_P51588	NM_030937	CCNL2	Homo sapiens cyclin L2 (CCNL2), transcript variant 1, mRNA [NM_030937]	NM_030937	4306.2	9430.16	3093.15	3.82926e-10	2.76891e-09
A_23_P68539	ENST00000379563	VISA	Mitochondrial antiviral-signaling protein (Interferon-beta promoter stimulator protein 1) (IPS-1) (Virus-induced-signaling adapter) (CARD adapter inducing interferon-beta) (Cardif) (Putative NF-kappa-B- activating protein 031N)....		7835.54	17934.6	3703.76	3.83421e-10	2.76891e-09
A_32_P91902	ENST00000265450	TSPAN14	Tetraspanin-14 (Tspan-14) (Transmembrane 4 superfamily member 14) (DC- TM4F2). [Source:Uniprot/SWISSPROT;Acc:Q8NG11] [ENST00000265450]		3274.87	6950.18	1322.46	3.83731e-10	2.76891e-09
A_32_P67036	BC067908	BC067908	Homo sapiens cDNA clone IMAGE:30332316. [BC067908]	BC067908	2606.14	16452.3	1741.05	3.83936e-10	2.76891e-09
A_23_P359430	NM_015383	NBPF14	Homo sapiens neuroblastoma breakpoint family, member 14 (NBPF14), mRNA [NM_015383]	NM_015383	3722.57	9957.79	2688.36	3.84059e-10	2.76891e-09
A_32_P221590	THC2643233	THC2643233	Q3VNU0_9CHLB (Q3VNU0) DNA/RNA non-specific endonuclease precursor, partial (5%) [THC2643233]		10747.8	10062.8	1814.63	3.848e-10	2.77211e-09
A_24_P393449	NM_004938	DAPK1	Homo sapiens death-associated protein kinase 1 (DAPK1), mRNA [NM_004938]	NM_004938	17.7435	11.3131	50.3909	3.86785e-10	2.78426e-09
A_24_P171075	NM_183013	CREM	Homo sapiens cAMP responsive element modulator (CREM), transcript variant 19, mRNA [NM_183013]	NM_183013	8638.81	34483	10717.5	3.90964e-10	2.81217e-09
A_24_P792075	AI435457	AI435457	th94f09.x1 Soares_NSF_F8_9W_OT_PA_P_S1 Homo sapiens cDNA clone IMAGE:2126345 3', mRNA sequence [AI435457]	AI435457	14.423	25.8091	10	3.92596e-10	2.82014e-09
A_23_P170491	NM_005879	TRAIP	Homo sapiens TRAF interacting protein (TRAIP), mRNA [NM_005879]	NM_005879	4459.08	1428.62	5686.46	3.92678e-10	2.82014e-09
A_23_P143713	NM_021822	APOBEC3G	Homo sapiens apolipoprotein B mRNA editing enzyme, catalytic polypeptide-like 3G (APOBEC3G), mRNA [NM_021822]	NM_021822	8859.05	3316.61	9428.17	3.9355e-10	2.82423e-09
A_23_P42331	NM_145904	HMGA1	Homo sapiens high mobility group AT-hook 1 (HMGA1), transcript variant 6, mRNA [NM_145904]	NM_145904	6180.1	2521.29	11042.1	3.94413e-10	2.82824e-09
A_23_P375165	NM_207459	FLJ35767	Homo sapiens FLJ35767 protein (FLJ35767), mRNA [NM_207459]	NM_207459	81.6462	11.242	65.8821	3.94824e-10	2.82901e-09
A_24_P926760	NM_001012651	NKTR	Homo sapiens natural killer-tumor recognition sequence (NKTR), transcript variant 2, mRNA [NM_001012651]	NM_001012651	4487.88	10592.5	2821.46	3.95744e-10	2.83343e-09
A_24_P634602	BE542385	BE542385	601062845F1 NIH_MGC_10 Homo sapiens cDNA clone IMAGE:3449194 5', mRNA sequence [BE542385]	BE542385	26.468	11.0241	49.924	3.98661e-10	2.85212e-09
A_24_P224776	NM_012321	LSM4	Homo sapiens LSM4 homolog, U6 small nuclear RNA associated (S. cerevisiae) (LSM4), mRNA [NM_012321]	NM_012321	6759.91	2427.61	9383.2	4.00612e-10	2.86342e-09
A_23_P25587	NM_007015	LECT1	Homo sapiens leukocyte cell derived chemotaxin 1 (LECT1), transcript variant 1, mRNA [NM_007015]	NM_007015	80.8005	122.654	31.8391	4.00854e-10	2.86342e-09
A_23_P56567	NM_024775	GEMIN6	Homo sapiens gem (nuclear organelle) associated protein 6 (GEMIN6), mRNA [NM_024775]	NM_024775	8087.65	1647.18	9508.88	4.01973e-10	2.86814e-09
A_24_P660811	NM_001013651	LOC389607	Homo sapiens hypothetical gene supported by AK128318 (LOC389607), mRNA [NM_001013651]	NM_001013651	3467.47	2513.18	9499.14	4.02276e-10	2.86814e-09
A_32_P166372	THC2773066	THC2773066	ALU2_HUMAN (P39189) Alu subfamily SB sequence contamination warning entry, partial (17%) [THC2773066]		52.9127	86.9472	10	4.02438e-10	2.86814e-09
A_23_P150403	NM_021729	VPS11	Homo sapiens vacuolar protein sorting 11 homolog (S. cerevisiae) (VPS11), mRNA [NM_021729]	NM_021729	3293.31	6454.28	2406.53	4.05323e-10	2.88649e-09
A_24_P290709	AB065085	AB065085	Homo sapiens mRNA for OK/KNS-CL.3, complete cds. [AB065085]	AB065085	15.1915	10.9537	34.8838	4.05859e-10	2.8873e-09
A_23_P47208	NM_003860	BANF1	Homo sapiens barrier to autointegration factor 1 (BANF1), mRNA [NM_003860]	NM_003860	5943.3	1603.69	7715.58	4.06091e-10	2.8873e-09
A_23_P258321	NM_015969	MRPS17	Homo sapiens mitochondrial ribosomal protein S17 (MRPS17), nuclear gene encoding mitochondrial protein, mRNA [NM_015969]	NM_015969	6372.9	2005	7737.65	4.06365e-10	2.8873e-09
A_23_P44631	NM_014925	R3HDM2	Homo sapiens R3H domain containing 2 (R3HDM2), mRNA [NM_014925]	NM_014925	2940.1	7491.46	1870.47	4.0947e-10	2.90714e-09
A_23_P37505	NM_130810	DYX1C1	Homo sapiens dyslexia susceptibility 1 candidate 1 (DYX1C1), transcript variant 1, mRNA [NM_130810]	NM_130810	17.4137	18.309	54.4801	4.11254e-10	2.91758e-09
A_24_P104980	AJ319669	AJ319669	Homo sapiens germline mRNA for immunoglobulin lambda-2 chain constant region, Daudi cell line. [AJ319669]	AJ319669	1520.38	16788.3	1209.22	4.13689e-10	2.93263e-09
A_24_P25437	BC016338	BC016338	Homo sapiens, clone IMAGE:4105361, mRNA, partial cds. [BC016338]	BC016338	15.2872	11.0829	43.8109	4.14434e-10	2.93568e-09
A_23_P429581	NM_153704	TMEM67	Homo sapiens transmembrane protein 67 (TMEM67), mRNA [NM_153704]	NM_153704	41.6272	30.08	118.501	4.16672e-10	2.94929e-09
A_23_P251387	NM_004726	REPS2	Homo sapiens RALBP1 associated Eps domain containing 2 (REPS2), transcript variant 1, mRNA [NM_004726]	NM_004726	15.7349	51.9492	14.4135	4.17094e-10	2.95004e-09
A_23_P99853	NM_019600	KIAA1370	Homo sapiens KIAA1370 (KIAA1370), mRNA [NM_019600]	NM_019600	6040.62	15048.2	3760.27	4.17807e-10	2.95284e-09
A_23_P97465	NM_023014	PRAMEF2	Homo sapiens PRAME family member 2 (PRAMEF2), mRNA [NM_023014]	NM_023014	15.4136	40.2973	10	4.19016e-10	2.95895e-09
A_23_P108835	NM_016061	YPEL5	Homo sapiens yippee-like 5 (Drosophila) (YPEL5), mRNA [NM_016061]	NM_016061	4684.31	46687.8	2329.97	4.19306e-10	2.95895e-09
A_24_P113725	NM_005634	SOX3	Homo sapiens SRY (sex determining region Y)-box 3 (SOX3), mRNA [NM_005634]	NM_005634	7663.05	18163.2	6326.96	4.1964e-10	2.95907e-09
A_32_P34365	AA541413	AA541413	ni77g08.s1 NCI_CGAP_Pr12 Homo sapiens cDNA clone IMAGE:982910, mRNA sequence [AA541413]	AA541413	7298.55	12554.3	1878.84	4.20201e-10	2.96078e-09
A_24_P12065	AK092638	AK092638	Homo sapiens cDNA FLJ35319 fis, clone PROST2011577. [AK092638]	AK092638	27.5848	11.4732	29.3774	4.20644e-10	2.96167e-09
A_23_P139547	NM_006009	TUBA1A	Homo sapiens tubulin, alpha 1a (TUBA1A), mRNA [NM_006009]	NM_006009	14957.1	3884.63	26502.8	4.22483e-10	2.97237e-09
A_24_P923882	BX104354	BX104354	BX104354 BX104354 Soares infant brain 1NIB Homo sapiens cDNA clone IMAGp998C19280 ; IMAGE:49169, mRNA sequence [BX104354]	BX104354	50.7573	14.4132	56.0591	4.24169e-10	2.98198e-09
A_24_P344516	NM_024924	ZNF702	Homo sapiens zinc finger protein 702 (ZNF702), mRNA [NM_024924]	NM_024924	73.6719	14.9141	22.5366	4.29149e-10	3.01472e-09
A_23_P500390	NM_017613	DONSON	Homo sapiens downstream neighbor of SON (DONSON), mRNA [NM_017613]	NM_017613	6943.63	1938.36	9365.69	4.30742e-10	3.02363e-09
A_32_P88598	ENST00000369453	MAN1A2	Mannosyl-oligosaccharide 1,2-alpha-mannosidase IB (EC 3.2.1.113) (Processing alpha-1,2-mannosidase IB) (Alpha-1,2-mannosidase IB) (Mannosidase alpha class 1A member 2). [Source:Uniprot/SWISSPROT;Acc:O60476] [ENST00000369453]		3718.02	6780.1	1555.03	4.32342e-10	3.03126e-09
A_32_P173955	A_32_P173955	A_32_P173955			78.2669	16.1167	15.6843	4.32749e-10	3.03126e-09
A_24_P93321	XR_019369	LOC652524	PREDICTED: Homo sapiens similar to Keratin, type II cytoskeletal 8 (Cytokeratin-8) (CK-8) (Keratin-8) (K8) (LOC652524), mRNA [XR_019369]	XR_019369	32.8802	84.8428	20.7598	4.32805e-10	3.03126e-09
A_23_P253145	NM_054114	TAGAP	Homo sapiens T-cell activation GTPase activating protein (TAGAP), transcript variant 2, mRNA [NM_054114]	NM_054114	6871.06	18656	2719.54	4.33893e-10	3.03594e-09
A_32_P465526	AF116702	AF116702	Homo sapiens PRO2446 mRNA, complete cds. [AF116702]	AF116702	1659.29	4745.3	1155.64	4.34124e-10	3.03594e-09
A_32_P114284	NM_001079526	IKZF2	Homo sapiens IKAROS family zinc finger 2 (Helios) (IKZF2), transcript variant 2, mRNA [NM_001079526]	NM_001079526	5439.53	6900.45	893.118	4.34579e-10	3.03684e-09
A_24_P194017	NM_015953	NOSIP	Homo sapiens nitric oxide synthase interacting protein (NOSIP), mRNA [NM_015953]	NM_015953	2260.41	7552.78	1432.06	4.37019e-10	3.0516e-09
A_24_P187948	NM_197966	BID	Homo sapiens BH3 interacting domain death agonist (BID), transcript variant 1, mRNA [NM_197966]	NM_197966	6782.08	7034.56	1457.12	4.40829e-10	3.07585e-09
A_23_P213415	NM_003966	SEMA5A	Homo sapiens sema domain, seven thrombospondin repeats (type 1 and type 1-like), transmembrane domain (TM) and short cytoplasmic domain, (semaphorin) 5A (SEMA5A), mRNA [NM_003966]	NM_003966	22.7658	33.0999	11.4453	4.41152e-10	3.07585e-09
A_24_P222397	NM_021179	C1orf114	Homo sapiens chromosome 1 open reading frame 114 (C1orf114), mRNA [NM_021179]	NM_021179	37.0371	11.8785	30.6895	4.44607e-10	3.09763e-09
A_32_P709998	NM_178160	OTOP2	Homo sapiens otopetrin 2 (OTOP2), mRNA [NM_178160]	NM_178160	26.2556	67.1122	25.1937	4.46555e-10	3.10888e-09
A_24_P331761	NM_002783	PSG7	Homo sapiens pregnancy specific beta-1-glycoprotein 7 (PSG7), mRNA [NM_002783]	NM_002783	14.6813	37.7151	10.8547	4.47553e-10	3.11184e-09
A_23_P115482	NM_014176	UBE2T	Homo sapiens ubiquitin-conjugating enzyme E2T (putative) (UBE2T), mRNA [NM_014176]	NM_014176	16863.3	939.572	26196.6	4.47648e-10	3.11184e-09
A_24_P408321	NM_144498	OSBPL2	Homo sapiens oxysterol binding protein-like 2 (OSBPL2), transcript variant 2, mRNA [NM_144498]	NM_144498	2868.65	5451.34	1272.76	4.48998e-10	3.11889e-09
A_24_P67534	ENST00000330288	LOC644538	Homo sapiens hypothetical protein LOC644538, mRNA (cDNA clone IMAGE:3868989), partial cds. [BC008642]		21.9477	14.2714	113.59	4.516e-10	3.13463e-09
A_32_P54128	THC2657493	THC2657493			12.7968	11.4806	108.252	4.53664e-10	3.14662e-09
A_23_P34835	NM_005572	LMNA	Homo sapiens lamin A/C (LMNA), transcript variant 2, mRNA [NM_005572]	NM_005572	17250.7	8810.49	36283.1	4.56424e-10	3.16341e-09
A_32_P877	BM999343	BM999343	BM999343 UI-H-DP0-avf-i-24-0-UI.s1 NCI_CGAP_Fs1 Homo sapiens cDNA clone IMAGE:5878751 3', mRNA sequence [BM999343]	BM999343	20.4901	53.7444	14.714	4.57243e-10	3.16673e-09
A_32_P107097	BJ990245	BJ990245	BJ990245 human hepatoblastoma cDNA Homo sapiens cDNA clone hkmt-0791 3', mRNA sequence [BJ990245]	BJ990245	12.6084	21.1844	28.8596	4.57591e-10	3.16679e-09
A_23_P171296	NM_002436	MPP1	Homo sapiens membrane protein, palmitoylated 1, 55kDa (MPP1), mRNA [NM_002436]	NM_002436	8956.78	4179.29	12323.8	4.60322e-10	3.18333e-09
A_23_P48099	NM_024057	NUP37	Homo sapiens nucleoporin 37kDa (NUP37), mRNA [NM_024057]	NM_024057	5740.57	1492.87	9598.74	4.61632e-10	3.18905e-09
A_23_P329452	ENST00000366908	ENST00000366908	1-acyl-sn-glycerol-3-phosphate acyltransferase delta (EC 2.3.1.51) (1- AGP acyltransferase 4) (1-AGPAT 4) (Lysophosphatidic acid acyltransferase delta) (LPAAT-delta) (1-acylglycerol-3-phosphate O- acyltransferase 4)....		14.303	28.7483	42.3001	4.62407e-10	3.18905e-09
A_23_P129291	NM_201631	TGM5	Homo sapiens transglutaminase 5 (TGM5), transcript variant 1, mRNA [NM_201631]	NM_201631	13.0422	10	98.2559	4.62422e-10	3.18905e-09
A_32_P227673	THC2540532	THC2540532			2848.39	6761.28	1773.47	4.62519e-10	3.18905e-09
A_23_P93524	NM_001017373	SAMD3	Homo sapiens sterile alpha motif domain containing 3 (SAMD3), transcript variant 1, mRNA [NM_001017373]	NM_001017373	1498.65	4631.11	244.11	4.63221e-10	3.18923e-09
A_32_P147241	NM_182470	PKM2	Homo sapiens pyruvate kinase, muscle (PKM2), transcript variant 2, mRNA [NM_182470]	NM_182470	6641.22	1410.16	13551.8	4.63229e-10	3.18923e-09
A_24_P24053	ENST00000390632	ENST00000390632	Immunoglobulin heavy chain V gene segment [Source:IMGT/GENE_DB;Acc:IGHV3-66] [ENST00000390632]		23.4123	53.9974	20.7044	4.64166e-10	3.19332e-09
A_23_P34741	NM_015871	ZNF593	Homo sapiens zinc finger protein 593 (ZNF593), mRNA [NM_015871]	NM_015871	9922.9	2373.67	9748.88	4.6626e-10	3.20537e-09
A_23_P115902	A_23_P115902	A_23_P115902			5503.05	4652.09	1950.23	4.67105e-10	3.20881e-09
A_24_P812543	THC2567642	THC2567642			79.6691	71.9136	32.3547	4.67932e-10	3.21212e-09
A_23_P22735	NM_032621	BEX2	Homo sapiens brain expressed X-linked 2 (BEX2), mRNA [NM_032621]	NM_032621	8309.37	23615.7	4886.53	4.70217e-10	3.22543e-09
A_23_P86079	M32220	M32220	Human DNA/endogenous retroviral long terminal repeat (LTR) junction mRNA, clone lambda-LTR22. [M32220]	M32220	12.7277	10	49.4295	4.72285e-10	3.23442e-09
A_23_P120488	NM_024663	NPEPL1	Homo sapiens aminopeptidase-like 1 (NPEPL1), mRNA [NM_024663]	NM_024663	4220.29	9666.22	3001.78	4.72297e-10	3.23442e-09
A_23_P91991	NM_138381	OXNAD1	Homo sapiens oxidoreductase NAD-binding domain containing 1 (OXNAD1), mRNA [NM_138381]	NM_138381	5875.87	18907.7	6328.34	4.72568e-10	3.23442e-09
A_23_P37785	ENST00000304372	ENST00000304372	CDNA FLJ40162 fis, clone TESTI2015752. (Fragment). [Source:Uniprot/SPTREMBL;Acc:Q8N804] [ENST00000304372]		26.4929	16.849	258.933	4.75246e-10	3.25036e-09
A_24_P117528	NM_002765	PRPS2	Homo sapiens phosphoribosyl pyrophosphate synthetase 2 (PRPS2), transcript variant 2, mRNA [NM_002765]	NM_002765	2399.62	797.959	3543.45	4.77585e-10	3.26215e-09
A_23_P146058	NM_001695	ATP6V1C1	Homo sapiens ATPase, H+ transporting, lysosomal 42kDa, V1 subunit C1 (ATP6V1C1), transcript variant 1, mRNA [NM_001695]	NM_001695	4556.06	1141.8	3616.3	4.78007e-10	3.26215e-09
A_24_P324814	NM_138363	CCDC45	Homo sapiens coiled-coil domain containing 45 (CCDC45), mRNA [NM_138363]	NM_138363	2681.56	6807.51	2456.72	4.78021e-10	3.26215e-09
A_24_P110719	NM_007345	ZNF236	Homo sapiens zinc finger protein 236 (ZNF236), mRNA [NM_007345]	NM_007345	2061.98	4340.48	1241.91	4.78369e-10	3.26215e-09
A_24_P915307	THC2531982	THC2531982			41.9035	10.0316	81.6229	4.79021e-10	3.26421e-09
A_32_P73217	NM_020141	C1orf119	Homo sapiens chromosome 1 open reading frame 119 (C1orf119), mRNA [NM_020141]	NM_020141	2917.53	5347.78	2460.05	4.79865e-10	3.26757e-09
A_23_P119143	NM_003259	ICAM5	Homo sapiens intercellular adhesion molecule 5, telencephalin (ICAM5), mRNA [NM_003259]	NM_003259	35.8815	24.7508	131.73	4.80566e-10	3.26995e-09
A_24_P82466	NM_201433	GAS7	Homo sapiens growth arrest-specific 7 (GAS7), transcript variant c, mRNA [NM_201433]	NM_201433	26.1335	50.1974	11.8638	4.8192e-10	3.27678e-09
A_23_P46390	NM_032872	SYTL1	Homo sapiens synaptotagmin-like 1 (SYTL1), mRNA [NM_032872]	NM_032872	3783.07	15881.9	2662.69	4.86064e-10	3.30254e-09
A_23_P6151	NM_002657	PLAGL2	Homo sapiens pleiomorphic adenoma gene-like 2 (PLAGL2), mRNA [NM_002657]	NM_002657	5399.03	2647.29	11459.3	4.87869e-10	3.31239e-09
A_23_P129717	NM_080663	EXOD1	Homo sapiens exonuclease domain containing 1 (EXOD1), mRNA [NM_080663]	NM_080663	67.4838	11.456	169.325	4.8961e-10	3.31965e-09
A_23_P85188	NM_022838	ARMCX5	Homo sapiens armadillo repeat containing, X-linked 5 (ARMCX5), mRNA [NM_022838]	NM_022838	2221.1	4695.97	1899.42	4.8965e-10	3.31965e-09
A_24_P10790	AK074304	DTD1	Homo sapiens cDNA FLJ23724 fis, clone HEP13989. [AK074304]	AK074304	26.8896	11.9191	52.2186	4.91269e-10	3.32773e-09
A_23_P200260	NM_014801	PCNXL2	Homo sapiens pecanex-like 2 (Drosophila) (PCNXL2), transcript variant 1, mRNA [NM_014801]	NM_014801	5430.16	14537.5	3227.22	4.91556e-10	3.32773e-09
A_24_P75948	A_24_P75948	A_24_P75948			3161.15	1394.05	4192.34	4.92299e-10	3.33034e-09
A_23_P168229	NM_022085	TXNDC5	Homo sapiens thioredoxin domain containing 5 (TXNDC5), transcript variant 2, mRNA [NM_022085]	NM_022085	9645.53	3258.45	11140.8	4.94446e-10	3.34244e-09
A_23_P25396	NM_005123	NR1H4	Homo sapiens nuclear receptor subfamily 1, group H, member 4 (NR1H4), mRNA [NM_005123]	NM_005123	30.3835	83.4615	29.5187	4.9511e-10	3.3445e-09
A_23_P387057	NM_178014	TUBB	Homo sapiens tubulin, beta (TUBB), mRNA [NM_178014]	NM_178014	9749.82	1405.49	15060	4.96452e-10	3.35114e-09
A_24_P915566	A_24_P915566	A_24_P915566			30.9054	14.1584	11.1088	4.98362e-10	3.3616e-09
A_23_P335495	BC028162	TMEM16G	Homo sapiens transmembrane protein 16G, mRNA (cDNA clone IMAGE:5224810), partial cds. [BC028162]	BC028162	55.4116	32.0604	205.6	4.99895e-10	3.3695e-09
A_32_P124580	THC2610143	THC2610143	AA490192 aa43f10.r1 Soares_NhHMPu_S1 Homo sapiens cDNA clone IMAGE:823723 5', mRNA sequence [AA490192]		2322.92	6533.14	2979.71	5.02345e-10	3.38357e-09
A_24_P943575	NM_032221	CHD6	Homo sapiens chromodomain helicase DNA binding protein 6 (CHD6), mRNA [NM_032221]	NM_032221	3321.98	7261.53	2281.2	5.02708e-10	3.38357e-09
A_32_P187160	A_32_P187160	A_32_P187160			2601.48	5876.86	2142.99	5.03575e-10	3.38461e-09
A_23_P429670	NM_032440	LCOR	Homo sapiens ligand dependent nuclear receptor corepressor (LCOR), mRNA [NM_032440]	NM_032440	2938.9	6336.67	1874.51	5.03589e-10	3.38461e-09
A_32_P176819	NR_002174	CMAH	Homo sapiens cytidine monophosphate-N-acetylneuraminic acid hydroxylase (CMP-N-acetylneuraminate monooxygenase) (CMAH) on chromosome 6 [NR_002174]	NR_002174	7276.19	2423.98	12918.2	5.09483e-10	3.42176e-09
A_23_P214603	NM_005803	FLOT1	Homo sapiens flotillin 1 (FLOT1), mRNA [NM_005803]	NM_005803	8927.93	5788.78	17012.4	5.10846e-10	3.42844e-09
A_24_P924571	AW819571	AW819571	RC5-ST0293-140200-013-G07 ST0293 Homo sapiens cDNA, mRNA sequence [AW819571]	AW819571	30.4884	80.1852	22.271	5.11622e-10	3.43118e-09
A_32_P20240	BX648857	SP3	Homo sapiens mRNA; cDNA DKFZp686N17231 (from clone DKFZp686N17231). [BX648857]	BX648857	3901.95	12612.4	2804.42	5.14376e-10	3.44702e-09
A_23_P28590	NM_024622	FASTKD1	Homo sapiens FAST kinase domains 1 (FASTKD1), mRNA [NM_024622]	NM_024622	4094.99	1741.28	5285.87	5.15084e-10	3.44702e-09
A_24_P936327	AK097954	AK097954	Homo sapiens cDNA FLJ40635 fis, clone THYMU2015825. [AK097954]	AK097954	41.8808	11.8878	82.2365	5.15093e-10	3.44702e-09
A_23_P310421	NM_018641	CHST12	Homo sapiens carbohydrate (chondroitin 4) sulfotransferase 12 (CHST12), mRNA [NM_018641]	NM_018641	6276.73	5653.84	2056.83	5.16276e-10	3.45246e-09
A_23_P144096	NM_145071	CISH	Homo sapiens cytokine inducible SH2-containing protein (CISH), mRNA [NM_145071]	NM_145071	39407.2	2292.89	36617.3	5.17163e-10	3.45483e-09
A_23_P89799	NM_006111	ACAA2	Homo sapiens acetyl-Coenzyme A acyltransferase 2 (mitochondrial 3-oxoacyl-Coenzyme A thiolase) (ACAA2), nuclear gene encoding mitochondrial protein, mRNA [NM_006111]	NM_006111	7563.23	2401.41	11237.7	5.17371e-10	3.45483e-09
A_23_P255027	BC007304	MGC15705	Homo sapiens hypothetical protein MGC15705, mRNA (cDNA clone MGC:15705 IMAGE:3352097), complete cds. [BC007304]	BC007304	53.9064	120.245	33.624	5.21678e-10	3.47807e-09
A_32_P79366	NM_014282	HABP4	Homo sapiens hyaluronan binding protein 4 (HABP4), mRNA [NM_014282]	NM_014282	1339.11	3609.2	1297.74	5.21758e-10	3.47807e-09
A_23_P39465	NM_004335	BST2	Homo sapiens bone marrow stromal cell antigen 2 (BST2), mRNA [NM_004335]	NM_004335	16930.3	3631.96	18048	5.22049e-10	3.47807e-09
A_32_P119174	NM_001012267	CENPP	Homo sapiens centromere protein P (CENPP), mRNA [NM_001012267]	NM_001012267	5282.56	795.422	9702.46	5.22345e-10	3.47807e-09
A_24_P731255	AK025797	AK025797	Homo sapiens cDNA: FLJ22144 fis, clone HEP21732. [AK025797]	AK025797	63.125	17.825	72.5702	5.23508e-10	3.48095e-09
A_23_P87257	NM_022061	MRPL17	Homo sapiens mitochondrial ribosomal protein L17 (MRPL17), nuclear gene encoding mitochondrial protein, mRNA [NM_022061]	NM_022061	4280.3	1287.99	6032.94	5.23524e-10	3.48095e-09
A_23_P308305	ENST00000317571	ENST00000317571	CDNA FLJ90394 fis, clone NT2RP2005632. (Fragment). [Source:Uniprot/SPTREMBL;Acc:Q8NCA1] [ENST00000317571]		5724.07	8143.03	1535.73	5.29627e-10	3.51902e-09
A_24_P416159	NM_005611	RBL2	Homo sapiens retinoblastoma-like 2 (p130) (RBL2), mRNA [NM_005611]	NM_005611	3831.12	11945	2621.43	5.31899e-10	3.53124e-09
A_23_P200535	NM_014408	TRAPPC3	Homo sapiens trafficking protein particle complex 3 (TRAPPC3), mRNA [NM_014408]	NM_014408	3364.65	1503.12	4460.87	5.32224e-10	3.53124e-09
A_24_P205008	AK094466	TSEN54	Homo sapiens cDNA FLJ37147 fis, clone BRACE2025316, weakly similar to tRNA-splicing endonuclease subunit. [AK094466]	AK094466	2407.69	7562.12	1197.83	5.32641e-10	3.53149e-09
A_24_P208595	NM_053034	ANTXR1	Homo sapiens anthrax toxin receptor 1 (ANTXR1), transcript variant 2, mRNA [NM_053034]	NM_053034	26.2088	35.8469	13.4521	5.33266e-10	3.53312e-09
A_32_P132396	ENST00000319373	ENST00000319373	Homo sapiens cDNA clone MGC:44881 IMAGE:4425123, complete cds. [BC032772]		69.9749	23.7019	104.263	5.35483e-10	3.54529e-09
A_24_P625683	XR_018208	LOC647580	PREDICTED: Homo sapiens hypothetical LOC647580 (LOC647580), mRNA [XR_018208]	XR_018208	7157.56	21748.4	4422.38	5.39372e-10	3.56851e-09
A_32_P230452	AL549236	AL549236	AL549236 AL549236 Homo sapiens PLACENTA COT 25-NORMALIZED Homo sapiens cDNA clone CS0DI049YP18 3-PRIME, mRNA sequence [AL549236]	AL549236	15.7637	42.516	10.2152	5.42536e-10	3.58689e-09
A_23_P380848	NM_032731	TXNL5	Homo sapiens thioredoxin-like 5 (TXNL5), mRNA [NM_032731]	NM_032731	18643.1	3398.88	33328.4	5.44912e-10	3.60005e-09
A_32_P143245	NM_001012507	C6orf173	Homo sapiens chromosome 6 open reading frame 173 (C6orf173), mRNA [NM_001012507]	NM_001012507	10188.6	609.534	18554.2	5.48978e-10	3.62037e-09
A_23_P387184	ENST00000343505	ENST00000343505	NHS-like 1. [Source:Uniprot/SPTREMBL;Acc:Q5SYE7] [ENST00000343505]		14.5405	10.7247	58.6852	5.49078e-10	3.62037e-09
A_23_P74278	NM_001037341	PDE4B	Homo sapiens phosphodiesterase 4B, cAMP-specific (phosphodiesterase E4 dunce homolog, Drosophila) (PDE4B), transcript variant d, mRNA [NM_001037341]	NM_001037341	6582.44	53707.3	3244.55	5.49494e-10	3.62037e-09
A_23_P56709	NM_005667	RNF103	Homo sapiens ring finger protein 103 (RNF103), mRNA [NM_005667]	NM_005667	3066.23	10855.1	2284.51	5.49887e-10	3.62037e-09
A_32_P178696	BC046172	BC046172	Homo sapiens cDNA clone IMAGE:3463889, partial cds. [BC046172]	BC046172	2944.6	970.363	4086.57	5.49929e-10	3.62037e-09
A_23_P119464	NM_033103	RHPN2	Homo sapiens rhophilin, Rho GTPase binding protein 2 (RHPN2), mRNA [NM_033103]	NM_033103	25.0881	11.2516	92.6902	5.57033e-10	3.66318e-09
A_24_P405621	NM_007184	NISCH	Homo sapiens nischarin (NISCH), mRNA [NM_007184]	NM_007184	2709.96	5720.32	1979.24	5.57218e-10	3.66318e-09
A_23_P200186	NM_032284	PRPF38A	Homo sapiens PRP38 pre-mRNA processing factor 38 (yeast) domain containing A (PRPF38A), transcript variant 1, mRNA [NM_032284]	NM_032284	4773.11	2319.43	7263.83	5.59677e-10	3.67675e-09
A_23_P3823	BC009872	BCKDK	Homo sapiens branched chain ketoacid dehydrogenase kinase, mRNA (cDNA clone MGC:16430 IMAGE:3944953), complete cds. [BC009872]	BC009872	3005.76	982.939	5528.24	5.60452e-10	3.67925e-09
A_23_P45324	NM_021637	TMEM35	Homo sapiens transmembrane protein 35 (TMEM35), mRNA [NM_021637]	NM_021637	34.1728	75.7926	23.4741	5.65345e-10	3.70876e-09
A_32_P45168	NR_002211	MEIS3P1	Homo sapiens Meis homeobox 3 pseudogene 1 (MEIS3P1) on chromosome 17 [NR_002211]	NR_002211	2656.19	10515.8	1073.07	5.68052e-10	3.7239e-09
A_32_P42684	NM_014331	SLC7A11	Homo sapiens solute carrier family 7, (cationic amino acid transporter, y+ system) member 11 (SLC7A11), mRNA [NM_014331]	NM_014331	137.546	10	784.979	5.71445e-10	3.74309e-09
A_23_P501276	NM_001069	TUBB2A	Homo sapiens tubulin, beta 2A (TUBB2A), mRNA [NM_001069]	NM_001069	7477.09	1971.12	10630.7	5.71782e-10	3.74309e-09
A_24_P569294	NM_021107	MRPS12	Homo sapiens mitochondrial ribosomal protein S12 (MRPS12), nuclear gene encoding mitochondrial protein, transcript variant 1, mRNA [NM_021107]	NM_021107	6764.88	2360.97	7292.13	5.73379e-10	3.75083e-09
A_23_P307940	NM_006136	CAPZA2	Homo sapiens capping protein (actin filament) muscle Z-line, alpha 2 (CAPZA2), mRNA [NM_006136]	NM_006136	2881.87	1318.64	4141.67	5.7377e-10	3.75083e-09
A_23_P201655	NM_012333	MYCBP	Homo sapiens c-myc binding protein (MYCBP), mRNA [NM_012333]	NM_012333	7466.4	1539.4	10656.3	5.74444e-10	3.75159e-09
A_23_P351467	NR_002174	CMAH	Homo sapiens cytidine monophosphate-N-acetylneuraminic acid hydroxylase (CMP-N-acetylneuraminate monooxygenase) (CMAH) on chromosome 6 [NR_002174]	NR_002174	5175.91	1735.99	9974.77	5.74691e-10	3.75159e-09
A_24_P940738	A_24_P940738	A_24_P940738			18.3349	74.5106	16.8371	5.77071e-10	3.76449e-09
A_23_P42882	NM_172082	CAMK2B	Homo sapiens calcium/calmodulin-dependent protein kinase (CaM kinase) II beta (CAMK2B), transcript variant 6, mRNA [NM_172082]	NM_172082	35.7014	11.8971	73.2991	5.80103e-10	3.78162e-09
A_23_P152002	NM_004049	BCL2A1	Homo sapiens BCL2-related protein A1 (BCL2A1), mRNA [NM_004049]	NM_004049	4092.17	1639.3	5199.6	5.81168e-10	3.78524e-09
A_23_P96761	NM_000016	ACADM	Homo sapiens acyl-Coenzyme A dehydrogenase, C-4 to C-12 straight chain (ACADM), nuclear gene encoding mitochondrial protein, mRNA [NM_000016]	NM_000016	2928.31	857.4	4963.35	5.8147e-10	3.78524e-09
A_24_P754086	NM_005381	NCL	Homo sapiens nucleolin (NCL), mRNA [NM_005381]	NM_005381	7269.73	3109.44	11219.2	5.82048e-10	3.78636e-09
A_24_P169713	THC2497143	THC2497143	Q6PIQ7_HUMAN (Q6PIQ7) IGLC1 protein, partial (98%) [THC2497143]		36.375	68.8842	15.594	5.83019e-10	3.79003e-09
A_23_P171107	NM_033031	CCNB3	Homo sapiens cyclin B3 (CCNB3), transcript variant 3, mRNA [NM_033031]	NM_033031	74.8663	25.1035	77.0528	5.85633e-10	3.80437e-09
A_23_P76829	NM_020834	HOMEZ	Homo sapiens homeobox and leucine zipper encoding (HOMEZ), mRNA [NM_020834]	NM_020834	157.029	33.8416	241.19	5.89002e-10	3.82359e-09
A_23_P120345	NM_020651	PELI1	Homo sapiens pellino homolog 1 (Drosophila) (PELI1), mRNA [NM_020651]	NM_020651	1506.14	7868.37	1829.58	5.9111e-10	3.83439e-09
A_23_P43810	NM_206943	LTBP1	Homo sapiens latent transforming growth factor beta binding protein 1 (LTBP1), transcript variant 1, mRNA [NM_206943]	NM_206943	13.0037	14.3853	56.1465	5.91798e-10	3.83439e-09
A_32_P226941	THC2689491	THC2689491			63.1621	1410.26	11.0673	5.91899e-10	3.83439e-09
A_23_P22398	NM_080676	C20orf133	Homo sapiens chromosome 20 open reading frame 133 (C20orf133), transcript variant 1, mRNA [NM_080676]	NM_080676	27.9991	40.9918	11.0617	5.94011e-10	3.84436e-09
A_32_P83784	NM_015230	CENTD1	Homo sapiens centaurin, delta 1 (CENTD1), transcript variant 1, mRNA [NM_015230]	NM_015230	6844.88	9895.65	2099.92	5.94504e-10	3.84436e-09
A_24_P853302	XR_019184	LOC391367	PREDICTED: Homo sapiens similar to Glyceraldehyde-3-phosphate dehydrogenase (GAPDH) (LOC391367), mRNA [XR_019184]	XR_019184	3428.69	644.99	9511.73	5.95106e-10	3.84436e-09
A_23_P424878	NM_025251	KIAA1688	Homo sapiens KIAA1688 protein (KIAA1688), mRNA [NM_025251]	NM_025251	22.6427	42.1271	136.749	5.95385e-10	3.84436e-09
A_32_P69368	NM_002166	ID2	Homo sapiens inhibitor of DNA binding 2, dominant negative helix-loop-helix protein (ID2), mRNA [NM_002166]	NM_002166	16891.6	9274.44	20647.6	5.95501e-10	3.84436e-09
A_23_P165651	NM_145644	MRPL35	Homo sapiens mitochondrial ribosomal protein L35 (MRPL35), nuclear gene encoding mitochondrial protein, transcript variant 2, mRNA [NM_145644]	NM_145644	3601.25	1498.35	4371.06	5.96727e-10	3.84961e-09
A_23_P391275	NM_013441	DSCR1L2	Homo sapiens Down syndrome critical region gene 1-like 2 (DSCR1L2), mRNA [NM_013441]	NM_013441	2340.72	5944.35	1345.28	5.97775e-10	3.85371e-09
A_24_P176733	NM_020198	CCDC47	Homo sapiens coiled-coil domain containing 47 (CCDC47), mRNA [NM_020198]	NM_020198	3895.33	1925.83	7027.91	5.98604e-10	3.85639e-09
A_23_P346337	NM_022754	SFXN1	Homo sapiens sideroflexin 1 (SFXN1), mRNA [NM_022754]	NM_022754	5795.59	1438.98	7603.06	6.0164e-10	3.87327e-09
A_32_P35106	AA130949	AA130949	AA130949 zo14f05.r1 Stratagene colon (#937204) Homo sapiens cDNA clone IMAGE:586881 5', mRNA sequence [AA130949]	AA130949	73.2646	20.8916	94.2255	6.0367e-10	3.88315e-09
A_24_P410678	NM_002227	JAK1	Homo sapiens Janus kinase 1 (a protein tyrosine kinase) (JAK1), mRNA [NM_002227]	NM_002227	3480.48	10659.7	2430.86	6.04009e-10	3.88315e-09
A_32_P35734	NR_001443	LOC339240	Homo sapiens keratin pseudogene (LOC339240) on chromosome 17 [NR_001443]	NR_001443	26.8995	63.071	20.0931	6.0456e-10	3.88401e-09
A_23_P159325	NM_139314	ANGPTL4	Homo sapiens angiopoietin-like 4 (ANGPTL4), transcript variant 1, mRNA [NM_139314]	NM_139314	19.5138	16.2666	1524.71	6.06232e-10	3.89208e-09
A_24_P415839	NM_002312	LIG4	Homo sapiens ligase IV, DNA, ATP-dependent (LIG4), transcript variant 1, mRNA [NM_002312]	NM_002312	107.404	17.6131	86.8402	6.06897e-10	3.89366e-09
A_24_P118801	AK027082	AK027082	Homo sapiens cDNA: FLJ23429 fis, clone HRC10578. [AK027082]	AK027082	32.0452	77.7087	18.305	6.07542e-10	3.89512e-09
A_24_P590547	BX640624	IGHA1	Homo sapiens mRNA; cDNA DKFZp686K18196 (from clone DKFZp686K18196). [BX640624]	BX640624	20.0633	67.3209	14.8891	6.084e-10	3.8972e-09
A_23_P69383	NM_031458	PARP9	Homo sapiens poly (ADP-ribose) polymerase family, member 9 (PARP9), mRNA [NM_031458]	NM_031458	11516.3	2021.19	7813.55	6.08703e-10	3.8972e-09
A_23_P211141	NM_001389	DSCAM	Homo sapiens Down syndrome cell adhesion molecule (DSCAM), transcript variant 1, mRNA [NM_001389]	NM_001389	31.1183	58.9141	20.8657	6.096e-10	3.90027e-09
A_23_P845	NM_032174	TOMM40L	Homo sapiens translocase of outer mitochondrial membrane 40 homolog (yeast)-like (TOMM40L), mRNA [NM_032174]	NM_032174	4588.01	1550.46	4462.39	6.13597e-10	3.92235e-09
A_24_P873801	THC2498312	THC2498312			26.1075	10.0273	42.5387	6.13893e-10	3.92235e-09
A_24_P942132	NM_177452	TRAPPC6B	Homo sapiens trafficking protein particle complex 6B (TRAPPC6B), transcript variant 2, mRNA [NM_177452]	NM_177452	13.4149	10	34.824	6.15741e-10	3.93146e-09
A_24_P289973	A_24_P289973	A_24_P289973			18.217	10	35.7926	6.17182e-10	3.93797e-09
A_23_P16743	NM_002410	MGAT5	Homo sapiens mannosyl (alpha-1,6-)-glycoprotein beta-1,6-N-acetyl-glucosaminyltransferase (MGAT5), mRNA [NM_002410]	NM_002410	28.6851	53.3235	11.1272	6.19557e-10	3.95042e-09
A_23_P103628	NM_018072	HEATR1	Homo sapiens HEAT repeat containing 1 (HEATR1), mRNA [NM_018072]	NM_018072	6396.18	2550.3	8428.09	6.20628e-10	3.95454e-09
A_23_P92057	NM_006218	PIK3CA	Homo sapiens phosphoinositide-3-kinase, catalytic, alpha polypeptide (PIK3CA), mRNA [NM_006218]	NM_006218	2065.35	4928.35	1559.68	6.22363e-10	3.96289e-09
A_23_P156562	NM_206922	CRIP3	Homo sapiens cysteine-rich protein 3 (CRIP3), mRNA [NM_206922]	NM_206922	42.2956	261.832	48.1822	6.23536e-10	3.96541e-09
A_24_P921801	A_24_P921801	A_24_P921801			4800.98	1138.02	11364.2	6.2361e-10	3.96541e-09
A_23_P50418	NM_153358	ZNF791	Homo sapiens zinc finger protein 791 (ZNF791), mRNA [NM_153358]	NM_153358	2661.43	6797.08	2040.51	6.25336e-10	3.97367e-09
A_23_P371276	AK091537	C18orf23	Homo sapiens cDNA FLJ34218 fis, clone FCBBF3022311. [AK091537]	AK091537	25.7192	16.8353	78.2532	6.26403e-10	3.97774e-09
A_23_P141715	NM_015476	C18orf10	Homo sapiens chromosome 18 open reading frame 10 (C18orf10), mRNA [NM_015476]	NM_015476	6075.12	2203.32	10958.7	6.27024e-10	3.97898e-09
A_23_P75430	NM_020179	C11orf75	Homo sapiens chromosome 11 open reading frame 75 (C11orf75), mRNA [NM_020179]	NM_020179	12387.4	2558.11	16206.8	6.32396e-10	4.01034e-09
A_23_P258862	NM_145341	PDCD4	Homo sapiens programmed cell death 4 (neoplastic transformation inhibitor) (PDCD4), transcript variant 2, mRNA [NM_145341]	NM_145341	9720.59	26877.4	3815.56	6.33019e-10	4.01096e-09
A_23_P140277	NM_015180	SYNE2	Homo sapiens spectrin repeat containing, nuclear envelope 2 (SYNE2), transcript variant 1, mRNA [NM_015180]	NM_015180	9306.53	10165.9	678.076	6.33355e-10	4.01096e-09
A_23_P151267	NM_016357	LIMA1	Homo sapiens LIM domain and actin binding 1 (LIMA1), mRNA [NM_016357]	NM_016357	8567.29	1730.75	13173.3	6.37451e-10	4.03416e-09
A_23_P381992	NM_002210	ITGAV	Homo sapiens integrin, alpha V (vitronectin receptor, alpha polypeptide, antigen CD51) (ITGAV), mRNA [NM_002210]	NM_002210	29.2602	12.8169	75.9395	6.39783e-10	4.04617e-09
A_23_P90888	NM_000079	CHRNA1	Homo sapiens cholinergic receptor, nicotinic, alpha 1 (muscle) (CHRNA1), transcript variant 2, mRNA [NM_000079]	NM_000079	17.2703	43.4857	17.6668	6.43747e-10	4.06848e-09
A_32_P9931	A_32_P9931	A_32_P9931			2373.36	5085.51	1839.03	6.46321e-10	4.08059e-09
A_23_P31097	NM_014028	OSTM1	Homo sapiens osteopetrosis associated transmembrane protein 1 (OSTM1), mRNA [NM_014028]	NM_014028	6702.41	6928.91	1824.18	6.46538e-10	4.08059e-09
A_23_P366376	NM_003212	TDGF1	Homo sapiens teratocarcinoma-derived growth factor 1 (TDGF1), mRNA [NM_003212]	NM_003212	49.9071	104.512	19.7269	6.47624e-10	4.08261e-09
A_23_P94967	BX458358	BX458358	BX458358 BX458358 Homo sapiens PLACENTA Homo sapiens cDNA clone CS0DE002YA02 3-PRIME, mRNA sequence [BX458358]	BX458358	57.8568	29.3544	122.73	6.47735e-10	4.08261e-09
A_24_P198178	NM_000728	CALCB	Homo sapiens calcitonin-related polypeptide, beta (CALCB), mRNA [NM_000728]	NM_000728	13.2144	13.1275	200.563	6.51778e-10	4.10256e-09
A_23_P2705	NM_005767	P2RY5	Homo sapiens purinergic receptor P2Y, G-protein coupled, 5 (P2RY5), mRNA [NM_005767]	NM_005767	6919.17	5327.56	1637.58	6.5178e-10	4.10256e-09
A_23_P2446	NM_014254	TMEM5	Homo sapiens transmembrane protein 5 (TMEM5), mRNA [NM_014254]	NM_014254	3662.29	1533.58	4018.43	6.53404e-10	4.11001e-09
A_32_P28402	AL713754	DKFZp667M2411	Homo sapiens mRNA; cDNA DKFZp667M2411 (from clone DKFZp667M2411). [AL713754]	AL713754	1481.86	3675.73	1538.97	6.54681e-10	4.11526e-09
A_24_P937306	ENST00000380291	ENST00000380291	AP-1 complex subunit sigma-2 (Adapter-related protein complex 1 sigma- 1B subunit) (Sigma-adaptin 1B) (Adaptor protein complex AP-1 sigma-1B subunit) (Golgi adaptor HA1/AP1 adaptin sigma-1B subunit) (Clathrin assembly protein complex 1 sigma-1B small...		38.2875	12.117	119.088	6.55379e-10	4.11663e-09
A_24_P51517	NM_005248	FGR	Homo sapiens Gardner-Rasheed feline sarcoma viral (v-fgr) oncogene homolog (FGR), transcript variant 1, mRNA [NM_005248]	NM_005248	32.1799	63.0723	16.4092	6.55781e-10	4.11663e-09
A_32_P35433	BX115171	BX115171	BX115171 Soares_pregnant_uterus_NbHPU Homo sapiens cDNA clone IMAGp998F061204, mRNA sequence [BX115171]	BX115171	11.1583	17.2623	61.0148	6.6014e-10	4.1412e-09
A_23_P150009	NM_198046	ZDHHC16	Homo sapiens zinc finger, DHHC-type containing 16 (ZDHHC16), transcript variant 5, mRNA [NM_198046]	NM_198046	6410.68	1724.98	7110.96	6.60712e-10	4.142e-09
A_23_P7582	NM_003202	TCF7	Homo sapiens transcription factor 7 (T-cell specific, HMG-box) (TCF7), transcript variant 1, mRNA [NM_003202]	NM_003202	15236.1	52740.8	1616.55	6.61949e-10	4.14697e-09
A_32_P163814	BU678397	BU678397	BU678397 UI-CF-EC0-abi-m-08-0-UI.s1 UI-CF-EC0 Homo sapiens cDNA clone UI-CF-EC0-abi-m-08-0-UI 3', mRNA sequence [BU678397]	BU678397	40.9063	12.9618	62.3323	6.62777e-10	4.14937e-09
A_23_P19102	AK021777	GALNT10	Homo sapiens cDNA FLJ11715 fis, clone HEMBA1005223. [AK021777]	AK021777	2632.52	5989.55	2097.1	6.63371e-10	4.1503e-09
A_23_P428849	NM_144636	CHCHD4	Homo sapiens coiled-coil-helix-coiled-coil-helix domain containing 4 (CHCHD4), mRNA [NM_144636]	NM_144636	5241.83	1352.03	6493.92	6.6504e-10	4.15795e-09
A_23_P389426	BC028580	MGC26597	Homo sapiens PIP5K1A pseudogene, mRNA (cDNA clone MGC:26597 IMAGE:4828163), complete cds. [BC028580]	BC028580	30.4722	14.1457	139.178	6.65674e-10	4.15912e-09
A_24_P475556	AK057359	LOC146346	Homo sapiens cDNA FLJ32797 fis, clone TESTI2002467. [AK057359]	AK057359	3499.31	9367.34	1203.12	6.66389e-10	4.1608e-09
A_32_P142960	AK123792	LOC254559	Homo sapiens cDNA FLJ41798 fis, clone NHNPC2001223. [AK123792]	AK123792	24.8875	45.2903	10.513	6.67197e-10	4.16306e-09
A_24_P221674	BC112340	DKFZP434P211	Homo sapiens POM121-like protein, mRNA (cDNA clone IMAGE:40053742). [BC112340]	BC112340	14.3498	32.8791	10	6.70603e-10	4.18151e-09
A_24_P490011	A_24_P490011	A_24_P490011			21.9077	69.4221	19.573	6.72328e-10	4.18804e-09
A_23_P51187	NM_002744	PRKCZ	Homo sapiens protein kinase C, zeta (PRKCZ), transcript variant 1, mRNA [NM_002744]	NM_002744	4189.05	8716.4	1467.58	6.72548e-10	4.18804e-09
A_24_P196774	BC014395	BC014395	Homo sapiens, clone IMAGE:3029191, mRNA. [BC014395]	BC014395	3160.08	1047.58	3355.15	6.75982e-10	4.20661e-09
A_23_P70007	NM_012484	HMMR	Homo sapiens hyaluronan-mediated motility receptor (RHAMM) (HMMR), transcript variant 1, mRNA [NM_012484]	NM_012484	11471	273.622	20183.1	6.7745e-10	4.21293e-09
A_23_P61202	NM_058190	C21orf70	Homo sapiens chromosome 21 open reading frame 70 (C21orf70), mRNA [NM_058190]	NM_058190	3779.56	1348.23	5619.47	6.77944e-10	4.2132e-09
A_23_P99837	NM_017437	CPSF2	Homo sapiens cleavage and polyadenylation specific factor 2, 100kDa (CPSF2), mRNA [NM_017437]	NM_017437	3364.59	1334.29	3744.26	6.802e-10	4.2244e-09
A_23_P102071	AK027315	AK027315	Homo sapiens cDNA FLJ14409 fis, clone HEMBA1004408, moderately similar to PEPTIDYL-PROLYL CIS-TRANS ISOMERASE 10 (EC 5.2.1.8). [AK027315]	AK027315	4944.61	1053.84	7889	6.80759e-10	4.22448e-09
A_24_P778844	AK124841	AK124841	Homo sapiens cDNA FLJ42851 fis, clone BRHIP2005719. [AK124841]	AK124841	33.4904	80.8117	19.5096	6.8112e-10	4.22448e-09
A_23_P259506	NM_032412	C5orf32	Homo sapiens chromosome 5 open reading frame 32 (C5orf32), mRNA [NM_032412]	NM_032412	2298.21	1060.17	4450.29	6.87926e-10	4.26238e-09
A_24_P141481	NM_203330	CD59	Homo sapiens CD59 molecule, complement regulatory protein (CD59), transcript variant 1, mRNA [NM_203330]	NM_203330	5905.31	2320.35	2083.61	6.88427e-10	4.26238e-09
A_23_P314584	NM_004635	MAPKAPK3	Homo sapiens mitogen-activated protein kinase-activated protein kinase 3 (MAPKAPK3), mRNA [NM_004635]	NM_004635	10907.1	3166.78	13008.6	6.88601e-10	4.26238e-09
A_24_P42517	NM_006854	KDELR2	Homo sapiens KDEL (Lys-Asp-Glu-Leu) endoplasmic reticulum protein retention receptor 2 (KDELR2), mRNA [NM_006854]	NM_006854	4376.23	1569.66	5915.24	6.90835e-10	4.27337e-09
A_23_P88731	NM_002875	RAD51	Homo sapiens RAD51 homolog (RecA homolog, E. coli) (S. cerevisiae) (RAD51), transcript variant 1, mRNA [NM_002875]	NM_002875	8117.13	392.996	12886.8	6.93186e-10	4.28507e-09
A_23_P118246	NM_016095	GINS2	Homo sapiens GINS complex subunit 2 (Psf2 homolog) (GINS2), mRNA [NM_016095]	NM_016095	14803.2	678.6	21120.7	6.99727e-10	4.32263e-09
A_24_P337388	NM_005885	6-Mar	Homo sapiens membrane-associated ring finger (C3HC4) 6 (MARCH6), mRNA [NM_005885]	NM_005885	1742.38	5523.78	1969.21	7.02139e-10	4.33466e-09
A_23_P106887	NM_004960	FUS	Homo sapiens fusion (involved in t(12;16) in malignant liposarcoma) (FUS), mRNA [NM_004960]	NM_004960	11557.1	5284.76	20394.4	7.03131e-10	4.33792e-09
A_23_P257945	NM_005333	HCCS	Homo sapiens holocytochrome c synthase (cytochrome c heme-lyase) (HCCS), mRNA [NM_005333]	NM_005333	4680.61	1330.74	5987.16	7.04334e-10	4.34246e-09
A_24_P658505	AK000053	AK000053	Homo sapiens cDNA FLJ20046 fis, clone COL00573. [AK000053]	AK000053	22.7317	10	45.5385	7.06298e-10	4.35118e-09
A_23_P392501	AK056421	TNRC6C	Homo sapiens cDNA FLJ31859 fis, clone NT2RP7001231. [AK056421]	AK056421	4090.27	11844.5	1698.96	7.06682e-10	4.35118e-09
A_24_P316296	AK098270	AK098270	Homo sapiens cDNA FLJ40951 fis, clone UTERU2010124. [AK098270]	AK098270	25.534	88.682	19.429	7.07863e-10	4.35558e-09
A_23_P217643	NM_019863	F8	Homo sapiens coagulation factor VIII, procoagulant component (hemophilia A) (F8), transcript variant 2, mRNA [NM_019863]	NM_019863	94.0684	36.2676	112.563	7.09747e-10	4.36149e-09
A_24_P740022	A_24_P740022	A_24_P740022			5286.44	10921.5	2165.23	7.0976e-10	4.36149e-09
A_24_P920968	NM_182625	FLJ40869	Homo sapiens hypothetical protein FLJ40869 (FLJ40869), mRNA [NM_182625]	NM_182625	61.1211	11.1941	127.497	7.10568e-10	4.36358e-09
A_23_P162037	NM_001178	ARNTL	Homo sapiens aryl hydrocarbon receptor nuclear translocator-like (ARNTL), transcript variant 1, mRNA [NM_001178]	NM_001178	6050.85	16186.7	1915.12	7.22714e-10	4.43524e-09
A_23_P254733	NM_024629	MLF1IP	Homo sapiens MLF1 interacting protein (MLF1IP), mRNA [NM_024629]	NM_024629	8820.05	711.152	14163.7	7.25932e-10	4.45207e-09
A_23_P423482	NM_152450	FAM81A	Homo sapiens family with sequence similarity 81, member A (FAM81A), mRNA [NM_152450]	NM_152450	19.4223	10.2029	51.886	7.28587e-10	4.46541e-09
A_24_P397294	NM_145867	LTC4S	Homo sapiens leukotriene C4 synthase (LTC4S), mRNA [NM_145867]	NM_145867	47.0062	104.266	33.1119	7.29458e-10	4.46673e-09
A_24_P927474	ENST00000361500	ENST00000361500			3203.06	975.911	3927.47	7.30053e-10	4.46673e-09
A_23_P406330	NM_022733	SMAP1L	Homo sapiens stromal membrane-associated protein 1-like (SMAP1L), mRNA [NM_022733]	NM_022733	5164.8	11953.4	5742.77	7.31798e-10	4.46673e-09
A_23_P49768	NM_016504	MRPL27	Homo sapiens mitochondrial ribosomal protein L27 (MRPL27), nuclear gene encoding mitochondrial protein, transcript variant 1, mRNA [NM_016504]	NM_016504	10958.8	3767.54	11960	7.31876e-10	4.46673e-09
A_23_P31444	NM_014590	ERVWE1	Homo sapiens endogenous retroviral family W, env(C7), member 1 (syncytin) (ERVWE1), mRNA [NM_014590]	NM_014590	32.8056	83.3742	19.5133	7.32179e-10	4.46673e-09
A_24_P289471	NM_003730	RNASET2	Homo sapiens ribonuclease T2 (RNASET2), mRNA [NM_003730]	NM_003730	6237.59	18783.9	5768.34	7.3252e-10	4.46673e-09
A_32_P110372	NM_021097	SLC8A1	Homo sapiens solute carrier family 8 (sodium/calcium exchanger), member 1 (SLC8A1), mRNA [NM_021097]	NM_021097	16.9024	30.9811	114.044	7.32681e-10	4.46673e-09
A_24_P124875	NM_023112	OTUB2	Homo sapiens OTU domain, ubiquitin aldehyde binding 2 (OTUB2), mRNA [NM_023112]	NM_023112	31.4631	10	58.7798	7.32786e-10	4.46673e-09
A_32_P163089	ENST00000310995	ENST00000310995	Homo sapiens overexpressed in colon carcinoma-1, mRNA (cDNA clone MGC:148100 IMAGE:40108673), complete cds. [BC126980]		8222.8	2388.28	17530	7.33114e-10	4.46673e-09
A_23_P69188	NM_206831	DPH3	Homo sapiens DPH3, KTI11 homolog (S. cerevisiae) (DPH3), transcript variant 1, mRNA [NM_206831]	NM_206831	5799.17	2333.09	7613.68	7.39843e-10	4.5022e-09
A_32_P147505	CR616772	CR616772	full-length cDNA clone CS0DA001YA12 of Neuroblastoma of Homo sapiens (human) [CR616772]	CR616772	4814.25	1921.37	6540.9	7.40349e-10	4.5022e-09
A_23_P211273	NM_032401	TMPRSS3	Homo sapiens transmembrane protease, serine 3 (TMPRSS3), transcript variant B, mRNA [NM_032401]	NM_032401	31.6434	20.1993	305.18	7.40642e-10	4.5022e-09
A_32_P171942	NM_203299	C9orf131	Homo sapiens chromosome 9 open reading frame 131 (C9orf131), transcript variant 1, mRNA [NM_203299]	NM_203299	39.1111	56.9818	17.1266	7.40868e-10	4.5022e-09
A_24_P272254	NM_205856	SPACA5	Homo sapiens sperm acrosome associated 5 (SPACA5), mRNA [NM_205856]	NM_205856	26.6924	35.8615	11.6523	7.43129e-10	4.51059e-09
A_23_P106412	AK130644	AK130644	Homo sapiens cDNA FLJ27134 fis, clone SPL08315. [AK130644]	AK130644	3403.49	8046.33	568.879	7.43216e-10	4.51059e-09
A_23_P258944	NM_012328	DNAJB9	Homo sapiens DnaJ (Hsp40) homolog, subfamily B, member 9 (DNAJB9), mRNA [NM_012328]	NM_012328	5350.41	13827.6	4310.25	7.44152e-10	4.51333e-09
A_32_P102252	A_32_P102252	A_32_P102252			4855.96	1719	9187.18	7.44848e-10	4.51461e-09
A_24_P224526	NM_022344	C17orf75	Homo sapiens chromosome 17 open reading frame 75 (C17orf75), mRNA [NM_022344]	NM_022344	3656.81	1533.19	5260.24	7.50608e-10	4.54397e-09
A_32_P164225	AA402960	AA402960	zu54d12.s1 Soares ovary tumor NbHOT Homo sapiens cDNA clone IMAGE:741815 3', mRNA sequence [AA402960]	AA402960	47.9778	20.6841	56.939	7.50667e-10	4.54397e-09
A_24_P4701	NM_016147	PPME1	Homo sapiens protein phosphatase methylesterase 1 (PPME1), mRNA [NM_016147]	NM_016147	39.9246	12.394	126.515	7.51835e-10	4.54809e-09
A_23_P44155	NM_198196	CD96	Homo sapiens CD96 molecule (CD96), transcript variant 1, mRNA [NM_198196]	NM_198196	18639.2	21549.4	5510.46	7.53786e-10	4.55694e-09
A_32_P110016	XM_001128267	LOC730704	PREDICTED: Homo sapiens hypothetical protein LOC730704 (LOC730704), mRNA [XM_001128267]	XM_001128267	21.9467	57.2459	71.9095	7.54581e-10	4.55754e-09
A_32_P217471	NM_012223	MYO1B	Homo sapiens myosin IB (MYO1B), mRNA [NM_012223]	NM_012223	25.6209	10	93.61	7.55049e-10	4.55754e-09
A_23_P104318	NM_019058	DDIT4	Homo sapiens DNA-damage-inducible transcript 4 (DDIT4), mRNA [NM_019058]	NM_019058	4517.33	9571.25	98447	7.55353e-10	4.55754e-09
A_32_P117016	CR749561	ALDH1L2	Homo sapiens mRNA; cDNA DKFZp686A16126 (from clone DKFZp686A16126). [CR749561]	CR749561	18.9527	10.3081	750.113	7.58158e-10	4.57151e-09
A_24_P196024	A_24_P196024	A_24_P196024			4153.08	1670.33	5510.39	7.59152e-10	4.57454e-09
A_23_P152583	NM_001042573	FLJ21865	Homo sapiens endo-beta-N-acetylglucosaminidase (FLJ21865), mRNA [NM_001042573]	NM_001042573	3416.92	11051	1457.82	7.67079e-10	4.61932e-09
A_23_P373017	D00044	CCL3	Homo sapiens mRNA for pLD78 peptide, complete cds. [D00044]	D00044	46266.6	949.146	68059.4	7.68423e-10	4.62316e-09
A_23_P163458	NM_139265	EHD4	Homo sapiens EH-domain containing 4 (EHD4), mRNA [NM_139265]	NM_139265	4617.76	3135.81	10540.1	7.68707e-10	4.62316e-09
A_23_P154919	BC005107	C21orf105	Homo sapiens chromosome 21 open reading frame 105, mRNA (cDNA clone IMAGE:3840937), partial cds. [BC005107]	BC005107	19.5695	108.032	13.5122	7.70657e-10	4.63189e-09
A_23_P6307	NM_006758	U2AF1	Homo sapiens U2 small nuclear RNA auxiliary factor 1 (U2AF1), transcript variant a, mRNA [NM_006758]	NM_006758	6196.31	5739.99	25006.2	7.72942e-10	4.64083e-09
A_24_P289607	NM_018015	CXorf57	Homo sapiens chromosome X open reading frame 57 (CXorf57), mRNA [NM_018015]	NM_018015	15.6813	10.0171	51.0996	7.7314e-10	4.64083e-09
A_23_P83339	NM_145051	RNF183	Homo sapiens ring finger protein 183 (RNF183), mRNA [NM_145051]	NM_145051	27.4886	39.5471	128.531	7.75966e-10	4.6548e-09
A_24_P114103	NM_144697	C1orf51	Homo sapiens chromosome 1 open reading frame 51 (C1orf51), mRNA [NM_144697]	NM_144697	27.523	32.3008	366.99	7.82564e-10	4.68324e-09
A_32_P46495	BX090412	BX090412	BX090412 Soares_testis_NHT Homo sapiens cDNA clone IMAGp998J221862 ; IMAGE:757365, mRNA sequence [BX090412]	BX090412	4375.65	16229.1	1751.36	7.8275e-10	4.68324e-09
A_23_P43630	AK023447	AK023447	Homo sapiens cDNA FLJ13385 fis, clone PLACE1001088. [AK023447]	AK023447	28.2625	32.7553	12.9782	7.83062e-10	4.68324e-09
A_23_P432554	NM_174899	FBXO36	Homo sapiens F-box protein 36 (FBXO36), mRNA [NM_174899]	NM_174899	30.5284	12.3454	55.29	7.83179e-10	4.68324e-09
A_24_P913411	A_24_P913411	A_24_P913411			22.1148	30.774	12.2563	7.83219e-10	4.68324e-09
A_32_P137966	NM_152317	DEPDC4	Homo sapiens DEP domain containing 4 (DEPDC4), mRNA [NM_152317]	NM_152317	52.6045	10.0426	150.448	7.86004e-10	4.69688e-09
A_24_P184799	NM_004086	COCH	Homo sapiens coagulation factor C homolog, cochlin (Limulus polyphemus) (COCH), mRNA [NM_004086]	NM_004086	57.6833	10	90.8278	7.87214e-10	4.7011e-09
A_23_P41487	NM_015130	TBC1D9	Homo sapiens TBC1 domain family, member 9 (with GRAM domain) (TBC1D9), mRNA [NM_015130]	NM_015130	13.4441	46.2023	11.4071	7.87902e-10	4.70219e-09
A_23_P138507	NM_001786	CDC2	Homo sapiens cell division cycle 2, G1 to S and G2 to M (CDC2), transcript variant 1, mRNA [NM_001786]	NM_001786	8637.89	258.306	16398	7.90662e-10	4.7137e-09
A_23_P66473	NM_181671	PITPNC1	Homo sapiens phosphatidylinositol transfer protein, cytoplasmic 1 (PITPNC1), transcript variant 2, mRNA [NM_181671]	NM_181671	3918.33	11928.7	2078.3	7.90842e-10	4.7137e-09
A_23_P51085	NM_020675	SPC25	Homo sapiens SPC25, NDC80 kinetochore complex component, homolog (S. cerevisiae) (SPC25), mRNA [NM_020675]	NM_020675	6211.54	104.083	7653.86	7.92751e-10	4.72206e-09
A_24_P88721	NM_013412	RABL2A	Homo sapiens RAB, member of RAS oncogene family-like 2A (RABL2A), transcript variant 1, mRNA [NM_013412]	NM_013412	4139.97	6642.58	1504.76	7.97093e-10	4.74489e-09
A_24_P213277	XR_018267	LOC643228	PREDICTED: Homo sapiens similar to Glyceraldehyde-3-phosphate dehydrogenase (GAPDH) (LOC643228), mRNA [XR_018267]	XR_018267	6820.09	1569.11	18994.1	7.97781e-10	4.74595e-09
A_23_P120227	NM_030915	LBH	Homo sapiens limb bud and heart development homolog (mouse) (LBH), mRNA [NM_030915]	NM_030915	9190.75	13969.8	4020.05	7.98326e-10	4.74602e-09
A_32_P72541	BF803942	BF803942	BF803942 CM2-CI0135-021100-477-g08 CI0135 Homo sapiens cDNA, mRNA sequence [BF803942]	BF803942	45.917	72.1455	10	7.9881e-10	4.74602e-09
A_23_P145657	NM_012447	STAG3	Homo sapiens stromal antigen 3 (STAG3), mRNA [NM_012447]	NM_012447	3781.3	3110.7	14009.1	8.00723e-10	4.75309e-09
A_23_P329353	NM_015463	C2orf32	Homo sapiens chromosome 2 open reading frame 32 (C2orf32), mRNA [NM_015463]	NM_015463	17.5413	35.9312	10	8.0102e-10	4.75309e-09
A_23_P50597	AK025022	FLJ21369	Homo sapiens cDNA: FLJ21369 fis, clone COL03091. [AK025022]	AK025022	31.6163	115.583	23.2213	8.02737e-10	4.76025e-09
A_32_P76536	THC2780053	THC2780053	RL16_PHOLL (Q7MYF8) 50S ribosomal protein L16, partial (10%) [THC2780053]		26.1572	51.7592	17.0554	8.04693e-10	4.76718e-09
A_23_P43157	NM_001080416	MYBL1	Homo sapiens v-myb myeloblastosis viral oncogene homolog (avian)-like 1 (MYBL1), mRNA [NM_001080416]	NM_001080416	1927.2	7998.91	616.562	8.04928e-10	4.76718e-09
A_24_P872838	A_24_P872838	A_24_P872838			24.4879	13.9217	10.9807	8.07618e-10	4.78007e-09
A_24_P416346	NM_001986	ETV4	Homo sapiens ets variant gene 4 (E1A enhancer binding protein, E1AF) (ETV4), transcript variant 1, mRNA [NM_001986]	NM_001986	29.8567	15.6377	99.5366	8.09508e-10	4.78822e-09
A_23_P146765	NM_007218	RNF139	Homo sapiens ring finger protein 139 (RNF139), mRNA [NM_007218]	NM_007218	4993.06	19928	5848.63	8.10679e-10	4.7921e-09
A_24_P80204	NM_005434	MALL	Homo sapiens mal, T-cell differentiation protein-like (MALL), mRNA [NM_005434]	NM_005434	16.0666	13.3757	191.229	8.13832e-10	4.8077e-09
A_23_P356554	NM_004282	BAG2	Homo sapiens BCL2-associated athanogene 2 (BAG2), mRNA [NM_004282]	NM_004282	6722.06	1817.21	9281.67	8.18928e-10	4.83207e-09
A_23_P146456	NM_001333	CTSL2	Homo sapiens cathepsin L2 (CTSL2), mRNA [NM_001333]	NM_001333	106.224	10	395.46	8.18995e-10	4.83207e-09
A_24_P494425	ENST00000390275	ENST00000390275	Immunoglobulin Kappa light chain V gene segment [Source:IMGT/GENE_DB;Acc:IGKV1D-13] [ENST00000390275]		43.6863	134.686	28.4771	8.19533e-10	4.83219e-09
A_32_P146844	THC2639689	THC2639689			7068.18	32857.7	1266.53	8.21285e-10	4.83531e-09
A_23_P71503	AK026503	C8orf51	Homo sapiens cDNA: FLJ22850 fis, clone KAT00518. [AK026503]	AK026503	67.2314	14.8704	113.205	8.21422e-10	4.83531e-09
A_24_P110242	ENST00000360102	ENST00000360102	AF062202 immunoglobulin heavy chain variable region {Homo sapiens} (exp=-1; wgp=0; cg=0), partial (93%) [THC2579601]		44.3024	151.804	24.8031	8.21684e-10	4.83531e-09
A_24_P171141	AF130049	LOC114227	Homo sapiens clone FLB3411 PRO0852 mRNA, complete cds. [AF130049]	AF130049	20.5044	61.3703	13.1651	8.22556e-10	4.83531e-09
A_32_P63162	THC2557053	THC2557053	Q95HC0_HUMAN (Q95HC0) HLA-F protein (Fragment), partial (15%) [THC2557053]		3371.9	7482.62	1684.73	8.23885e-10	4.83531e-09
A_32_P222664	ENST00000372899	UBR2	E3 ubiquitin-protein ligase UBR2 (EC 6.3.2.-) (N-recognin-2) (Ubiquitin-protein ligase E3-alpha-2) (Ubiquitin-protein ligase E3- alpha-II). [Source:Uniprot/SWISSPROT;Acc:Q8IWV8] [ENST00000372899]		3364.36	5691.74	1298.23	8.24081e-10	4.83531e-09
A_24_P815091	THC2755576	THC2755576	ALU1_HUMAN (P39188) Alu subfamily J sequence contamination warning entry, partial (13%) [THC2755576]		45.5743	100.304	34.5513	8.24092e-10	4.83531e-09
A_32_P36136	THC2498136	THC2498136	Q96316_ARATH (Q96316) Blue-copper binging protein III (Uclacyanin 3), partial (5%) [THC2537555]		1293.97	3916.63	1098.15	8.24268e-10	4.83531e-09
A_24_P225878	NM_022342	KIF9	Homo sapiens kinesin family member 9 (KIF9), transcript variant 1, mRNA [NM_022342]	NM_022342	51.1903	16.0275	94.0174	8.24731e-10	4.83531e-09
A_32_P93517	THC2725553	THC2725553			17.1078	55.1023	12.4457	8.28915e-10	4.85679e-09
A_32_P53524	BC092429	BC092429	Homo sapiens cDNA clone IMAGE:30530513. [BC092429]	BC092429	17.4113	12.6712	42.478	8.30063e-10	4.86045e-09
A_23_P115190	NM_002506	NGFB	Homo sapiens nerve growth factor, beta polypeptide (NGFB), mRNA [NM_002506]	NM_002506	90.0637	209.805	70.4798	8.31343e-10	4.86289e-09
A_23_P89910	NM_024707	GEMIN7	Homo sapiens gem (nuclear organelle) associated protein 7 (GEMIN7), transcript variant 1, mRNA [NM_024707]	NM_024707	4966.41	2004.73	8253.86	8.31522e-10	4.86289e-09
A_24_P800824	AK096031	AK096031	Homo sapiens cDNA FLJ38712 fis, clone KIDNE2006733. [AK096031]	AK096031	60.2225	134.805	37.9002	8.3265e-10	4.86643e-09
A_24_P252497	NM_025195	TRIB1	Homo sapiens tribbles homolog 1 (Drosophila) (TRIB1), mRNA [NM_025195]	NM_025195	4285.69	1553.81	5330.58	8.33612e-10	4.869e-09
A_24_P458479	ENST00000377525	ENST00000377525	Protein FAM27E1. [Source:Uniprot/SWISSPROT;Acc:Q5T7N7] [ENST00000377525]		38.6805	23.4388	130.775	8.41134e-10	4.90986e-09
A_23_P307536	NM_024676	C1orf113	Homo sapiens chromosome 1 open reading frame 113 (C1orf113), mRNA [NM_024676]	NM_024676	15.38	10	237.72	8.44603e-10	4.92309e-09
A_24_P380536	NM_006016	CD164	Homo sapiens CD164 molecule, sialomucin (CD164), mRNA [NM_006016]	NM_006016	3259.64	989.493	5439.84	8.44788e-10	4.92309e-09
A_23_P321846	NM_002251	KCNS1	Homo sapiens potassium voltage-gated channel, delayed-rectifier, subfamily S, member 1 (KCNS1), mRNA [NM_002251]	NM_002251	23.1535	11.3859	56.9567	8.44984e-10	4.92309e-09
A_24_P307785	AK098491	OR5T2	Homo sapiens cDNA FLJ25625 fis, clone STM02974. [AK098491]	AK098491	2498.52	6634.19	1688.18	8.47144e-10	4.93201e-09
A_23_P1691	NM_002421	MMP1	Homo sapiens matrix metallopeptidase 1 (interstitial collagenase) (MMP1), mRNA [NM_002421]	NM_002421	37.9929	74.4013	16.2674	8.4794e-10	4.93201e-09
A_24_P321184	XR_016155	LOC642413	PREDICTED: Homo sapiens similar to Cathepsin L precursor (Major excreted protein) (MEP) (LOC642413), mRNA [XR_016155]	XR_016155	115.705	61.4977	18.6047	8.48102e-10	4.93201e-09
A_23_P48669	NM_005192	CDKN3	Homo sapiens cyclin-dependent kinase inhibitor 3 (CDK2-associated dual specificity phosphatase) (CDKN3), mRNA [NM_005192]	NM_005192	7138.18	389.143	14077.7	8.50584e-10	4.94336e-09
A_24_P352445	NM_172178	MRPL42	Homo sapiens mitochondrial ribosomal protein L42 (MRPL42), nuclear gene encoding mitochondrial protein, transcript variant 3, mRNA [NM_172178]	NM_172178	4261.28	1488.12	6058.68	8.54924e-10	4.96548e-09
A_23_P152284	NM_024571	C16orf33	Homo sapiens chromosome 16 open reading frame 33 (C16orf33), mRNA [NM_024571]	NM_024571	9637.32	2203.73	11119.9	8.59271e-10	4.98763e-09
A_32_P172716	CD633154	CD633154	CD633154 56059439H1 FLP Homo sapiens cDNA, mRNA sequence [CD633154]	CD633154	27.6961	27.2012	67.8127	8.60443e-10	4.99132e-09
A_23_P6624	NM_000373	UMPS	Homo sapiens uridine monophosphate synthetase (orotate phosphoribosyl transferase and orotidine-5'-decarboxylase) (UMPS), mRNA [NM_000373]	NM_000373	12606.6	4811.12	14114.9	8.61019e-10	4.99155e-09
A_23_P23639	NM_153259	MCOLN2	Homo sapiens mucolipin 2 (MCOLN2), mRNA [NM_153259]	NM_153259	2274.4	1908.61	6815.74	8.65422e-10	5.01396e-09
A_23_P139260	NM_183233	SLC22A18	Homo sapiens solute carrier family 22 (organic cation transporter), member 18 (SLC22A18), transcript variant 2, mRNA [NM_183233]	NM_183233	1587.39	4891.19	2393.47	8.75313e-10	5.06812e-09
A_24_P234196	NM_001034	RRM2	Homo sapiens ribonucleotide reductase M2 polypeptide (RRM2), mRNA [NM_001034]	NM_001034	12606.3	396.799	23288.5	8.76285e-10	5.0706e-09
A_23_P144877	NM_004045	ATOX1	Homo sapiens ATX1 antioxidant protein 1 homolog (yeast) (ATOX1), mRNA [NM_004045]	NM_004045	3917.16	1074.42	5003.87	8.80765e-10	5.09336e-09
A_23_P129144	NM_001018100	Gcom1	Homo sapiens GRINL1A combined protein (Gcom1), transcript variant 12, mRNA [NM_001018100]	NM_001018100	16.2454	47.202	10	8.83265e-10	5.10465e-09
A_23_P503010	NM_153646	SLC24A4	Homo sapiens solute carrier family 24 (sodium/potassium/calcium exchanger), member 4 (SLC24A4), transcript variant 1, mRNA [NM_153646]	NM_153646	25.5556	58.9087	14.105	8.84301e-10	5.10651e-09
A_23_P32253	NM_005384	NFIL3	Homo sapiens nuclear factor, interleukin 3 regulated (NFIL3), mRNA [NM_005384]	NM_005384	14002.8	4385.14	43191.1	8.84683e-10	5.10651e-09
A_24_P936221	AY358791	AY358791	Homo sapiens clone DNA131652 HSAL5836 (UNQ5836) mRNA, complete cds. [AY358791]	AY358791	38.7263	55.0302	10.7783	8.89558e-10	5.13147e-09
A_23_P203498	NM_006074	TRIM22	Homo sapiens tripartite motif-containing 22 (TRIM22), mRNA [NM_006074]	NM_006074	24566.4	16663.1	5833.22	8.90149e-10	5.13171e-09
A_23_P24843	NM_014632	MICAL2	Homo sapiens microtubule associated monoxygenase, calponin and LIM domain containing 2 (MICAL2), mRNA [NM_014632]	NM_014632	5483.58	1327.33	12824.8	8.93785e-10	5.14948e-09
A_23_P211910	NM_182943	PLOD2	Homo sapiens procollagen-lysine, 2-oxoglutarate 5-dioxygenase 2 (PLOD2), transcript variant 1, mRNA [NM_182943]	NM_182943	14.5718	10	553.121	8.97082e-10	5.16528e-09
A_23_P68547	NM_182802	MCM8	Homo sapiens MCM8 minichromosome maintenance deficient 8 (S. cerevisiae) (MCM8), transcript variant 2, mRNA [NM_182802]	NM_182802	3698.9	826.077	7159.7	8.98311e-10	5.16917e-09
A_32_P233304	NM_173083	LIN9	Homo sapiens lin-9 homolog (C. elegans) (LIN9), mRNA [NM_173083]	NM_173083	2929.44	1204.89	3925.06	8.99428e-10	5.1724e-09
A_23_P207632	NM_174953	ATP2A3	Homo sapiens ATPase, Ca++ transporting, ubiquitous (ATP2A3), transcript variant 5, mRNA [NM_174953]	NM_174953	3787.31	7041.2	3107.19	8.99992e-10	5.17246e-09
A_23_P21376	NM_012301	MAGI2	Homo sapiens membrane associated guanylate kinase, WW and PDZ domain containing 2 (MAGI2), mRNA [NM_012301]	NM_012301	48.0484	11.1777	50.3945	9.07472e-10	5.21223e-09
A_24_P34168	NM_005964	MYH10	Homo sapiens myosin, heavy chain 10, non-muscle (MYH10), mRNA [NM_005964]	NM_005964	22.6936	15.1572	153.844	9.14604e-10	5.24692e-09
A_32_P222695	NM_001001669	FLJ41603	Homo sapiens FLJ41603 protein (FLJ41603), mRNA [NM_001001669]	NM_001001669	20.5882	18.5712	148.319	9.14637e-10	5.24692e-09
A_23_P369210	X91906	CLCN5	H.sapiens voltage-gated chloride ion channel CLCN5. [X91906]	X91906	34.5325	10	72.5353	9.16498e-10	5.25436e-09
A_23_P37704	NM_030928	CDT1	Homo sapiens chromatin licensing and DNA replication factor 1 (CDT1), mRNA [NM_030928]	NM_030928	9381.8	631.577	18665.5	9.19569e-10	5.26873e-09
A_23_P78311	NM_031216	SEH1L	Homo sapiens SEH1-like (S. cerevisiae) (SEH1L), transcript variant 2, mRNA [NM_031216]	NM_031216	3136.79	694.392	6091.79	9.23159e-10	5.28205e-09
A_23_P216501	NM_213674	TPM2	Homo sapiens tropomyosin 2 (beta) (TPM2), transcript variant 2, mRNA [NM_213674]	NM_213674	2172.66	29837	1483.35	9.2327e-10	5.28205e-09
A_23_P350249	NM_001042413	GLIS3	Homo sapiens GLIS family zinc finger 3 (GLIS3), transcript variant 1, mRNA [NM_001042413]	NM_001042413	42.5679	126.629	53.7024	9.23594e-10	5.28205e-09
A_23_P72059	ENST00000359236	FLJ20674	CDNA FLJ20674 fis, clone KAIA4450. [Source:Uniprot/SPTREMBL;Acc:Q9NWQ7] [ENST00000359236]		87.9076	18.1121	237.373	9.25392e-10	5.28909e-09
A_23_P105307	NM_201444	DGKA	Homo sapiens diacylglycerol kinase, alpha 80kDa (DGKA), transcript variant 1, mRNA [NM_201444]	NM_201444	3088.02	7520.16	1899.83	9.26083e-10	5.28979e-09
A_23_P73982	NM_018087	TMEM48	Homo sapiens transmembrane protein 48 (TMEM48), mRNA [NM_018087]	NM_018087	5528.26	1683.38	8665.58	9.27206e-10	5.29296e-09
A_24_P933548	A_24_P933548	A_24_P933548			40.6411	56.5127	170.713	9.27817e-10	5.29321e-09
A_24_P72364	NM_014070	C6orf15	Homo sapiens chromosome 6 open reading frame 15 (C6orf15), mRNA [NM_014070]	NM_014070	26.1774	52.5563	16.0125	9.29524e-10	5.29971e-09
A_32_P9253	THC2620541	THC2620541	Q8WYP8_HUMAN (Q8WYP8) Mid-1-related chloride channel 4 (Mid-1-related chloride channel 1) (MCLC), partial (17%) [THC2620541]		32.7793	10	82.1034	9.30109e-10	5.2998e-09
A_23_P253622	AK024934	KIAA1641	Homo sapiens cDNA: FLJ21281 fis, clone COL01904. [AK024934]	AK024934	5091.25	11007.4	3259.75	9.31723e-10	5.30575e-09
A_23_P209200	NM_001238	CCNE1	Homo sapiens cyclin E1 (CCNE1), transcript variant 1, mRNA [NM_001238]	NM_001238	9518.34	3919.37	12187.3	9.33845e-10	5.31345e-09
A_23_P4649	NM_001645	APOC1	Homo sapiens apolipoprotein C-I (APOC1), mRNA [NM_001645]	NM_001645	60.5982	10	196.137	9.34214e-10	5.31345e-09
A_24_P318656	NM_000212	ITGB3	Homo sapiens integrin, beta 3 (platelet glycoprotein IIIa, antigen CD61) (ITGB3), mRNA [NM_000212]	NM_000212	20.2975	131.171	10.654	9.41206e-10	5.34995e-09
A_32_P119928	BF801762	BF801762	BF801762 CM4-CI0056-281000-392-g06 CI0056 Homo sapiens cDNA, mRNA sequence [BF801762]	BF801762	69.1587	27.5265	138.42	9.44863e-10	5.36703e-09
A_23_P210829	NM_018257	PCMTD2	Homo sapiens protein-L-isoaspartate (D-aspartate) O-methyltransferase domain containing 2 (PCMTD2), mRNA [NM_018257]	NM_018257	3505.93	7216.62	1521.9	9.45361e-10	5.36703e-09
A_23_P148372	NM_001325	CSTF2	Homo sapiens cleavage stimulation factor, 3' pre-RNA, subunit 2, 64kDa (CSTF2), mRNA [NM_001325]	NM_001325	6085.58	866.608	8156.57	9.49277e-10	5.38598e-09
A_32_P56320	THC2722614	THC2722614	Z43965 HSC1PE111 normalized infant brain cDNA Homo sapiens cDNA clone c-1pe11, mRNA sequence [Z43965]		3082.84	4342.62	1359.61	9.49957e-10	5.38656e-09
A_24_P307424	XR_015796	LOC732268	PREDICTED: Homo sapiens similar to Glyceraldehyde-3-phosphate dehydrogenase (GAPDH) (LOC732268), mRNA [XR_015796]	XR_015796	4070	725.298	11592.6	9.67452e-10	5.48242e-09
A_23_P210690	NM_021158	TRIB3	Homo sapiens tribbles homolog 3 (Drosophila) (TRIB3), mRNA [NM_021158]	NM_021158	8119.89	794.905	22508	9.71063e-10	5.49954e-09
A_32_P940187	AJ242655	NCKIPSD	Homo sapiens mRNA for a putative intermediate filaments interacting protein. [AJ242655]	AJ242655	17.5783	14.7664	50.9855	9.72571e-10	5.50474e-09
A_32_P131100	THC2689241	THC2689241	Q6R8A2_SODGL (Q6R8A2) OrgA, partial (11%) [THC2689241]		34.9423	11.6793	70.7816	9.74454e-10	5.51205e-09
A_32_P37247	AK096908	LOC642826	Homo sapiens cDNA FLJ39589 fis, clone SKMUS2008607. [AK096908]	AK096908	5785.78	5270.16	1485.63	9.80461e-10	5.54267e-09
A_24_P75680	NM_004858	SLC4A8	Homo sapiens solute carrier family 4, sodium bicarbonate cotransporter, member 8 (SLC4A8), transcript variant 2, mRNA [NM_004858]	NM_004858	42.3294	21.1762	86.7888	9.83485e-10	5.55639e-09
A_23_P25194	NM_003806	HRK	Homo sapiens harakiri, BCL2 interacting protein (contains only BH3 domain) (HRK), mRNA [NM_003806]	NM_003806	25.773	46.8733	13.043	9.88937e-10	5.58381e-09
A_32_P63342	AA903587	AA903587	AA903587 ok63d11.s1 NCI_CGAP_GC4 Homo sapiens cDNA clone IMAGE:1518645 3' similar to gb:L23805 ALPHA-CATENIN (HUMAN);, mRNA sequence [AA903587]	AA903587	22.7664	12.5583	46.7369	9.9248e-10	5.60043e-09
A_23_P135977	NM_001008938	CKAP5	Homo sapiens cytoskeleton associated protein 5 (CKAP5), transcript variant 1, mRNA [NM_001008938]	NM_001008938	3369.28	1421.77	5749.83	9.94816e-10	5.61021e-09
A_24_P212819	ENST00000323800	ENST00000323800	CDNA FLJ25155 fis, clone CBR07976. [Source:Uniprot/SPTREMBL;Acc:Q96LR6] [ENST00000323800]		3486.34	9057.5	3032.76	9.97897e-10	5.62198e-09
A_24_P324214	A_24_P324214	A_24_P324214			3973.31	774.851	11179.2	9.9811e-10	5.62198e-09
A_23_P402733	NM_032195	SON	Homo sapiens SON DNA binding protein (SON), transcript variant b, mRNA [NM_032195]	NM_032195	1160.39	3648.28	864.582	1.00089e-09	5.63425e-09
A_24_P911766	A_24_P911766	A_24_P911766			26.7963	73.436	27.02	1.00398e-09	5.64821e-09
A_23_P217269	NM_007268	VSIG4	Homo sapiens V-set and immunoglobulin domain containing 4 (VSIG4), mRNA [NM_007268]	NM_007268	17.3657	40.8403	10	1.0094e-09	5.67526e-09
A_24_P329924	NM_025164	KIAA0999	Homo sapiens KIAA0999 protein (KIAA0999), mRNA [NM_025164]	NM_025164	3616.35	7605.62	2570.59	1.01102e-09	5.67889e-09
A_24_P166661	NM_032936	TMEM60	Homo sapiens transmembrane protein 60 (TMEM60), mRNA [NM_032936]	NM_032936	3033.36	1149.18	2624.02	1.01126e-09	5.67889e-09
A_23_P157695	AA609749	AA609749	AA609749 af17d08.s1 Soares_testis_NHT Homo sapiens cDNA clone IMAGE:1031919 3' similar to TR:G804804 G804804 HYPOTHETICAL 4.7 KD PROTEIN. ;, mRNA sequence [AA609749]	AA609749	36.7483	10.4222	42.5167	1.01199e-09	5.67959e-09
A_24_P189415	NM_032303	HSDL2	Homo sapiens hydroxysteroid dehydrogenase like 2 (HSDL2), mRNA [NM_032303]	NM_032303	29.0842	10	110.673	1.01366e-09	5.68551e-09
A_23_P127584	NM_006169	NNMT	Homo sapiens nicotinamide N-methyltransferase (NNMT), mRNA [NM_006169]	NM_006169	20.2665	33.0272	10.9286	1.01599e-09	5.69514e-09
A_23_P208551	NM_001008701	LPHN1	Homo sapiens latrophilin 1 (LPHN1), transcript variant 1, mRNA [NM_001008701]	NM_001008701	6053.51	13554	1507.08	1.01779e-09	5.70185e-09
A_23_P6746	NM_014869	IQSEC1	Homo sapiens IQ motif and Sec7 domain 1 (IQSEC1), mRNA [NM_014869]	NM_014869	1904.02	7011.89	1503.15	1.01929e-09	5.70365e-09
A_23_P58604	NM_016175	LOC51149	Homo sapiens hypothetical LOC51149 (LOC51149), transcript variant 1, mRNA [NM_016175]	NM_016175	7718.82	24403.4	4353.93	1.01934e-09	5.70365e-09
A_32_P5148	THC2682672	THC2682672			16.4231	18.7342	46.4359	1.02064e-09	5.70511e-09
A_24_P922182	AF289600	AF289600	Homo sapiens clone pp8038 unknown mRNA. [AF289600]	AF289600	66.2447	154.547	49.8365	1.02082e-09	5.70511e-09
A_23_P44139	NM_000947	PRIM2A	Homo sapiens primase, polypeptide 2A, 58kDa (PRIM2A), mRNA [NM_000947]	NM_000947	3408.91	1232.31	4408.21	1.02185e-09	5.7074e-09
A_24_P290585	NM_001008224	UACA	Homo sapiens uveal autoantigen with coiled-coil domains and ankyrin repeats (UACA), transcript variant 2, mRNA [NM_001008224]	NM_001008224	29.0479	31.8004	156.087	1.02354e-09	5.71105e-09
A_24_P127063	A_24_P127063	A_24_P127063			4302.37	1165.65	7881.68	1.02373e-09	5.71105e-09
A_32_P119007	NM_012291	ESPL1	Homo sapiens extra spindle pole bodies homolog 1 (S. cerevisiae) (ESPL1), mRNA [NM_012291]	NM_012291	43.6643	13.9453	69.137	1.02925e-09	5.73843e-09
A_23_P121102	THC2678806	THC2678806	HESX1_HUMAN (Q9UBX0) Homeobox expressed in ES cells 1 (Homeobox protein ANF) (hAnf), partial (70%) [THC2678806]		29.3716	10.8112	145.103	1.03494e-09	5.76671e-09
A_24_P222410	NM_020919	ALS2	Homo sapiens amyotrophic lateral sclerosis 2 (juvenile) (ALS2), mRNA [NM_020919]	NM_020919	21.3819	12.5791	44.48	1.03686e-09	5.7694e-09
A_23_P104151	NM_016486	TMEM69	Homo sapiens transmembrane protein 69 (TMEM69), mRNA [NM_016486]	NM_016486	3261.57	1375.61	4302.67	1.03731e-09	5.7694e-09
A_24_P632230	A_24_P632230	A_24_P632230			4513.95	928.242	12281.3	1.03747e-09	5.7694e-09
A_23_P324490	NM_014686	KIAA0355	Homo sapiens KIAA0355 (KIAA0355), mRNA [NM_014686]	NM_014686	2343.11	9186.87	1494.3	1.0379e-09	5.7694e-09
A_24_P203678	NM_000019	ACAT1	Homo sapiens acetyl-Coenzyme A acetyltransferase 1 (acetoacetyl Coenzyme A thiolase) (ACAT1), nuclear gene encoding mitochondrial protein, mRNA [NM_000019]	NM_000019	2296.2	711.694	4107.94	1.03932e-09	5.77388e-09
A_32_P168660	AA687964	AA687964	AA687964 nv13h08.s1 NCI_CGAP_Pr22 Homo sapiens cDNA clone IMAGE:1220127 3', mRNA sequence [AA687964]	AA687964	50.5095	18.3069	64.8598	1.04444e-09	5.79887e-09
A_23_P22444	NM_002621	CFP	Homo sapiens complement factor properdin (CFP), mRNA [NM_002621]	NM_002621	2218.73	7987.25	665.845	1.04823e-09	5.81634e-09
A_24_P767901	XR_018450	LOC648960	PREDICTED: Homo sapiens hypothetical LOC648960 (LOC648960), mRNA [XR_018450]	XR_018450	37.393	12.8058	73.6843	1.04884e-09	5.81634e-09
A_32_P218030	BU633383	BU633383	BU633383 UI-H-FL1-bgu-h-03-0-UI.s1 NCI_CGAP_FL1 Homo sapiens cDNA clone UI-H-FL1-bgu-h-03-0-UI 3', mRNA sequence [BU633383]	BU633383	2890.74	4744.27	1252.12	1.05039e-09	5.82151e-09
A_23_P207564	NM_002984	CCL4	Homo sapiens chemokine (C-C motif) ligand 4 (CCL4), transcript variant 1, mRNA [NM_002984]	NM_002984	22209.5	2069.84	12493.2	1.05416e-09	5.83893e-09
A_23_P5339	NM_030577	TMEM177	Homo sapiens transmembrane protein 177 (TMEM177), mRNA [NM_030577]	NM_030577	3997.79	1400.06	4758.95	1.0557e-09	5.84397e-09
A_23_P253301	NM_053024	PFN2	Homo sapiens profilin 2 (PFN2), transcript variant 1, mRNA [NM_053024]	NM_053024	13.6913	51.819	32.5886	1.05869e-09	5.85703e-09
A_32_P89551	AI676130	AI676130	wc05g10.x1 NCI_CGAP_Pr28 Homo sapiens cDNA clone IMAGE:2314338 3' similar to TR:O15001 O15001 MATCH: MULTIPLE PROTEINS. ;, mRNA sequence [AI676130]	AI676130	63.0856	10	113.62	1.05967e-09	5.85858e-09
A_23_P25293	NM_014865	NCAPD2	Homo sapiens non-SMC condensin I complex, subunit D2 (NCAPD2), mRNA [NM_014865]	NM_014865	8475.96	2996.94	10987.2	1.06023e-09	5.85858e-09
A_24_P280628	NM_152564	VPS13B	Homo sapiens vacuolar protein sorting 13 homolog B (yeast) (VPS13B), transcript variant 1, mRNA [NM_152564]	NM_152564	2268.91	4842.91	1404.69	1.06427e-09	5.87746e-09
A_23_P106998	NM_016070	MRPS23	Homo sapiens mitochondrial ribosomal protein S23 (MRPS23), nuclear gene encoding mitochondrial protein, mRNA [NM_016070]	NM_016070	3986.46	1244.62	5049.07	1.06547e-09	5.88061e-09
A_24_P150160	NM_004265	FADS2	Homo sapiens fatty acid desaturase 2 (FADS2), mRNA [NM_004265]	NM_004265	59.6002	56.0046	159.905	1.07391e-09	5.92367e-09
A_24_P231004	NM_003920	TIMELESS	Homo sapiens timeless homolog (Drosophila) (TIMELESS), mRNA [NM_003920]	NM_003920	103.87	19.8945	137.717	1.07698e-09	5.93531e-09
A_23_P33947	NM_025184	EFHC2	Homo sapiens EF-hand domain (C-terminal) containing 2 (EFHC2), mRNA [NM_025184]	NM_025184	47.2468	387.092	10	1.07729e-09	5.93531e-09
A_32_P165477	NM_014331	SLC7A11	Homo sapiens solute carrier family 7, (cationic amino acid transporter, y+ system) member 11 (SLC7A11), mRNA [NM_014331]	NM_014331	249.151	10	1301.68	1.0814e-09	5.95151e-09
A_23_P353704	NM_019593	RP5-1022P6.2	Homo sapiens hypothetical protein KIAA1434 (KIAA1434), mRNA [NM_019593]	NM_019593	4862.31	21737.3	3415.92	1.08163e-09	5.95151e-09
A_23_P68610	NM_012112	TPX2	Homo sapiens TPX2, microtubule-associated, homolog (Xenopus laevis) (TPX2), mRNA [NM_012112]	NM_012112	5769.57	212.119	10494	1.08215e-09	5.95151e-09
A_24_P266037	NM_014473	DIMT1L	Homo sapiens DIM1 dimethyladenosine transferase 1-like (S. cerevisiae) (DIMT1L), mRNA [NM_014473]	NM_014473	2719.11	1165.77	3669.66	1.08348e-09	5.95533e-09
A_32_P219601	AF074994	AF074994	Homo sapiens full length insert cDNA YH91C06. [AF074994]	AF074994	22.7389	48.9276	10.7758	1.08644e-09	5.96514e-09
A_23_P318800	NM_001050	SSTR2	Homo sapiens somatostatin receptor 2 (SSTR2), mRNA [NM_001050]	NM_001050	48.9081	36.5828	131.289	1.08655e-09	5.96514e-09
A_23_P166408	NM_020530	OSM	Homo sapiens oncostatin M (OSM), mRNA [NM_020530]	NM_020530	15485.5	3568.67	41772.2	1.09019e-09	5.97971e-09
A_24_P546003	BX538249	BX538249	Homo sapiens mRNA; cDNA DKFZp686H13204 (from clone DKFZp686H13204). [BX538249]	BX538249	4062.11	5169.31	1715.53	1.09049e-09	5.97971e-09
A_23_P129871	AK024131	SMG6	Homo sapiens cDNA FLJ14069 fis, clone HEMBB1001562, weakly similar to CYLICIN II. [AK024131]	AK024131	22.0321	57.1643	17.7146	1.09466e-09	5.99909e-09
A_24_P918106	THC2649445	THC2649445			15.9695	56.0514	10	1.10225e-09	6.03593e-09
A_32_P67577	THC2722939	THC2722939	ALU8_HUMAN (P39195) Alu subfamily SX sequence contamination warning entry, partial (24%) [THC2722939]		4188.63	6830.62	2186.2	1.10268e-09	6.03593e-09
A_32_P168431	XM_496991	LOC441377	PREDICTED: Homo sapiens similar to 40S ribosomal protein S26 (LOC441377), mRNA [XM_496991]	XM_496991	101871	48608.9	75788.5	1.1035e-09	6.03686e-09
A_23_P85672	NM_006610	MASP2	Homo sapiens mannan-binding lectin serine peptidase 2 (MASP2), transcript variant 1, mRNA [NM_006610]	NM_006610	43.642	118.266	25.9044	1.10758e-09	6.05562e-09
A_32_P23659	BC056883	BCAS4	Homo sapiens breast carcinoma amplified sequence 4, mRNA (cDNA clone IMAGE:5764497), partial cds. [BC056883]	BC056883	2134.57	5806.02	1224.93	1.1087e-09	6.05823e-09
A_23_P385861	NM_152562	CDCA2	Homo sapiens cell division cycle associated 2 (CDCA2), mRNA [NM_152562]	NM_152562	5913.36	185.885	10817.7	1.10995e-09	6.0615e-09
A_23_P87513	NM_012463	ATP6V0A2	Homo sapiens ATPase, H+ transporting, lysosomal V0 subunit a2 (ATP6V0A2), mRNA [NM_012463]	NM_012463	4388.9	1525.08	5992.46	1.11102e-09	6.06376e-09
A_32_P167631	THC2616783	THC2616783			6271.9	11053	3171.92	1.11221e-09	6.06674e-09
A_23_P70566	NM_022110	FKBPL	Homo sapiens FK506 binding protein like (FKBPL), mRNA [NM_022110]	NM_022110	153.534	25.0136	240.016	1.11332e-09	6.06919e-09
A_23_P106433	NM_033544	RCCD1	Homo sapiens RCC1 domain containing 1 (RCCD1), transcript variant 1, mRNA [NM_033544]	NM_033544	3604.1	956.468	5828.12	1.11604e-09	6.0805e-09
A_32_P832001	AF161364	AF161364	Homo sapiens HSPC101 mRNA, partial cds. [AF161364]	AF161364	11.807	11.6661	35.1045	1.11747e-09	6.08472e-09
A_24_P119141	NM_000313	PROS1	Homo sapiens protein S (alpha) (PROS1), mRNA [NM_000313]	NM_000313	18.4685	10	174.674	1.12e-09	6.09497e-09
A_24_P351521	AK027337	CBR4	Homo sapiens cDNA FLJ14431 fis, clone HEMBA1006521, weakly similar to 3-OXOACYL-[ACYL-CARRIER PROTEIN] REDUCTASE (EC 1.1.1.100). [AK027337]	AK027337	31.5503	13.3279	45.5352	1.12662e-09	6.1274e-09
A_23_P98686	NM_025092	ATHL1	Homo sapiens ATH1, acid trehalase-like 1 (yeast) (ATHL1), mRNA [NM_025092]	NM_025092	9621.85	21783.8	1923.7	1.12769e-09	6.12963e-09
A_23_P32052	NM_033161	SURF4	Homo sapiens surfeit 4 (SURF4), mRNA [NM_033161]	NM_033161	6224.59	2560.43	7270.61	1.13665e-09	6.17474e-09
A_23_P399169	NM_006497	HIC1	Homo sapiens hypermethylated in cancer 1 (HIC1), mRNA [NM_006497]	NM_006497	60.4963	18.4918	60.7069	1.13812e-09	6.17913e-09
A_32_P118896	A_32_P118896	A_32_P118896			7848.66	2537.27	8843.58	1.13886e-09	6.17955e-09
A_23_P406448	NM_016370	RAB9B	Homo sapiens RAB9B, member RAS oncogene family (RAB9B), mRNA [NM_016370]	NM_016370	43.9626	11.7723	112.629	1.13996e-09	6.18191e-09
A_32_P162095	THC2673084	THC2673084			4227.8	18597.8	1843.83	1.14135e-09	6.18586e-09
A_24_P941526	AB020644	ACSL6	Homo sapiens mRNA for KIAA0837 protein, partial cds. [AB020644]	AB020644	50.7848	67.688	11.4285	1.14993e-09	6.22874e-09
A_23_P63789	NM_001005414	ZWINT	Homo sapiens ZW10 interactor (ZWINT), transcript variant 4, mRNA [NM_001005414]	NM_001005414	18037.5	1209.16	28240.5	1.15278e-09	6.24055e-09
A_24_P134488	NM_052880	PIK3IP1	Homo sapiens HGFL gene (MGC17330), mRNA [NM_052880]	NM_052880	9463.53	77163.3	1368.24	1.15513e-09	6.24961e-09
A_23_P121106	NM_003865	HESX1	Homo sapiens HESX homeobox 1 (HESX1), mRNA [NM_003865]	NM_003865	44.0619	11.2706	196.29	1.157e-09	6.25613e-09
A_24_P56270	AL832817	AL832817	full-length cDNA clone CS0DF019YP13 of Fetal brain of Homo sapiens (human) [CR612226]	AL832817	4505.98	5949.78	1405.39	1.15963e-09	6.26669e-09
A_24_P67552	XR_015778	LOC731058	PREDICTED: Homo sapiens hypothetical protein LOC731058 (LOC731058), mRNA [XR_015778]	XR_015778	2778	8580.13	2828.12	1.16043e-09	6.26741e-09
A_24_P561223	THC2697551	THC2697551	ALU1_HUMAN (P39188) Alu subfamily J sequence contamination warning entry, partial (8%) [THC2697551]		4239.2	1958.5	4541.89	1.16323e-09	6.27889e-09
A_23_P87684	A_23_P87684	A_23_P87684			58.9893	32.529	10.4938	1.17138e-09	6.31922e-09
A_24_P209047	NM_000879	IL5	Homo sapiens interleukin 5 (colony-stimulating factor, eosinophil) (IL5), mRNA [NM_000879]	NM_000879	7172.7	10.1902	1351.56	1.18356e-09	6.38121e-09
A_23_P107597	NM_005603	ATP8B1	Homo sapiens ATPase, Class I, type 8B, member 1 (ATP8B1), mRNA [NM_005603]	NM_005603	44.8589	26.2651	11.3636	1.18842e-09	6.40372e-09
A_24_P272290	NM_183373	C6orf145	Homo sapiens chromosome 6 open reading frame 145 (C6orf145), mRNA [NM_183373]	NM_183373	25.7037	10.4624	27.4584	1.18928e-09	6.40464e-09
A_23_P31055	NM_198887	NUP43	Homo sapiens nucleoporin 43kDa (NUP43), transcript variant 1, mRNA [NM_198887]	NM_198887	7021.06	2855.29	8440.73	1.19422e-09	6.42758e-09
A_32_P456537	NM_030752	TCP1	Homo sapiens t-complex 1 (TCP1), transcript variant 1, mRNA [NM_030752]	NM_030752	4218.13	1009.51	6857.54	1.19943e-09	6.45186e-09
A_23_P123905	NM_016042	EXOSC3	Homo sapiens exosome component 3 (EXOSC3), transcript variant 1, mRNA [NM_016042]	NM_016042	11322.9	2881.75	14923.5	1.20204e-09	6.46216e-09
A_32_P42725	BG218865	LOC199882	RST38609 Athersys RAGE Library Homo sapiens cDNA, mRNA sequence [BG218865]	BG218865	25.5788	98.5951	27.0408	1.20357e-09	6.46609e-09
A_24_P600622	A_24_P600622	A_24_P600622			2367.49	873.546	3405.1	1.20416e-09	6.46609e-09
A_32_P128586	DA727827	DA727827	DA727827 NT2RM1 Homo sapiens cDNA clone NT2RM1001124 5', mRNA sequence [DA727827]	DA727827	29.2129	10	662.33	1.20544e-09	6.46927e-09
A_24_P357576	NM_019600	KIAA1370	Homo sapiens KIAA1370 (KIAA1370), mRNA [NM_019600]	NM_019600	5037.95	11244	3193.62	1.20699e-09	6.47388e-09
A_24_P690285	AK027214	CNOT6L	Homo sapiens cDNA: FLJ23561 fis, clone LNG09974. [AK027214]	AK027214	4944.77	28951	4321.81	1.20975e-09	6.48492e-09
A_23_P133770	NM_138493	C6orf129	Homo sapiens chromosome 6 open reading frame 129 (C6orf129), mRNA [NM_138493]	NM_138493	6504.67	3450.87	6651.47	1.2123e-09	6.49487e-09
A_24_P865226	AK131031	LOC440356	Homo sapiens cDNA FLJ27521 fis, clone TST09269. [AK131031]	AK131031	23.7292	10	128.734	1.21357e-09	6.49795e-09
A_32_P524014	NM_007124	UTRN	Homo sapiens utrophin (UTRN), mRNA [NM_007124]	NM_007124	5087.64	14900	3665.57	1.2163e-09	6.50879e-09
A_32_P7721	BC048264	LOC283666	Homo sapiens hypothetical protein LOC283666, mRNA (cDNA clone IMAGE:4415549), partial cds. [BC048264]	BC048264	10202.1	36199.4	1438.68	1.22075e-09	6.52888e-09
A_32_P113812	THC2689950	THC2689950	Q9HBY7_HUMAN (Q9HBY7) Regulatory erythroid kinase long form (Dual-specificity tyrosine-phosphorylation regulated kinase 3 long isoform) (Dual-specificity tyrosine-(Y)-phosphorylation regulated kinase 3), partial (4%) [THC2689950]		49.1009	23.7869	83.8546	1.22666e-09	6.55586e-09
A_32_P206698	NM_001826	CKS1B	Homo sapiens CDC28 protein kinase regulatory subunit 1B (CKS1B), mRNA [NM_001826]	NM_001826	4593.29	453.819	9254.86	1.22822e-09	6.55586e-09
A_23_P17095	NM_006287	TFPI	Homo sapiens tissue factor pathway inhibitor (lipoprotein-associated coagulation inhibitor) (TFPI), transcript variant 1, mRNA [NM_006287]	NM_006287	12.4357	29.9349	81.4846	1.22889e-09	6.55586e-09
A_23_P303203	NM_152272	CHMP7	Homo sapiens CHMP family, member 7 (CHMP7), mRNA [NM_152272]	NM_152272	3956.43	7949.39	1252.91	1.22939e-09	6.55586e-09
A_23_P255851	NM_194328	RNF38	Homo sapiens ring finger protein 38 (RNF38), transcript variant 2, mRNA [NM_194328]	NM_194328	1298.71	3346.38	1133.69	1.2297e-09	6.55586e-09
A_24_P379765	NM_018221	MOBK1B	Homo sapiens MOB1, Mps One Binder kinase activator-like 1B (yeast) (MOBK1B), mRNA [NM_018221]	NM_018221	2676.68	879.856	4417.81	1.23001e-09	6.55586e-09
A_24_P592591	A_24_P592591	A_24_P592591			2733.31	1300.32	12574.6	1.23173e-09	6.56024e-09
A_23_P252808	NM_012477	WBP1	Homo sapiens WW domain binding protein 1 (WBP1), mRNA [NM_012477]	NM_012477	2319.55	5785.22	1970.8	1.23224e-09	6.56024e-09
A_32_P83270	BC047589	LOC727982	Homo sapiens cDNA clone IMAGE:5266866. [BC047589]	BC047589	35.0143	34.7224	13.2641	1.23654e-09	6.57934e-09
A_24_P890995	A_24_P890995	A_24_P890995			59.561	156.056	40.7274	1.2381e-09	6.58387e-09
A_24_P92411	XR_018204	LOC647757	PREDICTED: Homo sapiens similar to Tetratricopeptide repeat protein 4 (TPR repeat protein 4) (LOC647757), mRNA [XR_018204]	XR_018204	61.4722	21.4122	94.9286	1.24154e-09	6.59842e-09
A_24_P228667	NM_003776	MRPL40	Homo sapiens mitochondrial ribosomal protein L40 (MRPL40), nuclear gene encoding mitochondrial protein, mRNA [NM_003776]	NM_003776	3194.19	1598.46	4780.63	1.24375e-09	6.6064e-09
A_23_P107351	BC051787	NLRP1	Homo sapiens NLR family, pyrin domain containing 1, mRNA (cDNA clone MGC:57544 IMAGE:5756099), complete cds. [BC051787]	BC051787	10932.7	50643.5	5277.86	1.24694e-09	6.61629e-09
A_32_P209230	NM_133467	CITED4	Homo sapiens Cbp/p300-interacting transactivator, with Glu/Asp-rich carboxy-terminal domain, 4 (CITED4), mRNA [NM_133467]	NM_133467	4874.14	12252.6	3030.45	1.24703e-09	6.61629e-09
A_24_P362646	NM_005783	TXNDC9	Homo sapiens thioredoxin domain containing 9 (TXNDC9), mRNA [NM_005783]	NM_005783	3269.58	1242.56	3697.24	1.25024e-09	6.62252e-09
A_32_P88349	BM008292	BM008292	603617945F1 NIH_MGC_113 Homo sapiens cDNA clone IMAGE:5450987 5', mRNA sequence [BM008292]	BM008292	8161.06	29443.4	3024.99	1.25033e-09	6.62252e-09
A_23_P382811	NM_152628	MGC39715	Homo sapiens hypothetical protein MGC39715 (MGC39715), mRNA [NM_152628]	NM_152628	18.964	46.2765	10	1.25034e-09	6.62252e-09
A_23_P160318	NM_001856	COL16A1	Homo sapiens collagen, type XVI, alpha 1 (COL16A1), mRNA [NM_001856]	NM_001856	17.2553	11.2688	69.7382	1.25529e-09	6.64498e-09
A_23_P106103	NM_004857	AKAP5	Homo sapiens A kinase (PRKA) anchor protein 5 (AKAP5), mRNA [NM_004857]	NM_004857	15.9738	10	38.7635	1.26119e-09	6.67241e-09
A_24_P719579	BC062294	BC062294	Homo sapiens cDNA clone IMAGE:5797600, partial cds. [BC062294]	BC062294	6232.46	1785.56	6390.63	1.26776e-09	6.7034e-09
A_24_P36868	NM_025160	WDR26	Homo sapiens WD repeat domain 26 (WDR26), mRNA [NM_025160]	NM_025160	3132.36	10100.6	2758.58	1.271e-09	6.71672e-09
A_24_P254285	NM_052865	C20orf72	Homo sapiens chromosome 20 open reading frame 72 (C20orf72), mRNA [NM_052865]	NM_052865	2337.17	935.254	2831.95	1.27294e-09	6.72315e-09
A_32_P68586	NM_001177	ARL1	Homo sapiens ADP-ribosylation factor-like 1 (ARL1), mRNA [NM_001177]	NM_001177	2674.23	1186.54	4022.86	1.27445e-09	6.72329e-09
A_24_P229250	ENST00000272235	ENST00000272235			103.473	11.1432	264.932	1.27454e-09	6.72329e-09
A_24_P63950	NM_001283	AP1S1	Homo sapiens adaptor-related protein complex 1, sigma 1 subunit (AP1S1), transcript variant 1, mRNA [NM_001283]	NM_001283	49.32	13.5686	101.677	1.27515e-09	6.72329e-09
A_32_P233314	NM_175876	EXOC8	Homo sapiens exocyst complex component 8 (EXOC8), mRNA [NM_175876]	NM_175876	2927.46	6241.96	2311.79	1.27585e-09	6.72329e-09
A_23_P341938	NM_005450	NOG	Homo sapiens noggin (NOG), mRNA [NM_005450]	NM_005450	37.3358	222.422	28.5054	1.27715e-09	6.72631e-09
A_23_P38154	NM_024417	FDXR	Homo sapiens ferredoxin reductase (FDXR), nuclear gene encoding mitochondrial protein, transcript variant 1, mRNA [NM_024417]	NM_024417	8688.19	2577.76	22078.6	1.28246e-09	6.74872e-09
A_23_P62652	NM_003037	SLAMF1	Homo sapiens signaling lymphocytic activation molecule family member 1 (SLAMF1), mRNA [NM_003037]	NM_003037	7578.72	3267.32	9973.85	1.28285e-09	6.74872e-09
A_32_P49552	A_32_P49552	A_32_P49552			27.0896	54.9792	19.0601	1.28576e-09	6.7602e-09
A_32_P87631	BC017507	BC017507	Homo sapiens, clone IMAGE:4850148, mRNA. [BC017507]	BC017507	2876.66	8942.3	1407.16	1.28758e-09	6.76284e-09
A_23_P59388	NM_001723	DST	Homo sapiens dystonin (DST), transcript variant 1e, mRNA [NM_001723]	NM_001723	15.0151	20.0207	49.4181	1.28771e-09	6.76284e-09
A_23_P144872	NM_000405	GM2A	Homo sapiens GM2 ganglioside activator (GM2A), mRNA [NM_000405]	NM_000405	57.7093	16.9793	109.52	1.29053e-09	6.77382e-09
A_23_P431404	AJ278120	TANC2	Homo sapiens mRNA for putative ankyrin-repeat containing protein (ORF1). [AJ278120]	AJ278120	11.8654	60.0577	22.6567	1.29197e-09	6.77756e-09
A_23_P32707	NM_012291	ESPL1	Homo sapiens extra spindle pole bodies homolog 1 (S. cerevisiae) (ESPL1), mRNA [NM_012291]	NM_012291	9016.33	235.099	14151.1	1.30175e-09	6.82293e-09
A_23_P83953	S80864	S80864	cytochrome c-like polypeptide [human, lung adenocarcinoma A549, mRNA, 1041 nt]. [S80864]	S80864	4193.27	8788.19	2377.6	1.30208e-09	6.82293e-09
A_24_P753760	THC2563307	THC2563307			8586.61	2014.65	12821.8	1.3116e-09	6.86565e-09
A_23_P17706	NM_014339	IL17RA	Homo sapiens interleukin 17 receptor A (IL17RA), mRNA [NM_014339]	NM_014339	5069.88	10446.2	1612.55	1.31171e-09	6.86565e-09
A_23_P118135	A_23_P118135	A_23_P118135			1480.42	3071.92	1020.19	1.31286e-09	6.86784e-09
A_24_P583472	AI452448	AI452448	AI452448 tj62b01.x1 Soares_NSF_F8_9W_OT_PA_P_S1 Homo sapiens cDNA clone IMAGE:2146057 3', mRNA sequence [AI452448]	AI452448	28.2839	11.8231	25.2536	1.31625e-09	6.88169e-09
A_24_P299503	X98261	ZWINTAS	H.sapiens mRNA for M-phase phosphoprotein, mpp5. [X98261]	X98261	23.7835	10.387	41.6669	1.3215e-09	6.90528e-09
A_23_P151634	NM_007192	SUPT16H	Homo sapiens suppressor of Ty 16 homolog (S. cerevisiae) (SUPT16H), mRNA [NM_007192]	NM_007192	3156.07	1329.42	3596.34	1.3284e-09	6.9322e-09
A_24_P400702	XR_018787	LOC339396	PREDICTED: Homo sapiens similar to neurofilament, heavy polypeptide (LOC339396), mRNA [XR_018787]	XR_018787	49.4113	16.7388	89.6792	1.32866e-09	6.9322e-09
A_24_P409816	XR_019243	LOC644449	PREDICTED: Homo sapiens similar to heterogeneous nuclear ribonucleoprotein F (LOC644449), mRNA [XR_019243]	XR_019243	2773.57	941.651	2679.86	1.32888e-09	6.9322e-09
A_32_P72822	AK023404	CCNB2	Homo sapiens cDNA FLJ13342 fis, clone OVARC1001950. [AK023404]	AK023404	41.4544	17.6119	147.189	1.33816e-09	6.97671e-09
A_23_P26117	NM_006715	MAN2C1	Homo sapiens mannosidase, alpha, class 2C, member 1 (MAN2C1), mRNA [NM_006715]	NM_006715	2478.77	5149.72	1505.66	1.3408e-09	6.98657e-09
A_23_P79217	NM_002299	LCT	Homo sapiens lactase (LCT), mRNA [NM_002299]	NM_002299	20.3679	18.4583	60.7454	1.3526e-09	7.04408e-09
A_24_P239343	NM_198440	DERL3	Homo sapiens Der1-like domain family, member 3 (DERL3), transcript variant 1, mRNA [NM_198440]	NM_198440	72.295	27.6157	96.9254	1.35407e-09	7.0478e-09
A_23_P167401	NM_018931	PCDHB11	Homo sapiens protocadherin beta 11 (PCDHB11), mRNA [NM_018931]	NM_018931	58.3908	112.391	27.1042	1.36254e-09	7.08519e-09
A_23_P127002	ENST00000376356	THNSL1	Threonine synthase-like 1. [Source:Uniprot/SWISSPROT;Acc:Q8IYQ7] [ENST00000376356]		81.5857	25.4741	80.9802	1.36277e-09	7.08519e-09
A_24_P925565	THC2633747	THC2633747	ALU2_HUMAN (P39189) Alu subfamily SB sequence contamination warning entry, partial (3%) [THC2691931]		4780.27	6429.34	2008.37	1.3646e-09	7.09074e-09
A_23_P204048	NM_006482	DYRK2	Homo sapiens dual-specificity tyrosine-(Y)-phosphorylation regulated kinase 2 (DYRK2), transcript variant 2, mRNA [NM_006482]	NM_006482	4673.6	9683.07	1752.04	1.3666e-09	7.09377e-09
A_23_P218215	AA601902	AA601902	AA601902 np02b01.s1 NCI_CGAP_Pr2 Homo sapiens cDNA clone IMAGE:1115113 similar to contains Alu repetitive element;, mRNA sequence [AA601902]	AA601902	3632.73	8696.93	1636.48	1.3667e-09	7.09377e-09
A_23_P14493	NM_018139	C14orf104	Homo sapiens chromosome 14 open reading frame 104 (C14orf104), mRNA [NM_018139]	NM_018139	2668.43	768.792	3348.31	1.37009e-09	7.10651e-09
A_23_P28201	AF119861	AF119861	Homo sapiens PRO2015 mRNA, complete cds. [AF119861]	AF119861	24.3494	50.6112	14.3141	1.37068e-09	7.10651e-09
A_32_P74213	BC040628	BC040628	Homo sapiens, clone IMAGE:5745274, mRNA. [BC040628]	BC040628	74.8017	27.992	86.1627	1.37194e-09	7.10905e-09
A_23_P26037	NM_032892	FRMD5	Homo sapiens FERM domain containing 5 (FRMD5), transcript variant 2, mRNA [NM_032892]	NM_032892	14.7317	10.4607	115.888	1.38047e-09	7.14883e-09
A_32_P128558	AF316855	FLJ22795	Homo sapiens colon cancer-associated antigen AgSK1-2HT-ECS mRNA, complete cds. [AF316855]	AF316855	2481.14	3411.05	6875.55	1.38115e-09	7.14883e-09
A_24_P196859	AF118067	AF118067	Homo sapiens PRO1578 mRNA, complete cds. [AF118067]	AF118067	64.9268	152.827	40.0196	1.38199e-09	7.14924e-09
A_24_P345002	NM_018159	NUDT11	Homo sapiens nudix (nucleoside diphosphate linked moiety X)-type motif 11 (NUDT11), mRNA [NM_018159]	NM_018159	13.1808	10.953	68.302	1.38999e-09	7.18661e-09
A_24_P122921	NM_138621	BCL2L11	Homo sapiens BCL2-like 11 (apoptosis facilitator) (BCL2L11), transcript variant 1, mRNA [NM_138621]	NM_138621	6633.1	7298.12	970.68	1.39252e-09	7.1957e-09
A_32_P138950	BC034326	BC034326	Homo sapiens cDNA clone IMAGE:4838968. [BC034326]	BC034326	33.8575	14.6285	40.4386	1.39672e-09	7.21027e-09
A_23_P82478	NM_019042	PUS7	Homo sapiens pseudouridylate synthase 7 homolog (S. cerevisiae) (PUS7), mRNA [NM_019042]	NM_019042	4457.75	1116.22	9604.74	1.39688e-09	7.21027e-09
A_24_P196428	AK091509	RNF175	Homo sapiens cDNA FLJ34190 fis, clone FCBBF3017729. [AK091509]	AK091509	32.8859	168.084	13.5809	1.39954e-09	7.21999e-09
A_24_P383704	XM_372002	tcag7.875	PREDICTED: Homo sapiens similar to amyotrophic lateral sclerosis 2 (juvenile) chromosome region, candidate 2 (LOC389599), mRNA [XM_372002]	XM_372002	47.5964	16.1473	110.16	1.40988e-09	7.26928e-09
A_23_P125171	NM_002012	FHIT	Homo sapiens fragile histidine triad gene (FHIT), mRNA [NM_002012]	NM_002012	30.9175	29.0798	88.3793	1.4146e-09	7.2896e-09
A_23_P153941	NM_024766	C2orf34	Homo sapiens chromosome 2 open reading frame 34 (C2orf34), mRNA [NM_024766]	NM_024766	33.344	26.5342	80.0571	1.4166e-09	7.29586e-09
A_24_P123190	NM_002662	PLD1	Homo sapiens phospholipase D1, phosphatidylcholine-specific (PLD1), mRNA [NM_002662]	NM_002662	11.573	10.4669	43.5525	1.42732e-09	7.34706e-09
A_24_P42373	AK096256	AK096256	Homo sapiens cDNA FLJ38937 fis, clone NT2NE2015511. [AK096256]	AK096256	46.283	10	136.949	1.43013e-09	7.354e-09
A_32_P85578	BX111600	BX111600	BX111600 BX111600 Soares_placenta_8to9weeks_2NbHP8to9W Homo sapiens cDNA clone IMAGp998D154357 ; IMAGE:1715294, mRNA sequence [BX111600]	BX111600	31.249	11.1583	69.2299	1.43025e-09	7.354e-09
A_24_P127641	ENST00000378953	ENST00000378953	CDNA FLJ39622 fis, clone SMINT2001199. [Source:Uniprot/SPTREMBL;Acc:Q8N8D9] [ENST00000378953]		15831.9	17447.4	5234.78	1.43378e-09	7.36413e-09
A_32_P68525	BC035392	BC035392	Homo sapiens cDNA clone IMAGE:4822878. [BC035392]	BC035392	43.1665	10	91.9549	1.4338e-09	7.36413e-09
A_23_P43800	NM_015201	BOP1	Homo sapiens block of proliferation 1 (BOP1), mRNA [NM_015201]	NM_015201	9774.92	2883.19	10162.8	1.43614e-09	7.36929e-09
A_23_P410224	BC016820	C6orf52	Homo sapiens chromosome 6 open reading frame 52, mRNA (cDNA clone IMAGE:4096427), partial cds. [BC016820]	BC016820	102.53	11.0803	70.3645	1.43742e-09	7.36929e-09
A_23_P57658	NM_020386	HRASLS	Homo sapiens HRAS-like suppressor (HRASLS), mRNA [NM_020386]	NM_020386	10.8364	15.1881	69.255	1.43745e-09	7.36929e-09
A_24_P194881	NM_001080420	SHANK3	Homo sapiens SH3 and multiple ankyrin repeat domains 3 (SHANK3), mRNA [NM_001080420]	NM_001080420	30.3897	82.1618	41.715	1.43797e-09	7.36929e-09
A_32_P159651	NM_003884	PCAF	Homo sapiens p300/CBP-associated factor (PCAF), mRNA [NM_003884]	NM_003884	3563.97	4942.47	935.564	1.44151e-09	7.38337e-09
A_23_P142750	NM_002759	EIF2AK2	Homo sapiens eukaryotic translation initiation factor 2-alpha kinase 2 (EIF2AK2), mRNA [NM_002759]	NM_002759	3950.52	2538.22	8740.7	1.44443e-09	7.39032e-09
A_32_P94722	AK126242	AK126242	Homo sapiens cDNA FLJ44254 fis, clone TKIDN2009641. [AK126242]	AK126242	2247.73	6584.57	1516	1.44555e-09	7.39032e-09
A_23_P349310	NM_014494	TNRC6A	Homo sapiens trinucleotide repeat containing 6A (TNRC6A), mRNA [NM_014494]	NM_014494	4549.09	8318.05	2185.72	1.44589e-09	7.39032e-09
A_23_P49060	NM_003710	SPINT1	Homo sapiens serine peptidase inhibitor, Kunitz type 1 (SPINT1), transcript variant 2, mRNA [NM_003710]	NM_003710	43.0551	17.942	99.7172	1.44604e-09	7.39032e-09
A_23_P134935	NM_001394	DUSP4	Homo sapiens dual specificity phosphatase 4 (DUSP4), transcript variant 1, mRNA [NM_001394]	NM_001394	5522.1	3040.22	14049.7	1.44847e-09	7.39873e-09
A_23_P164341	NM_014232	VAMP2	Homo sapiens vesicle-associated membrane protein 2 (synaptobrevin 2) (VAMP2), mRNA [NM_014232]	NM_014232	1459.33	4398.48	739.536	1.45045e-09	7.40477e-09
A_23_P20777	NM_033117	RBM18	Homo sapiens RNA binding motif protein 18 (RBM18), mRNA [NM_033117]	NM_033117	4892.78	2036.59	7251.52	1.45367e-09	7.41714e-09
A_24_P701814	XR_018958	LOC401744	PREDICTED: Homo sapiens similar to SWI [XR_018958]	XR_018958	87.8634	24.826	168.65	1.45665e-09	7.42826e-09
A_24_P357936	ENST00000308894	ENST00000308894	Homo sapiens HSPC324 mRNA, partial cds. [AF161442]		26.0534	51.357	16.7796	1.46166e-09	7.44974e-09
A_32_P111751	THC2737801	THC2737801	HUMDBLTP DBL transforming protein {Homo sapiens} (exp=-1; wgp=0; cg=0), partial (19%) [THC2737801]		88.9462	201.964	64.8798	1.46447e-09	7.45999e-09
A_24_P302802	NM_000532	PCCB	Homo sapiens propionyl Coenzyme A carboxylase, beta polypeptide (PCCB), mRNA [NM_000532]	NM_000532	3063.47	1187.73	5646.34	1.46647e-09	7.46611e-09
A_23_P128808	NM_013345	GPR132	Homo sapiens G protein-coupled receptor 132 (GPR132), mRNA [NM_013345]	NM_013345	2269.6	10842.3	3029.66	1.47201e-09	7.49021e-09
A_23_P1615	NM_004214	FIBP	Homo sapiens fibroblast growth factor (acidic) intracellular binding protein (FIBP), transcript variant 2, mRNA [NM_004214]	NM_004214	3059.46	1173.44	4076.47	1.4738e-09	7.49523e-09
A_24_P460763	AK022443	AK022443	Homo sapiens cDNA FLJ12381 fis, clone MAMMA1002566. [AK022443]	AK022443	5811.88	29139.8	988.089	1.4761e-09	7.49997e-09
A_24_P621434	THC2512545	THC2512545	Q96IS6_HUMAN (Q96IS6) HSPA8 protein (Fragment), partial (16%) [THC2512545]		5833.73	1941.84	7953.54	1.47634e-09	7.49997e-09
A_23_P29985	AK022953	C4orf23	Homo sapiens cDNA FLJ12891 fis, clone NT2RP2004142. [AK022953]	AK022953	3101.71	6606.18	1611.77	1.47716e-09	7.50005e-09
A_24_P636834	A_24_P636834	A_24_P636834			1560.26	3846.96	1070.35	1.47832e-09	7.50186e-09
A_32_P181166	NM_174896	C1orf162	Homo sapiens chromosome 1 open reading frame 162 (C1orf162), mRNA [NM_174896]	NM_174896	7339.55	19453.1	2570.1	1.48623e-09	7.53788e-09
A_23_P390190	NM_014089	NUPL1	Homo sapiens nucleoporin like 1 (NUPL1), transcript variant 1, mRNA [NM_014089]	NM_014089	4514.06	2429.38	7094.23	1.48781e-09	7.54026e-09
A_24_P204043	NM_014345	ZNF318	Homo sapiens zinc finger protein 318 (ZNF318), mRNA [NM_014345]	NM_014345	39.0297	138.195	47.044	1.48831e-09	7.54026e-09
A_32_P34920	NM_004472	FOXD1	Homo sapiens forkhead box D1 (FOXD1), mRNA [NM_004472]	NM_004472	27.0372	10.7255	203.599	1.4919e-09	7.55434e-09
A_23_P74349	NM_145697	NUF2	Homo sapiens NUF2, NDC80 kinetochore complex component, homolog (S. cerevisiae) (NUF2), transcript variant 1, mRNA [NM_145697]	NM_145697	5981.86	399.318	13685.5	1.49609e-09	7.57144e-09
A_24_P275073	NM_139155	ADAMTS14	Homo sapiens ADAM metallopeptidase with thrombospondin type 1 motif, 14 (ADAMTS14), transcript variant 1, mRNA [NM_139155]	NM_139155	15.0508	10	84.3614	1.49713e-09	7.57257e-09
A_24_P93948	AB210045	KIF5A	Homo sapiens mRNA for KIF5A variant protein, partial cds, clone: ph00435. [AB210045]	AB210045	45.3837	28.9306	189.689	1.49957e-09	7.58079e-09
A_23_P97141	NM_002922	RGS1	Homo sapiens regulator of G-protein signalling 1 (RGS1), mRNA [NM_002922]	NM_002922	29092.8	93649	5675.9	1.50428e-09	7.60047e-09
A_23_P376488	NM_000594	TNF	Homo sapiens tumor necrosis factor (TNF superfamily, member 2) (TNF), mRNA [NM_000594]	NM_000594	11244.7	1291.17	6401.77	1.50866e-09	7.6185e-09
A_24_P188164	NM_052923	ZNF452	Homo sapiens zinc finger protein 452 (ZNF452), mRNA [NM_052923]	NM_052923	49.4727	10	156.19	1.5154e-09	7.64838e-09
A_23_P2066	NM_015957	APIP	Homo sapiens APAF1 interacting protein (APIP), mRNA [NM_015957]	NM_015957	2138.24	806.904	2750.37	1.51828e-09	7.65879e-09
A_32_P188404	A_32_P188404	A_32_P188404			40.2658	29.1009	109.556	1.52011e-09	7.66385e-09
A_23_P110571	ENST00000261569	ENST00000261569	Microtubule-associated serine/threonine-protein kinase 4 (EC 2.7.11.1). [Source:Uniprot/SWISSPROT;Acc:O15021] [ENST00000261569]		1960.92	6141.83	2487.07	1.5217e-09	7.66431e-09
A_23_P49616	NM_020198	CCDC47	Homo sapiens coiled-coil domain containing 47 (CCDC47), mRNA [NM_020198]	NM_020198	5365.15	1780.99	7712.45	1.52185e-09	7.66431e-09
A_23_P361085	NR_003038	SNHG5	Homo sapiens small nucleolar RNA host gene (non-protein coding) 5 (SNHG5) on chromosome 6 [NR_003038]	NR_003038	60957.3	62230.6	34220.1	1.52654e-09	7.68381e-09
A_24_P922653	NP1166121	NP1166121	GB|AL713739.1|AL713739.1 Homo sapiens mRNA; cDNA DKFZp667M218 (from clone DKFZp667M218) [NP1166121]		26.3483	129.251	51.9738	1.52789e-09	7.68647e-09
A_24_P522267	DA383986	DA383986	DA383986 BRTHA2 Homo sapiens cDNA clone BRTHA2018488 5', mRNA sequence [DA383986]	DA383986	35.7512	12.2136	46.9459	1.52949e-09	7.69036e-09
A_23_P145197	NM_004053	BYSL	Homo sapiens bystin-like (BYSL), mRNA [NM_004053]	NM_004053	8835.77	856.851	9104	1.53794e-09	7.72866e-09
A_24_P601511	AK090762	AK090762	Homo sapiens cDNA FLJ33443 fis, clone BRALZ1000103. [AK090762]	AK090762	29.5128	14.4015	81.7051	1.54272e-09	7.74851e-09
A_23_P385529	AB040885	POLR3E	Homo sapiens mRNA for KIAA1452 protein, partial cds. [AB040885]	AB040885	1288.5	13869.1	803.741	1.54366e-09	7.74905e-09
A_23_P128161	NM_032704	TUBA1C	Homo sapiens tubulin, alpha 1c (TUBA1C), mRNA [NM_032704]	NM_032704	10371.2	1871.38	20520.7	1.54524e-09	7.75161e-09
A_24_P85181	NM_022340	ZFYVE20	Homo sapiens zinc finger, FYVE domain containing 20 (ZFYVE20), mRNA [NM_022340]	NM_022340	3004.97	6794.7	2394.88	1.54595e-09	7.75161e-09
A_23_P83234	NM_006626	ZBTB6	Homo sapiens zinc finger and BTB domain containing 6 (ZBTB6), mRNA [NM_006626]	NM_006626	39.759	11.0785	133.035	1.54666e-09	7.75161e-09
A_23_P1552	NM_001814	CTSC	Homo sapiens cathepsin C (CTSC), transcript variant 1, mRNA [NM_001814]	NM_001814	3935.87	1006.63	3738.37	1.54883e-09	7.7583e-09
A_23_P115872	NM_018131	CEP55	Homo sapiens centrosomal protein 55kDa (CEP55), mRNA [NM_018131]	NM_018131	10315.7	201.056	21302.3	1.55651e-09	7.79258e-09
A_23_P18452	NM_002416	CXCL9	Homo sapiens chemokine (C-X-C motif) ligand 9 (CXCL9), mRNA [NM_002416]	NM_002416	1353.18	10.576	220.265	1.55811e-09	7.79518e-09
A_32_P210723	THC2676741	THC2676741	Q8NH15_HUMAN (Q8NH15) Seven transmembrane helix receptor, partial (13%) [THC2676741]		67.7807	23.7484	54.5717	1.5587e-09	7.79518e-09
A_23_P9574	NM_018098	ECT2	Homo sapiens epithelial cell transforming sequence 2 oncogene (ECT2), mRNA [NM_018098]	NM_018098	6233.47	699.8	11062.7	1.56005e-09	7.79774e-09
A_32_P108544	NM_001024457	RGPD1	Homo sapiens RANBP2-like and GRIP domain containing 1 (RGPD1), mRNA [NM_001024457]	NM_001024457	4624.6	12690.7	1834.79	1.56422e-09	7.81439e-09
A_24_P205181	NM_020205	OTUD7B	Homo sapiens OTU domain containing 7B (OTUD7B), mRNA [NM_020205]	NM_020205	105.031	36.7595	182.457	1.56538e-09	7.81598e-09
A_23_P27795	NM_021102	SPINT2	Homo sapiens serine peptidase inhibitor, Kunitz type, 2 (SPINT2), mRNA [NM_021102]	NM_021102	16161.3	9536.46	5684.47	1.56866e-09	7.82819e-09
A_32_P160216	BM702130	BM702130	UI-E-CQ1-aey-c-12-0-UI.r1 UI-E-CQ1 Homo sapiens cDNA clone UI-E-CQ1-aey-c-12-0-UI 5', mRNA sequence [BM702130]	BM702130	38.3799	113.41	25.6853	1.57117e-09	7.83184e-09
A_24_P745883	A_24_P745883	A_24_P745883			71.0329	168.965	51.1794	1.57142e-09	7.83184e-09
A_32_P112677	BC042064	BC042064	Homo sapiens, clone IMAGE:5728941, mRNA. [BC042064]	BC042064	39.4183	105.003	40.0028	1.57191e-09	7.83184e-09
A_23_P403898	NM_002829	PTPN3	Homo sapiens protein tyrosine phosphatase, non-receptor type 3 (PTPN3), mRNA [NM_002829]	NM_002829	174.607	25.7409	775.61	1.57404e-09	7.83628e-09
A_24_P110827	AK096522	AK096522	Homo sapiens cDNA FLJ39203 fis, clone OCBBF2005420, moderately similar to DEVELOPMENTAL PROTEIN SEVEN IN ABSENTIA. [AK096522]	AK096522	23.1799	26.0504	62.8907	1.57449e-09	7.83628e-09
A_32_P219116	NM_018451	CENPJ	Homo sapiens centromere protein J (CENPJ), mRNA [NM_018451]	NM_018451	5809.73	1795.98	7866.12	1.5764e-09	7.84163e-09
A_23_P57306	NM_005441	CHAF1B	Homo sapiens chromatin assembly factor 1, subunit B (p60) (CHAF1B), mRNA [NM_005441]	NM_005441	7084.7	1398.96	10514.5	1.5777e-09	7.84392e-09
A_32_P211353	CX869207	CX869207	HESC4_33_H12.b1_A037 NIH_MGC_262 Homo sapiens cDNA clone IMAGE:7474417 3', mRNA sequence [CX869207]	CX869207	57.7518	23.0404	96.7525	1.58302e-09	7.86287e-09
A_32_P58062	ENST00000381498	MRPS30	Mitochondrial 28S ribosomal protein S30 (S30mt) (MRP-S30) (Programmed cell death protein 9). [Source:Uniprot/SWISSPROT;Acc:Q9NP92] [ENST00000381498]		63.9904	22.2286	82.0938	1.5852e-09	7.86287e-09
A_24_P84880	NR_002929	LOC148709	Homo sapiens actin pseudogene (LOC148709) on chromosome 1 [NR_002929]	NR_002929	3893.9	1328.22	5313.78	1.58528e-09	7.86287e-09
A_24_P403501	S80864	S80864	cytochrome c-like polypeptide [human, lung adenocarcinoma A549, mRNA, 1041 nt]. [S80864]	S80864	5933.13	15196.4	3258.46	1.58572e-09	7.86287e-09
A_23_P102454	NM_016133	INSIG2	Homo sapiens insulin induced gene 2 (INSIG2), mRNA [NM_016133]	NM_016133	1711.58	2017.75	9891.23	1.58679e-09	7.86287e-09
A_24_P943258	A_24_P943258	A_24_P943258			27.0886	13.3005	30.019	1.58707e-09	7.86287e-09
A_23_P411431	ENST00000282366	MTA3	Metastasis-associated protein MTA3. [Source:Uniprot/SWISSPROT;Acc:Q9BTC8] [ENST00000282366]		3032.55	6869.26	2429.86	1.58742e-09	7.86287e-09
A_32_P234452	BU674073	BU674073	UI-CF-DU0-aaa-i-18-0-UI.s1 UI-CF-DU0 Homo sapiens cDNA clone UI-CF-DU0-aaa-i-18-0-UI 3', mRNA sequence [BU674073]	BU674073	80.1931	36.574	193.253	1.59021e-09	7.87253e-09
A_32_P84369	NM_001079529	LOC202134	Homo sapiens hypothetical protein LOC202134 (LOC202134), mRNA [NM_001079529]	NM_001079529	1800.69	21703.1	4454.89	1.6006e-09	7.91975e-09
A_24_P873688	BC039021	BC039021	Homo sapiens cDNA clone IMAGE:6043059, partial cds. [BC039021]	BC039021	6031.91	580.665	8205.37	1.60975e-09	7.96078e-09
A_23_P30495	NM_000859	HMGCR	Homo sapiens 3-hydroxy-3-methylglutaryl-Coenzyme A reductase (HMGCR), mRNA [NM_000859]	NM_000859	4603.13	1265.96	5067.21	1.61089e-09	7.96219e-09
A_24_P813520	BC041882	BC041882	Homo sapiens cDNA clone IMAGE:5298223. [BC041882]	BC041882	1773.52	6487.79	1303.68	1.61655e-09	7.98593e-09
A_24_P275828	NM_033419	PERLD1	Homo sapiens per1-like domain containing 1 (PERLD1), mRNA [NM_033419]	NM_033419	2757.18	5689.5	1567.08	1.62598e-09	8.02221e-09
A_23_P205389	NM_022151	MOAP1	Homo sapiens modulator of apoptosis 1 (MOAP1), mRNA [NM_022151]	NM_022151	2023.63	8600.28	1331.27	1.62622e-09	8.02221e-09
A_24_P702785	AL137318	AL137318	Homo sapiens mRNA; cDNA DKFZp434L171 (from clone DKFZp434L171). [AL137318]	AL137318	55.1888	129.863	38.7217	1.62767e-09	8.02221e-09
A_32_P74579	NM_139285	GAS2L2	Homo sapiens growth arrest-specific 2 like 2 (GAS2L2), mRNA [NM_139285]	NM_139285	14.0752	30.4149	45.187	1.62786e-09	8.02221e-09
A_24_P409985	NM_001011655	TMEM44	Homo sapiens transmembrane protein 44 (TMEM44), transcript variant 2, mRNA [NM_001011655]	NM_001011655	49.8737	37.2715	102.855	1.62819e-09	8.02221e-09
A_23_P206598	THC2726281	THC2726281	P97868_MOUSE (P97868) Proliferation potential-related protein, partial (4%) [THC2726281]		2455.75	13062.1	2405.83	1.63629e-09	8.05448e-09
A_24_P618928	BC041837	BC041837	Homo sapiens cDNA clone IMAGE:5268696. [BC041837]	BC041837	2406.07	763.365	3827.3	1.63754e-09	8.05448e-09
A_23_P42718	NM_004289	NFE2L3	Homo sapiens nuclear factor (erythroid-derived 2)-like 3 (NFE2L3), mRNA [NM_004289]	NM_004289	7484.08	830.348	11561	1.63811e-09	8.05448e-09
A_23_P138453	NM_006413	RPP30	Homo sapiens ribonuclease P/MRP 30kDa subunit (RPP30), mRNA [NM_006413]	NM_006413	2831.21	1116.74	4877.39	1.6382e-09	8.05448e-09
A_23_P46396	NM_021190	PTBP2	Homo sapiens polypyrimidine tract binding protein 2 (PTBP2), mRNA [NM_021190]	NM_021190	2602.1	8042.89	2632.5	1.63961e-09	8.05593e-09
A_23_P131866	NM_198433	AURKA	Homo sapiens aurora kinase A (AURKA), transcript variant 1, mRNA [NM_198433]	NM_198433	6621.67	304.228	12870.6	1.64106e-09	8.05593e-09
A_23_P432598	NM_152284	CHMP4C	Homo sapiens chromatin modifying protein 4C (CHMP4C), mRNA [NM_152284]	NM_152284	15.9418	10	167.639	1.64109e-09	8.05593e-09
A_23_P389919	NM_133330	WHSC1	Homo sapiens Wolf-Hirschhorn syndrome candidate 1 (WHSC1), transcript variant 1, mRNA [NM_133330]	NM_133330	3844.19	1716.13	6363.62	1.64543e-09	8.07299e-09
A_23_P48416	NM_014953	DIS3	Homo sapiens DIS3 mitotic control homolog (S. cerevisiae) (DIS3), mRNA [NM_014953]	NM_014953	2426.37	4794.5	1388.34	1.64967e-09	8.08952e-09
A_24_P397489	NM_145649	GCNT2	Homo sapiens glucosaminyl (N-acetyl) transferase 2, I-branching enzyme (I blood group) (GCNT2), transcript variant 1, mRNA [NM_145649]	NM_145649	20.7115	14.7246	71.9332	1.66231e-09	8.14724e-09
A_23_P117933	NM_004483	GCSH	Homo sapiens glycine cleavage system protein H (aminomethyl carrier) (GCSH), mRNA [NM_004483]	NM_004483	5900.69	1794.8	8964.09	1.66438e-09	8.15308e-09
A_23_P123234	A_23_P123234	A_23_P123234			16.789	18.2669	70.9519	1.66834e-09	8.1682e-09
A_24_P357169	NM_031308	EPPK1	Homo sapiens epiplakin 1 (EPPK1), mRNA [NM_031308]	NM_031308	64.2607	281.854	30.1914	1.67414e-09	8.19231e-09
A_24_P265856	NM_020654	SENP7	Homo sapiens SUMO1/sentrin specific peptidase 7 (SENP7), transcript variant 1, mRNA [NM_020654]	NM_020654	6160.36	20428	3305.56	1.67512e-09	8.19278e-09
A_23_P211985	NM_017719	SNRK	Homo sapiens SNF related kinase (SNRK), mRNA [NM_017719]	NM_017719	1433.92	5853.98	767.624	1.68106e-09	8.21754e-09
A_23_P87879	NM_001781	CD69	Homo sapiens CD69 molecule (CD69), mRNA [NM_001781]	NM_001781	19925	55962.3	12672.1	1.68491e-09	8.23205e-09
A_23_P153745	NM_006332	IFI30	Homo sapiens interferon, gamma-inducible protein 30 (IFI30), mRNA [NM_006332]	NM_006332	19099.6	3895.12	20253.1	1.68583e-09	8.2322e-09
A_23_P119322	NM_052884	SIGLEC11	Homo sapiens sialic acid binding Ig-like lectin 11 (SIGLEC11), mRNA [NM_052884]	NM_052884	34.2078	62.2495	14.3292	1.68829e-09	8.23609e-09
A_24_P350708	BC017937	BC017937	Homo sapiens, clone IMAGE:4271781, mRNA, partial cds. [BC017937]	BC017937	2568.32	10541.7	1223.49	1.68839e-09	8.23609e-09
A_23_P313603	AK056855	AK056855	Homo sapiens cDNA FLJ32293 fis, clone PROST2001739. [AK056855]	AK056855	7194.43	14447.6	3475.98	1.69117e-09	8.24531e-09
A_24_P208825	NM_018406	MUC4	Homo sapiens mucin 4, cell surface associated (MUC4), transcript variant 1, mRNA [NM_018406]	NM_018406	32.9792	10.7788	36.8077	1.69205e-09	8.24531e-09
A_24_P332711	ENST00000358162	ENST00000358162			41.1539	102.018	29.953	1.69334e-09	8.24728e-09
A_23_P399681	NM_052841	TSSK3	Homo sapiens testis-specific serine kinase 3 (TSSK3), mRNA [NM_052841]	NM_052841	46.8551	105.568	31.0339	1.6974e-09	8.26277e-09
A_23_P256682	NM_014481	APEX2	Homo sapiens APEX nuclease (apurinic/apyrimidinic endonuclease) 2 (APEX2), nuclear gene encoding mitochondrial protein, mRNA [NM_014481]	NM_014481	4331.78	1260.23	5392.51	1.69986e-09	8.26889e-09
A_24_P307759	NM_015180	SYNE2	Homo sapiens spectrin repeat containing, nuclear envelope 2 (SYNE2), transcript variant 1, mRNA [NM_015180]	NM_015180	7922.4	8611.68	569.316	1.70044e-09	8.26889e-09
A_23_P25626	NM_024808	C13orf34	Homo sapiens chromosome 13 open reading frame 34 (C13orf34), mRNA [NM_024808]	NM_024808	3078.16	1092.82	5889.94	1.70144e-09	8.26947e-09
A_32_P353072	NM_018374	TMEM106B	Homo sapiens transmembrane protein 106B (TMEM106B), mRNA [NM_018374]	NM_018374	4676.59	4787.13	1847.49	1.7037e-09	8.27615e-09
A_24_P81473	NM_002079	GOT1	Homo sapiens glutamic-oxaloacetic transaminase 1, soluble (aspartate aminotransferase 1) (GOT1), mRNA [NM_002079]	NM_002079	2760.84	1000.67	3889.1	1.71152e-09	8.30981e-09
A_23_P213069	NM_018126	TMEM33	Homo sapiens transmembrane protein 33 (TMEM33), mRNA [NM_018126]	NM_018126	6226.52	1512.71	5746.68	1.71744e-09	8.33418e-09
A_24_P307827	NM_001080435	WHDC1	Homo sapiens WAS protein homology region 2 domain containing 1 (WHDC1), mRNA [NM_001080435]	NM_001080435	6308.2	29750.2	1838.36	1.72111e-09	8.34059e-09
A_24_P822704	NM_001005209	MGC99813	Homo sapiens similar to RIKEN cDNA A230078I05 gene (MGC99813), mRNA [NM_001005209]	NM_001005209	127.504	37.1316	188.482	1.7215e-09	8.34059e-09
A_24_P69267	NM_004348	RUNX2	Homo sapiens runt-related transcription factor 2 (RUNX2), transcript variant 3, mRNA [NM_004348]	NM_004348	33.2292	39.1613	129.721	1.72162e-09	8.34059e-09
A_32_P36101	NM_001177	ARL1	Homo sapiens ADP-ribosylation factor-like 1 (ARL1), mRNA [NM_001177]	NM_001177	3035.75	1169.36	4774.16	1.72234e-09	8.34059e-09
A_32_P155506	NM_152653	UBE2E2	Homo sapiens ubiquitin-conjugating enzyme E2E 2 (UBC4/5 homolog, yeast) (UBE2E2), mRNA [NM_152653]	NM_152653	36.8602	26.9516	83.9626	1.72355e-09	8.34214e-09
A_23_P63534	NM_004736	XPR1	Homo sapiens xenotropic and polytropic retrovirus receptor (XPR1), mRNA [NM_004736]	NM_004736	27.435	21.175	103.502	1.72457e-09	8.34272e-09
A_32_P30477	THC2746700	THC2746700			32.1705	10	67.8368	1.73146e-09	8.36641e-09
A_32_P108436	NM_001040441	ZBTB8	Homo sapiens zinc finger and BTB domain containing 8 (ZBTB8), mRNA [NM_001040441]	NM_001040441	15.089	11.0041	45.3485	1.7319e-09	8.36641e-09
A_32_P88231	XM_931745	LOC643684	PREDICTED: Homo sapiens hypothetical LOC643684 (LOC643684), mRNA [XM_931745]	XM_931745	14.7857	10	138.022	1.73216e-09	8.36641e-09
A_23_P319633	NM_144969	ZDHHC15	Homo sapiens zinc finger, DHHC-type containing 15 (ZDHHC15), mRNA [NM_144969]	NM_144969	10.6846	10.4472	44.2477	1.73768e-09	8.38874e-09
A_23_P139198	NM_033101	LGALS12	Homo sapiens lectin, galactoside-binding, soluble, 12 (galectin 12) (LGALS12), mRNA [NM_033101]	NM_033101	48.3622	103.457	34.047	1.74938e-09	8.43822e-09
A_32_P194372	AK129547	AK129547	Homo sapiens cDNA FLJ26036 fis, clone PRS00145. [AK129547]	AK129547	6821.3	6159.25	1235.6	1.74974e-09	8.43822e-09
A_32_P395879	NM_173550	C9orf93	Homo sapiens chromosome 9 open reading frame 93 (C9orf93), mRNA [NM_173550]	NM_173550	63.1523	30.2053	151.485	1.75292e-09	8.4492e-09
A_23_P159211	M74509	M74509	Human endogenous retrovirus type C oncovirus sequence. [M74509]	M74509	62.0357	106.451	11.9453	1.75881e-09	8.47068e-09
A_24_P131646	NM_000258	MYL3	Homo sapiens myosin, light chain 3, alkali; ventricular, skeletal, slow (MYL3), mRNA [NM_000258]	NM_000258	13.8124	24.6107	10	1.7592e-09	8.47068e-09
A_32_P65045	AF074982	AF074982	Homo sapiens full length insert cDNA YH65B08. [AF074982]	AF074982	42.0255	14.8412	63.8366	1.76222e-09	8.48084e-09
A_24_P270235	NM_001759	CCND2	Homo sapiens cyclin D2 (CCND2), mRNA [NM_001759]	NM_001759	12423.2	3348.16	22808.2	1.76463e-09	8.48809e-09
A_23_P59950	NM_015359	SLC39A14	Homo sapiens solute carrier family 39 (zinc transporter), member 14 (SLC39A14), mRNA [NM_015359]	NM_015359	5424.71	742.982	9750.6	1.7721e-09	8.51708e-09
A_24_P649829	AK023338	AK023338	Homo sapiens cDNA FLJ13276 fis, clone OVARC1001040. [AK023338]	AK023338	1671.22	4420.46	959.426	1.77249e-09	8.51708e-09
A_23_P35099	NM_016183	MRTO4	Homo sapiens mRNA turnover 4 homolog (S. cerevisiae) (MRTO4), mRNA [NM_016183]	NM_016183	10073	3567.31	11641.6	1.77432e-09	8.52148e-09
A_32_P182473	NM_145233	ZNF625	Homo sapiens zinc finger protein 625 (ZNF625), mRNA [NM_145233]	NM_145233	2971.76	6296.76	1682.88	1.77754e-09	8.53258e-09
A_24_P375586	A_24_P375586	A_24_P375586			63.7985	10.8195	160.695	1.8004e-09	8.63776e-09
A_24_P135769	NM_198315	LOH11CR2A	Homo sapiens loss of heterozygosity, 11, chromosomal region 2, gene A (LOH11CR2A), transcript variant 2, mRNA [NM_198315]	NM_198315	68.6879	29.3769	165.408	1.80131e-09	8.63776e-09
A_23_P339773	NM_182752	FAM79A	Homo sapiens family with sequence similarity 79, member A (FAM79A), mRNA [NM_182752]	NM_182752	3796.66	8249.91	1120.79	1.80392e-09	8.64583e-09
A_32_P175739	NM_000189	HK2	Homo sapiens hexokinase 2 (HK2), mRNA [NM_000189]	NM_000189	5882.23	1635.66	19933.4	1.80513e-09	8.6472e-09
A_24_P481375	AK021668	AK021668	Homo sapiens cDNA FLJ11606 fis, clone HEMBA1003942. [AK021668]	AK021668	3520.17	11794.2	2752.78	1.81978e-09	8.70969e-09
A_23_P162589	NM_001017535	VDR	Homo sapiens vitamin D (1,25- dihydroxyvitamin D3) receptor (VDR), transcript variant 2, mRNA [NM_001017535]	NM_001017535	6170.48	508.729	21365.9	1.82093e-09	8.70969e-09
A_23_P208516	NM_024298	LENG4	Homo sapiens leukocyte receptor cluster (LRC) member 4 (LENG4), mRNA [NM_024298]	NM_024298	7486.53	2834.13	8333.1	1.82098e-09	8.70969e-09
A_23_P104579	NM_005851	CDK2AP2	Homo sapiens CDK2-associated protein 2 (CDK2AP2), mRNA [NM_005851]	NM_005851	3954.71	876.889	3283.03	1.8247e-09	8.72298e-09
A_23_P340218	NM_152599	FLJ35773	Homo sapiens hypothetical protein FLJ35773 (FLJ35773), mRNA [NM_152599]	NM_152599	27.7633	24.3275	94.1907	1.85224e-09	8.84678e-09
A_23_P217487	NM_005938	FOXO4	Homo sapiens myeloid/lymphoid or mixed-lineage leukemia (trithorax homolog, Drosophila); translocated to, 7 (MLLT7), mRNA [NM_005938]	NM_005938	51.3305	98.074	26.3092	1.85249e-09	8.84678e-09
A_24_P100419	NM_001005614	EDA	Homo sapiens ectodysplasin A (EDA), transcript variant 7, mRNA [NM_001005614]	NM_001005614	27.9978	29.8737	10	1.85876e-09	8.87218e-09
A_24_P409661	XR_016076	LOC732186	PREDICTED: Homo sapiens similar to signal sequence receptor gamma subunit (LOC732186), mRNA [XR_016076]	XR_016076	3383.89	1161.41	4826.43	1.86266e-09	8.88622e-09
A_32_P443407	ENST00000354653	HIST3H2BB	Histone H2B type 3-B (H2B type 12). [Source:Uniprot/SWISSPROT;Acc:Q8N257] [ENST00000354653]		11.9806	13.3207	67.2858	1.87082e-09	8.91728e-09
A_23_P27315	NM_032048	EMILIN2	Homo sapiens elastin microfibril interfacer 2 (EMILIN2), mRNA [NM_032048]	NM_032048	5549.7	1833.35	8049.25	1.87108e-09	8.91728e-09
A_23_P209669	NM_201266	NRP2	Homo sapiens neuropilin 2 (NRP2), transcript variant 1, mRNA [NM_201266]	NM_201266	13.5427	10.9293	45.1068	1.87232e-09	8.91864e-09
A_24_P604851	AK023892	AK023892	Homo sapiens cDNA FLJ13830 fis, clone THYRO1000637. [AK023892]	AK023892	24.3176	72.0563	20.5442	1.88114e-09	8.95608e-09
A_23_P336176	NM_001005241	OR4N4	Homo sapiens olfactory receptor, family 4, subfamily N, member 4 (OR4N4), mRNA [NM_001005241]	NM_001005241	29.6003	67.675	10	1.8837e-09	8.96368e-09
A_24_P317907	NM_015385	SORBS1	Homo sapiens sorbin and SH3 domain containing 1 (SORBS1), transcript variant 2, mRNA [NM_015385]	NM_015385	31.0485	43.8332	135.991	1.88525e-09	8.9665e-09
A_32_P21993	NM_003290	TPM4	Homo sapiens tropomyosin 4 (TPM4), mRNA [NM_003290]	NM_003290	11642.8	2651.23	16182.4	1.88818e-09	8.97585e-09
A_24_P64039	NM_006803	AP3M2	Homo sapiens adaptor-related protein complex 3, mu 2 subunit (AP3M2), mRNA [NM_006803]	NM_006803	3255.44	13883.4	4494.37	1.89169e-09	8.98795e-09
A_23_P149775	NM_018287	ARHGAP12	Homo sapiens Rho GTPase activating protein 12 (ARHGAP12), mRNA [NM_018287]	NM_018287	2124.02	6164.37	1444.38	1.89444e-09	8.99239e-09
A_32_P75559	THC2750782	THC2750782	Q7R1K8_GIALA (Q7R1K8) GLP_28_72799_73185, partial (8%) [THC2750782]		158.153	15.4124	204.288	1.89456e-09	8.99239e-09
A_23_P257694	NM_005685	GTF2IRD1	Homo sapiens GTF2I repeat domain containing 1 (GTF2IRD1), transcript variant 2, mRNA [NM_005685]	NM_005685	30.6967	25.2718	99.5486	1.8991e-09	9.00939e-09
A_23_P145874	NM_152703	SAMD9L	Homo sapiens sterile alpha motif domain containing 9-like (SAMD9L), mRNA [NM_152703]	NM_152703	22027.7	4407.88	15233.5	1.90153e-09	9.01293e-09
A_24_P251950	NM_174914	UGT3A2	Homo sapiens UDP glycosyltransferase 3 family, polypeptide A2 (UGT3A2), mRNA [NM_174914]	NM_174914	31.0872	14.69	64.1581	1.90178e-09	9.01293e-09
A_23_P48835	NM_138555	KIF23	Homo sapiens kinesin family member 23 (KIF23), transcript variant 1, mRNA [NM_138555]	NM_138555	6456.36	454.541	10604.1	1.90387e-09	9.01821e-09
A_23_P93940	NM_000290	PGAM2	Homo sapiens phosphoglycerate mutase 2 (muscle) (PGAM2), mRNA [NM_000290]	NM_000290	30.8307	62.2675	20.3176	1.9062e-09	9.02059e-09
A_23_P113382	THC2651649	THC2651649	GRIP1_HUMAN (Q9Y3R0) Glutamate receptor-interacting protein 1 (GRIP1 protein), partial (82%) [THC2651649]		36.8022	61.6586	11.7182	1.9063e-09	9.02059e-09
A_23_P38482	NM_024297	PHF23	Homo sapiens PHD finger protein 23 (PHF23), mRNA [NM_024297]	NM_024297	5178.27	1251.58	3685.99	1.90811e-09	9.02457e-09
A_24_P933432	THC2761472	THC2761472	Q8D3J9_WIGBR (Q8D3J9) AtpB protein, partial (5%) [THC2761472]		29.1427	41.7069	12.708	1.9135e-09	9.04382e-09
A_24_P48856	NM_000071	CBS	Homo sapiens cystathionine-beta-synthase (CBS), mRNA [NM_000071]	NM_000071	249.66	10	2307.78	1.91412e-09	9.04382e-09
A_24_P67980	AK054946	AK054946	Homo sapiens cDNA FLJ30384 fis, clone BRACE2008114. [AK054946]	AK054946	40.8253	59.4934	12.5959	1.91561e-09	9.04628e-09
A_24_P932418	NM_012305	AP2A2	Homo sapiens adaptor-related protein complex 2, alpha 2 subunit (AP2A2), mRNA [NM_012305]	NM_012305	2970.36	7013.57	1329	1.91856e-09	9.05561e-09
A_23_P143811	A_23_P143811	A_23_P143811			31.9774	76.402	12.9465	1.92039e-09	9.05964e-09
A_32_P718498	NM_005937	MLLT6	Homo sapiens myeloid/lymphoid or mixed-lineage leukemia (trithorax homolog, Drosophila); translocated to, 6 (MLLT6), mRNA [NM_005937]	NM_005937	2028.06	3709.29	885.785	1.93307e-09	9.11487e-09
A_23_P37167	NM_002471	MYH6	Homo sapiens myosin, heavy chain 6, cardiac muscle, alpha (cardiomyopathy, hypertrophic 1) (MYH6), mRNA [NM_002471]	NM_002471	16.1834	10.8481	44.8234	1.93576e-09	9.12293e-09
A_23_P91964	NM_006506	RASA2	Homo sapiens RAS p21 protein activator 2 (RASA2), mRNA [NM_006506]	NM_006506	1443.2	3330.44	1068.72	1.94108e-09	9.1397e-09
A_32_P130734	THC2724145	THC2724145	BF367219 RC3-GN0023-150900-015-a01 GN0023 Homo sapiens cDNA, mRNA sequence [BF367219]		22.0978	54.6989	10.3241	1.94174e-09	9.1397e-09
A_24_P43876	NM_017998	C9orf40	Homo sapiens chromosome 9 open reading frame 40 (C9orf40), mRNA [NM_017998]	NM_017998	3187.13	661.999	5740.73	1.94226e-09	9.1397e-09
A_23_P119458	NM_004647	DPF1	Homo sapiens D4, zinc and double PHD fingers family 1 (DPF1), mRNA [NM_004647]	NM_004647	16.4949	10	46.5214	1.94897e-09	9.16665e-09
A_23_P33511	AX721087	AX721087	Sequence 47 from Patent WO0220754. [AX721087]	AX721087	2191.63	6742.33	1274.92	1.95135e-09	9.17321e-09
A_32_P108203	A_32_P108203	A_32_P108203			4070.84	6542.41	1735.69	1.95575e-09	9.18928e-09
A_32_P143700	DB160230	DB160230	DB160230 THYMU3 Homo sapiens cDNA clone THYMU3040283 5', mRNA sequence [DB160230]	DB160230	15.7879	52.7718	10	1.9577e-09	9.19377e-09
A_32_P13719	NM_007235	XPOT	Homo sapiens exportin, tRNA (nuclear export receptor for tRNAs) (XPOT), mRNA [NM_007235]	NM_007235	1674.92	547.419	2370.5	1.96022e-09	9.20099e-09
A_23_P58321	NM_001237	CCNA2	Homo sapiens cyclin A2 (CCNA2), mRNA [NM_001237]	NM_001237	3496.83	69.3994	6677.26	1.96886e-09	9.23687e-09
A_24_P943922	NM_020925	CACHD1	Homo sapiens cache domain containing 1 (CACHD1), mRNA [NM_020925]	NM_020925	37.1806	83.4504	21.4636	1.97299e-09	9.25163e-09
A_32_P129660	NM_181453	GCC2	Homo sapiens GRIP and coiled-coil domain containing 2 (GCC2), transcript variant 1, mRNA [NM_181453]	NM_181453	3065.94	8766.42	1565.73	1.9755e-09	9.25871e-09
A_24_P267814	BI521983	ARPC1B	603081610T1 NIH_MGC_120 Homo sapiens cDNA clone IMAGE:5220795 3', mRNA sequence [BI521983]	BI521983	36.1875	98.1376	25.195	1.98358e-09	9.29195e-09
A_23_P57547	NM_006358	SLC25A17	Homo sapiens solute carrier family 25 (mitochondrial carrier; peroxisomal membrane protein, 34kDa), member 17 (SLC25A17), nuclear gene encoding mitochondrial protein, mRNA [NM_006358]	NM_006358	4025.84	1744.91	4841.88	1.98721e-09	9.30426e-09
A_24_P130691	NM_153609	TMPRSS6	Homo sapiens transmembrane protease, serine 6 (TMPRSS6), mRNA [NM_153609]	NM_153609	25.6223	19.6604	287.056	1.99627e-09	9.34197e-09
A_24_P221485	XR_019592	LOC651255	PREDICTED: Homo sapiens similar to phosphoserine aminotransferase isoform 2 (LOC651255), mRNA [XR_019592]	XR_019592	155.687	10	344.606	1.99911e-09	9.35056e-09
A_23_P165355	NM_005687	FARSB	Homo sapiens phenylalanyl-tRNA synthetase, beta subunit (FARSB), mRNA [NM_005687]	NM_005687	3198.63	1215.85	4690.2	2.00118e-09	9.35558e-09
A_23_P411761	NM_031205	CABP1	Homo sapiens calcium binding protein 1 (CABP1), transcript variant 1, mRNA [NM_031205]	NM_031205	14.7624	16.7518	81.8737	2.00273e-09	9.35811e-09
A_24_P492083	AV740906	AV740906	AV740906 CB Homo sapiens cDNA clone CBFBBE12 5', mRNA sequence [AV740906]	AV740906	73.7463	10	65.8802	2.01803e-09	9.42491e-09
A_32_P30434	THC2663361	THC2663361			3816.97	7645.03	3281.86	2.02032e-09	9.43087e-09
A_32_P497742	AK091271	GPR161	Homo sapiens cDNA FLJ33952 fis, clone CTONG2018614. [AK091271]	AK091271	21.568	10	105.636	2.02154e-09	9.43185e-09
A_24_P171873	NM_012176	FBXO4	Homo sapiens F-box protein 4 (FBXO4), transcript variant 1, mRNA [NM_012176]	NM_012176	2192.49	643.725	3128.66	2.02622e-09	9.44891e-09
[truncated: 7,186 more rows]
