# Supplementary material for: Genome-wide search for the genes accountable for the induced resistance to HIV-1 infection in activated CD4+ T cells: apparent transcriptional signatures, co-expression networks and possible cellular processes
Source: BMC Med Genomics. 2013 May 1;6:15. doi: 10.1186/1755-8794-6-15 (PMC3655860; doi:10.1186/1755-8794-6-15)
Supplement: Additional file 4: Table S2 — Profiles of differentially expressed genes. [file 1755-8794-6-15-S4.xls]

## Sheet: genemodelfile
probeset_id	genesymbol	PHA	CD4+T	CD3/CD28	Profile
A_23_P40896	SLC25A36	0	1.3466	1.26505	1
A_23_P134925	BNIP3L	0	1.82394	1.62015	1
A_23_P258463	PROM1	0	1.33628	1.41778	1
A_23_P23221	GADD45A	0	2.9438	2.36371	1
A_24_P918752	CHD7	0	1.72601	1.79874	1
A_23_P58506	ELL2	0	2.00256	1.96488	1
A_32_P37474	LOC645954	0	1.30173	1.11731	1
A_32_P190951	ENST00000390622	0	2.63612	2.22057	1
A_24_P177844	ENST00000283694	0	2.91834	2.45866	1
A_24_P323298	A_24_P323298	0	1.63249	1.50093	1
A_23_P10232	BANK1	0	1.95676	2.32429	1
A_24_P81900	SLC2A3	0	2.22209	1.65818	1
A_23_P327483	SPATA6	0	2.36868	1.80874	1
A_24_P911872	AK094726	0	1.27861	1.01158	1
A_24_P604784	AF103312	0	2.4784	2.23656	1
A_23_P149529	TACSTD2	0	2.31991	2.51297	1
A_23_P218626	NEU4	0	2.75304	2.17618	1
A_24_P860662	ENST00000390610	0	2.59572	2.38077	1
A_23_P58819	RANBP17	0	0.411578	0.319697	1
A_23_P40503	ZNF295	0	1.96955	1.4705	1
A_23_P21393	A_23_P21393	0	2.72595	2.51437	1
A_23_P71379	PSCA	0	0.410985	0.43457	1
A_23_P147397	DYNC2H1	0	1.46488	1.48745	1
A_23_P99642	SLC7A7	0	1.37359	1.24914	1
A_23_P147224	ENST00000390594	0	2.45532	2.24976	1
A_23_P217297	ZNF711	0	1.48554	1.50028	1
A_24_P933801	KIAA2002	0	1.8942	1.67399	1
A_23_P47340	DSCAML1	0	1.87405	1.93832	1
A_23_P32233	KLF4	0	1.68254	1.69546	1
A_32_P55840	ENST00000377186	0	0.489109	0.443883	1
A_24_P51201	HERC3	0	2.05555	2.10466	1
A_23_P32793	AB063923	0	2.49597	2.28229	1
A_24_P367432	IGHV1-69	0	2.31544	2.084	1
A_23_P210763	JAG1	0	1.5826	1.78334	1
A_24_P917015	DYNC2H1	0	1.43023	1.31918	1
A_23_P367043	CDC14C	0	1.49367	1.72905	1
A_23_P30254	PLK2	0	3.3691	2.71195	1
A_23_P113056	A_23_P113056	0	2.65973	2.3465	1
A_23_P82651	NPTX2	0	0.905746	0.868068	1
A_24_P359942	RBMS3	0	1.65053	1.82198	1
A_32_P216520	WIF1	0	1.037	1.25031	1
A_32_P68350	THC2648646	0	0.812147	0.920126	1
A_24_P161764	ENST00000390595	0	1.80593	2.03431	1
A_24_P50738	AF035020	0	2.70603	2.64866	1
A_24_P235429	ABCA1	0	3.65868	2.99475	1
A_23_P12303	AGBL4	0	0.880801	0.843908	1
A_23_P74575	CD1D	0	2.14981	1.8183	1
A_23_P218555	FOSL2	0	1.81496	1.69448	1
A_32_P51988	EF178107	0	2.53922	2.15559	1
A_24_P683861	ENST00000390594	0	2.18471	1.8633	1
A_32_P228618	RBMS3	0	2.50342	2.83514	1
A_24_P911571	GNB5	0	1.99582	1.48115	1
A_23_P259763	AF471475	0	1.45355	1.69631	1
A_32_P203232	THC2698534	0	1.10774	0.884954	1
A_24_P280113	IL13RA1	0	1.54045	1.20369	1
A_24_P119774	S81916	0	2.79981	2.34067	1
A_24_P178834	LOC132205	0	1.26856	1.18658	1
A_24_P103744	AF062385	0	0.497108	0.371447	1
A_24_P206604	PFKFB3	0	1.48988	1.24669	1
A_23_P90172	PPP1R15A	0	1.13159	0.916638	1
A_32_P176902	A_32_P176902	0	1.54441	1.52929	1
A_23_P51767	CD1C	0	2.87568	2.61746	1
A_32_P164971	AK055529	0	0.63775	0.679777	1
A_23_P154605	SULF2	0	2.43662	2.30441	1
A_23_P30294	CDO1	0	1.67936	1.39577	1
A_24_P733308	THC2585656	0	2.05783	1.83785	1
A_23_P252175	MYO1B	0	1.30463	1.18347	1
A_24_P871940	BX537788	0	1.61709	1.31357	1
A_23_P65427	PSME2	0	-1.38481	-0.135254	2
A_23_P141405	NME2	0	-1.27619	0.242006	2
A_23_P398005	NME2P1	0	-1.34935	0.409314	2
A_23_P137057	SLC25A5	0	-1.17335	0.251147	2
A_24_P182183	SLC25A5	0	-1.23878	0.0623118	2
A_23_P25735	PSMA6	0	-1.25805	0.356571	2
A_23_P137103	EIF4A1	0	-1.16228	0.320492	2
A_23_P202658	GSTP1	0	-1.67522	-0.384236	2
A_23_P74740	PARK7	0	-1.0841	0.283947	2
A_23_P79199	DBI	0	-1.40328	0.192481	2
A_23_P140301	PSMA3	0	-1.45084	-0.159069	2
A_23_P108785	ACTR3	0	-1.50641	0.134408	2
A_24_P182182	SLC25A5	0	-1.28551	0.143155	2
A_32_P149432	EIF4A1	0	-1.18883	0.385783	2
A_23_P67466	PSMD8	0	-1.20432	0.225427	2
A_23_P31315	CBX3	0	-1.37209	0.330645	2
A_23_P155765	HMGB2	0	-1.92628	0.684454	2
A_32_P18258	TALDO1	0	-1.67479	-0.106407	2
A_23_P345591	PSMA2	0	-1.28506	0.274821	2
A_23_P86216	PSMA5	0	-2.05156	-0.108356	2
A_23_P59005	TAP1	0	-1.86844	-0.35944	2
A_23_P21838	CNP	0	-1.38497	0.174311	2
A_32_P156963	ACTG1	0	-1.25947	0.41452	2
A_23_P200866	STMN1	0	-2.49952	0.467587	2
A_23_P118544	CLTC	0	-1.34748	0.121607	2
A_32_P506600	RAN	0	-1.31212	0.478658	2
A_32_P28365	NASP	0	-1.38325	0.319796	2
A_23_P1254	GSTO1	0	-1.52065	0.437933	2
A_23_P60248	TXN	0	-2.23391	0.370962	2
A_23_P140207	PCK2	0	-2.15502	0.766758	2
A_24_P390793	EIF4A1	0	-1.34246	0.479451	2
A_24_P41570	H2AFZ	0	-1.72799	0.626667	2
A_32_P123	THC2509446	0	-1.23694	0.0422923	2
A_23_P44037	ACTG1	0	-1.29096	0.280481	2
A_23_P258964	IARS	0	-1.64362	0.575154	2
A_23_P60479	DNAJA1	0	-1.25648	-0.0333036	2
A_23_P128147	TUBA1B	0	-2.20972	0.414644	2
A_23_P257863	CCT5	0	-1.96415	0.226467	2
A_23_P436179	SLC25A5	0	-1.2546	0.131282	2
A_24_P304051	GSTO1	0	-1.49284	0.469353	2
A_23_P54477	NOLA3	0	-1.53301	0.059096	2
A_24_P247175	LOC649003	0	-1.24151	0.317293	2
A_24_P203000	IL2RB	0	-1.30426	0.437567	2
A_24_P343377	ATP5J2	0	-1.09983	0.155018	2
A_24_P106681	YWHAG	0	-1.16625	0.422491	2
A_23_P56922	HSPE1	0	-1.58888	0.314376	2
A_24_P322444	NUP62	0	-1.47198	-0.0291688	2
A_24_P231513	ACTR3	0	-1.72003	0.112627	2
A_24_P175519	TXN	0	-2.24887	0.415968	2
A_23_P131723	YWHAQ	0	-1.21046	0.195654	2
A_23_P256455	RPA3	0	-1.09913	0.208728	2
A_23_P52610	DDB2	0	-1.37904	0.451664	2
A_23_P13502	CHCHD8	0	-1.05741	0.274249	2
A_24_P81740	TALDO1	0	-1.81611	-0.298856	2
A_23_P65254	POMP	0	-1.35353	0.331425	2
A_23_P47497	MRPL16	0	-1.20465	0.433356	2
A_24_P124992	PSMA4	0	-1.36744	-0.0141506	2
A_23_P93690	MCM7	0	-1.58625	0.100211	2
A_23_P140256	NP	0	-2.0096	0.363786	2
A_32_P98511	AA807805	0	-1.83275	0.506968	2
A_24_P79750	AKR1A1	0	-1.40057	-0.0536194	2
A_23_P126803	ARPC5	0	-1.10913	0.125582	2
A_23_P56680	ATP5G3	0	-1.44315	0.359513	2
A_23_P122782	TCP1	0	-1.17758	0.380539	2
A_23_P219144	CLTA	0	-1.31481	-0.0831652	2
A_23_P8339	MRPL18	0	-1.38417	0.0641015	2
A_23_P31135	ACAT2	0	-1.47473	0.13975	2
A_24_P393811	TMCO1	0	-1.26653	0.0885398	2
A_23_P100576	PSMB3	0	-1.69485	-0.0819798	2
A_23_P134295	NUDT1	0	-1.44974	0.155518	2
A_23_P132793	ARMET	0	-1.56117	-0.0621525	2
A_32_P10100	A_32_P10100	0	-1.10395	0.341251	2
A_24_P255654	LOC400039	0	-1.37145	0.4119	2
A_23_P70168	TARS	0	-2.40476	0.269643	2
A_23_P339480	HAT1	0	-1.20389	0.270857	2
A_23_P371613	CHCHD1	0	-1.50124	0.294138	2
A_23_P72537	AIFM1	0	-1.32686	0.201769	2
A_23_P132216	SNRPD3	0	-1.15908	0.281457	2
A_23_P211550	RBX1	0	-1.45201	0.115104	2
A_24_P105771	ACTR3	0	-1.85304	0.355049	2
A_23_P133146	H2AFZ	0	-1.60849	0.461872	2
A_23_P100632	HN1	0	-2.02274	0.639239	2
A_23_P30884	CLIC1	0	-1.69061	0.396982	2
A_23_P102876	CCT8	0	-1.16267	0.410524	2
A_23_P28886	PCNA	0	-3.21583	0.550448	2
A_32_P28872	TALDO1	0	-1.93471	-0.178744	2
A_24_P349489	A_24_P349489	0	-1.41233	0.16072	2
A_24_P184031	PHPT1	0	-1.76521	0.394673	2
A_23_P36076	SSRP1	0	-1.31422	0.332928	2
A_23_P17575	AHCY	0	-1.88482	0.42182	2
A_24_P47547	RAN	0	-1.66625	0.600373	2
A_24_P603890	LOC442255	0	-1.35066	0.209732	2
A_24_P345498	XRCC5	0	-1.4614	0.101099	2
A_23_P42695	C7orf24	0	-1.56323	0.540207	2
A_23_P1948	C11orf48	0	-1.58152	-0.201269	2
A_23_P503233	EDARADD	0	-2.20776	0.74468	2
A_32_P187327	TUBB2C	0	-1.76938	0.392472	2
A_24_P188071	TUBA1C	0	-2.87712	0.404933	2
A_24_P276583	TMCO1	0	-1.32728	0.128464	2
A_23_P169629	SHMT2	0	-2.01533	0.672868	2
A_24_P942328	DHFR	0	-2.0852	0.131023	2
A_23_P34800	NASP	0	-1.42931	0.362407	2
A_23_P141636	EIF4A3	0	-1.45191	0.135387	2
A_23_P217866	IFI16	0	-1.28084	0.37442	2
A_23_P250629	PSMB8	0	-1.70867	0.00802167	2
A_23_P145089	HSP90AB1	0	-1.15423	0.264311	2
A_23_P355067	TMCO1	0	-1.27822	0.158843	2
A_23_P99138	MRPL51	0	-1.85928	0.17485	2
A_23_P2152	NDUFC2	0	-1.30335	-0.0542539	2
A_24_P679796	A_24_P679796	0	-1.44458	0.149311	2
A_23_P163496	MRPS34	0	-1.31827	0.280926	2
A_32_P98502	COX5A	0	-1.70852	0.542167	2
A_23_P165691	PSMD14	0	-1.74112	0.466085	2
A_24_P187626	LOC441783	0	-1.29439	0.288113	2
A_23_P152804	NME1	0	-2.09676	0.159177	2
A_23_P114282	MCTS1	0	-1.13333	0.409586	2
A_23_P7873	MCM3	0	-2.05366	0.412734	2
A_24_P53080	ETFA	0	-1.56868	0.385527	2
A_23_P24515	ACAT1	0	-1.57448	0.526098	2
A_23_P165879	RAB10	0	-1.34125	-0.205111	2
A_23_P107421	TK1	0	-4.48226	0.62215	2
A_24_P331904	COMMD4	0	-1.43942	-0.237448	2
A_23_P132277	MCM5	0	-2.15039	0.162886	2
A_23_P128154	TUBA1C	0	-1.83688	0.432748	2
A_23_P50477	BCL2L12	0	-1.52758	0.393896	2
A_32_P148672	SNRPD1	0	-1.19989	0.386415	2
A_24_P264772	PPIAL4	0	-1.14277	0.334903	2
A_23_P209740	PSMD1	0	-1.49905	-0.0875734	2
A_32_P32923	A_32_P32923	0	-1.0877	0.347753	2
A_23_P102235	SNRPG	0	-1.27366	0.24881	2
A_23_P83192	PHPT1	0	-1.61553	0.36617	2
A_24_P63608	NOLA2	0	-1.52738	-0.190942	2
A_24_P166042	IMPDH2	0	-1.57906	0.399621	2
A_23_P120316	MTHFD2	0	-2.51296	0.880263	2
A_23_P115105	C1orf144	0	-1.14679	0.169633	2
A_23_P65157	COX17	0	-1.48845	0.301214	2
A_23_P215875	WDSOF1	0	-1.51042	0.281062	2
A_23_P45917	CKS1B	0	-2.90825	0.880795	2
A_23_P65031	DYNLL1	0	-1.79072	0.15374	2
A_23_P69249	ACTL6A	0	-1.56992	0.219558	2
A_23_P214487	HIST1H4C	0	-2.13442	0.300363	2
A_23_P13018	FIBP	0	-1.28193	0.409479	2
A_23_P137848	MRPL24	0	-1.20886	0.188437	2
A_32_P63913	SF3A3	0	-1.13786	0.127585	2
A_23_P52031	PGM1	0	-1.03909	0.291019	2
A_23_P401904	PHF19	0	-1.68724	0.0193192	2
A_23_P117198	MRP63	0	-1.24742	0.233417	2
A_23_P44586	COX5A	0	-1.9432	0.479733	2
A_23_P7636	PTTG1	0	-2.28125	0.683662	2
A_24_P124672	DYNLL1	0	-1.97429	0.128522	2
A_23_P63459	C1orf31	0	-1.3464	0.2712	2
A_23_P340722	XPOT	0	-1.33201	0.254693	2
A_23_P383835	ACAT2	0	-1.62123	0.343373	2
A_23_P104607	PSMC3	0	-1.41449	-0.185584	2
A_24_P361006	NDUFA9	0	-1.14494	0.292829	2
A_32_P79719	A_32_P79719	0	-1.39638	0.331164	2
A_24_P913961	A_24_P913961	0	-1.05386	0.225444	2
A_23_P259641	EZH2	0	-1.83965	0.566932	2
A_23_P48175	TMEM106C	0	-1.56654	0.363229	2
A_24_P66528	SRP9	0	-1.29625	0.473362	2
A_23_P44993	TALDO1	0	-1.90143	-0.405829	2
A_24_P850172	LOC643386	0	-1.40562	0.391024	2
A_23_P68087	ATIC	0	-1.25982	0.233255	2
A_32_P105773	SERBP1	0	-1.37072	0.40333	2
A_23_P413796	CCDC5	0	-1.58559	0.274066	2
A_23_P140960	NDUFAB1	0	-1.36217	0.320654	2
A_24_P28845	ZNF2	0	-1.64981	0.209202	2
A_23_P75889	PSMD13	0	-1.21536	0.222655	2
A_23_P64343	TIMM10	0	-1.56539	-0.210293	2
A_23_P103631	EBNA1BP2	0	-1.93845	0.15188	2
A_23_P401	CENPF	0	-3.45765	0.684246	2
A_23_P41424	SLC39A8	0	-1.40335	-0.0285165	2
A_23_P43613	NDUFB6	0	-1.09118	0.287226	2
A_23_P1199	NUDT5	0	-1.56512	0.376851	2
A_23_P29046	CBR1	0	-2.41154	0.164636	2
A_32_P78528	TUBB	0	-2.59888	0.351178	2
A_23_P171077	EBP	0	-1.74174	0.405899	2
A_23_P11995	PRDX1	0	-2.35213	-0.216921	2
A_32_P131377	REEP5	0	-1.6604	-0.077288	2
A_32_P144981	BX114970	0	-1.79378	-0.436639	2
A_23_P201672	KIAA0859	0	-2.08402	0.314349	2
A_23_P114783	PARP1	0	-1.53434	0.0111354	2
A_23_P215956	MYC	0	-1.43315	0.115215	2
A_23_P91590	RANBP1	0	-1.86287	0.132511	2
A_23_P426835	AL834536	0	-1.51022	-0.350659	2
A_23_P116942	LAG3	0	-2.9423	0.604321	2
A_23_P53276	TIMELESS	0	-2.50435	0.154318	2
A_24_P840868	A_24_P840868	0	-1.90409	0.243867	2
A_23_P133995	PPIL1	0	-2.33852	0.240464	2
A_23_P128974	BATF	0	-2.74522	-0.521025	2
A_23_P117494	MTHFD1	0	-2.48026	0.61711	2
A_23_P154330	TXNDC9	0	-1.51678	-0.0726347	2
A_23_P212617	TFRC	0	-2.01854	0.690142	2
A_24_P303974	CDC123	0	-1.44106	0.428487	2
A_23_P18135	MRPS25	0	-1.46424	0.43255	2
A_32_P135902	EIF4A1	0	-1.4084	0.357491	2
A_23_P81912	TUBB	0	-2.85309	0.442477	2
A_32_P3556	VPS35	0	-1.12214	0.301734	2
A_23_P68717	DSCR2	0	-1.84332	0.648069	2
A_23_P18196	RFC4	0	-2.23278	0.499831	2
A_23_P63751	PRDX3	0	-2.794	0.699741	2
A_32_P10003	TUBA3D	0	-1.41722	0.44493	2
A_24_P418106	A_24_P418106	0	-1.16441	0.392326	2
A_23_P98722	CAPRIN1	0	-1.16058	0.0459258	2
A_23_P17190	KBTBD10	0	-1.1851	0.336456	2
A_23_P45934	SRP9	0	-1.33185	0.468302	2
A_23_P106844	MT2A	0	-2.27173	0.274882	2
A_24_P417984	PPP1R14B	0	-1.63962	0.390907	2
A_23_P65651	WARS	0	-3.57667	0.595204	2
A_23_P139476	CD63	0	-1.67347	-0.20684	2
A_23_P75811	SLC3A2	0	-1.33917	0.220016	2
A_23_P119141	KEAP1	0	-2.01722	-0.0667718	2
A_23_P19712	GMNN	0	-2.40672	0.460192	2
A_23_P365817	PPP1R14B	0	-1.66327	0.445342	2
A_23_P24997	CDK4	0	-2.62239	0.294736	2
A_24_P50509	LOC647907	0	-1.44702	-0.0468168	2
A_24_P274270	STAT1	0	-2.69461	-0.501887	2
A_24_P348090	ME2	0	-1.37811	0.469849	2
A_23_P65558	MGAT2	0	-1.61719	0.0246127	2
A_23_P127288	IL2RA	0	-4.6516	1.55521	2
A_23_P156739	C6orf125	0	-1.79657	0.125203	2
A_23_P50096	TYMS	0	-4.81825	1.00089	2
A_23_P50456	POLD1	0	-1.72635	0.445685	2
A_24_P284893	PSMB2	0	-2.31934	0.1174	2
A_23_P5601	DOK1	0	-1.14292	0.314179	2
A_23_P254472	C6orf211	0	-1.3028	0.464614	2
A_23_P164228	ATP5G1	0	-1.26953	0.170857	2
A_23_P89509	SPAG5	0	-3.26686	0.843287	2
A_23_P135914	SF3B3	0	-1.22706	0.233975	2
A_23_P53546	ENST00000229270	0	-2.36181	0.768606	2
A_23_P106575	GOT2	0	-1.41506	0.0611372	2
A_23_P252413	MT2A	0	-2.22437	0.284554	2
A_23_P8513	SNX10	0	-2.3261	0.240331	2
A_24_P113295	AP2S1	0	-1.16421	0.120052	2
A_23_P65757	CCNB2	0	-4.41079	0.837556	2
A_23_P6344	SDF2L1	0	-2.00009	0.233899	2
A_23_P114232	PRDX4	0	-2.15714	0.453061	2
A_23_P45475	GLA	0	-1.67707	0.410341	2
A_24_P219785	CALM3	0	-1.28272	0.396242	2
A_23_P26254	NDUFAF1	0	-1.65586	0.153266	2
A_24_P915007	BTBD14B	0	-1.38038	0.323488	2
A_23_P92410	CASP3	0	-1.15725	0.216053	2
A_24_P97221	MRPL35	0	-1.23466	-0.0693003	2
A_23_P201778	PTPN7	0	-1.56973	-0.0502615	2
A_23_P158239	SHMT2	0	-2.15225	0.621324	2
A_24_P313756	TUBB6	0	-2.22536	0.537371	2
A_32_P205553	RPL26L1	0	-1.5144	0.323761	2
A_23_P118643	EIF4E	0	-1.19326	0.360798	2
A_32_P134098	LOC442421	0	-1.76269	-0.296861	2
A_23_P56630	STAT1	0	-2.68067	-0.634701	2
A_24_P38895	H2AFX	0	-2.82194	0.564494	2
A_23_P117852	KIAA0101	0	-4.46411	0.910351	2
A_23_P257497	ENST00000367073	0	-2.03247	0.539213	2
A_23_P130194	PYCR1	0	-4.45529	0.688731	2
A_32_P192430	CKS1B	0	-2.78272	0.847413	2
A_23_P118815	BIRC5	0	-4.83005	0.755633	2
A_24_P618210	THC2529005	0	-1.28039	0.281867	2
A_23_P31116	THEM2	0	-1.8709	0.624034	2
A_23_P56316	TIMM13	0	-1.69025	-0.0551472	2
A_23_P129935	TMEM49	0	-1.94516	0.317304	2
A_23_P2423	FLJ10292	0	-1.75882	0.433844	2
A_23_P250554	AGGF1	0	-1.22595	0.163945	2
A_24_P349756	A_24_P349756	0	-1.68835	0.272483	2
A_23_P20980	CYC1	0	-1.52887	0.322751	2
A_23_P35467	ZCD1	0	-2.08048	0.663221	2
A_23_P52738	DCPS	0	-1.27867	0.37476	2
A_23_P164237	UTP6	0	-1.18336	0.410757	2
A_24_P117029	LDLR	0	-1.95777	-0.171368	2
A_23_P164826	RNASEH2A	0	-2.64098	0.320143	2
A_23_P132388	SCO2	0	-2.0454	-0.391996	2
A_23_P71644	FANCG	0	-1.44923	0.307179	2
A_23_P144726	HSPC111	0	-1.75679	0.0468877	2
A_23_P102262	MRPL19	0	-1.56864	0.570613	2
A_23_P19192	LYPLA1	0	-1.22023	0.299491	2
A_23_P31073	MYB	0	-3.57602	0.57099	2
A_24_P356453	CCDC56	0	-1.45159	-0.24804	2
A_24_P332532	LOC731749	0	-1.69735	0.451859	2
A_32_P137035	TRIM27	0	-1.40525	-0.114243	2
A_24_P29975	ARPC5L	0	-1.48263	0.357189	2
A_23_P126593	S100A11	0	-1.74503	0.371317	2
A_23_P321703	BCL2A1	0	-1.54496	0.269506	2
A_23_P122197	CCNB1	0	-5.1889	0.858992	2
A_32_P95223	FDPSL2A	0	-1.43106	0.438117	2
A_24_P170203	A_24_P170203	0	-1.16879	0.136815	2
A_23_P205370	ASB2	0	-4.34635	-0.416352	2
A_24_P361896	MT2A	0	-2.40595	0.277148	2
A_23_P117599	AHSA1	0	-1.60227	-0.0894721	2
A_23_P206396	CKLF	0	-1.77251	0.253256	2
A_23_P145863	S100A11	0	-1.67613	0.352995	2
A_23_P170058	PSMB2	0	-2.33388	0.159966	2
A_32_P106584	THC2735960	0	-1.37966	-0.205768	2
A_23_P92842	SAR1B	0	-1.71682	0.163474	2
A_23_P159839	C1GALT1C1	0	-2.29809	-0.155649	2
A_23_P19938	KDELR2	0	-1.10895	0.394812	2
A_23_P18422	MRPL3	0	-1.50282	0.488837	2
A_23_P321261	ME2	0	-1.41424	0.390433	2
A_24_P297539	UBE2C	0	-5.31308	0.715247	2
A_23_P98310	CSTF3	0	-1.22155	0.311493	2
A_23_P302028	ENST00000300469	0	-1.14451	0.193217	2
A_24_P58477	LOC649178	0	-1.64516	0.0290442	2
A_23_P314222	LEO1	0	-1.4722	0.133407	2
A_23_P21734	TAF9	0	-1.39416	0.425978	2
A_24_P53519	CHAF1A	0	-2.08172	0.540933	2
A_23_P37191	PSMB5	0	-1.61482	0.00284513	2
A_23_P202594	C10orf119	0	-1.35309	0.135117	2
A_23_P88630	BLM	0	-2.30719	0.836233	2
A_23_P256223	VBP1	0	-1.65816	0.235337	2
A_23_P70480	HIST1H4L	0	-2.21125	0.154564	2
A_23_P76538	TESC	0	-2.34253	-0.328657	2
A_23_P321959	SFT2D1	0	-1.5906	0.21288	2
A_32_P429872	IER3IP1	0	-1.3993	0.285305	2
A_32_P171328	UBE2S	0	-2.12205	0.495097	2
A_23_P408955	E2F2	0	-2.91494	-0.527214	2
A_23_P68700	C21orf55	0	-1.69011	-0.140987	2
A_24_P127462	LOC392454	0	-3.53509	0.634575	2
A_32_P63182	PDIA3	0	-1.36168	-0.00545597	2
A_23_P135995	ARV1	0	-1.34052	-0.0634247	2
A_23_P314591	NFYB	0	-1.26266	0.195995	2
A_23_P150092	SEPHS1	0	-1.26471	0.379482	2
A_32_P81768	TMEM167	0	-1.33224	0.263676	2
A_23_P36448	TMED2	0	-1.09093	0.254119	2
A_24_P931443	GPR68	0	-1.59447	0.102137	2
A_23_P146284	SQLE	0	-2.17477	0.767513	2
A_24_P823684	HSP90AB1	0	-1.27601	0.422401	2
A_23_P33613	XTP3TPA	0	-2.54134	0.107664	2
A_24_P373976	SDC4	0	-1.9286	0.696902	2
A_24_P377277	HSPA4	0	-1.07705	0.152954	2
A_23_P34733	FH	0	-1.80571	0.379746	2
A_23_P94174	MRPL15	0	-2.23488	0.227083	2
A_24_P91780	ADM2	0	-1.82806	0.455752	2
A_23_P202496	NOC3L	0	-1.60669	0.547506	2
A_24_P680548	CN272797	0	-2.56009	-0.234896	2
A_32_P800179	AK094933	0	-1.62274	0.107551	2
A_24_P854199	PHB	0	-1.58888	0.0438531	2
A_24_P324506	A_24_P324506	0	-1.60044	0.398913	2
A_23_P214360	IRF4	0	-3.74855	0.745699	2
A_23_P57379	CDC45L	0	-5.00809	0.707433	2
A_23_P116679	PA2G4	0	-1.82764	0.527373	2
A_32_P199252	HSP90AA1	0	-1.30677	0.33454	2
A_23_P134274	POP7	0	-1.67118	0.28077	2
A_23_P71037	IL6	0	-1.09683	0.289455	2
A_23_P23206	MAD2L2	0	-1.21948	0.192674	2
A_23_P113793	ZBED2	0	-9.51102	1.45999	2
A_24_P58529	TUBA1C	0	-2.68751	0.888602	2
A_23_P375	CDCA8	0	-4.35167	0.949956	2
A_24_P912871	A_24_P912871	0	-2.09945	0.607602	2
A_32_P1701	POLA1	0	-1.59745	0.265112	2
A_23_P141974	TPM4	0	-2.16688	0.685979	2
A_32_P120977	PRELID1	0	-1.70691	0.0122255	2
A_23_P11984	SLC6A9	0	-1.63049	0.196114	2
A_32_P202913	F02250	0	-1.57434	0.575645	2
A_23_P139486	CDK2AP1	0	-2.80195	0.844705	2
A_23_P18579	PTTG2	0	-2.5092	0.799632	2
A_23_P48977	MRPS11	0	-1.42516	0.127497	2
A_23_P92441	MAD2L1	0	-2.80909	1.0111	2
A_23_P156842	EEF1E1	0	-1.57285	0.48641	2
A_23_P36183	GTF2H1	0	-1.36415	0.067242	2
A_23_P95302	RFC5	0	-1.95712	0.466997	2
A_23_P217411	SMC1A	0	-1.31051	0.212495	2
A_23_P116694	RPS26	0	-0.908686	-0.217729	2
A_23_P214091	LYPLA1	0	-1.38507	0.319627	2
A_23_P415882	TIMM50	0	-1.37301	0.287293	2
A_23_P23318	WDR3	0	-1.43147	0.188798	2
A_23_P257365	GFI1	0	-2.84996	-0.563752	2
A_24_P77826	BM454486	0	-1.19491	0.344067	2
A_24_P647163	BG777521	0	-1.51358	0.292121	2
A_23_P155815	NCAPG	0	-4.77341	1.08251	2
A_24_P692030	A_24_P692030	0	-1.51413	0.475401	2
A_23_P303181	SPHK2	0	-1.40818	-0.28267	2
A_24_P313504	PLK1	0	-4.71663	0.615666	2
A_32_P119616	ETFA	0	-1.81008	0.545667	2
A_23_P375104	FANCI	0	-3.45257	0.75677	2
A_32_P72447	UBE2S	0	-2.1915	0.61488	2
A_32_P22883	C21orf70	0	-1.53727	0.511341	2
A_23_P126623	PGD	0	-1.82379	0.130376	2
A_23_P60943	AF152351	0	-1.5238	-0.0734857	2
A_32_P184933	UBE2S	0	-2.32897	0.729364	2
A_24_P351304	IMMT	0	-1.18194	0.308982	2
A_23_P155316	NCBP2	0	-1.12751	0.157517	2
A_23_P11774	UTP11L	0	-2.13475	0.384169	2
A_32_P128023	AK125351	0	-1.7625	0.404157	2
A_24_P98109	SNX10	0	-2.51327	0.332525	2
A_24_P307184	LOC400013	0	-1.58654	0.55945	2
A_23_P80098	GART	0	-2.08683	0.320227	2
A_23_P28625	WDR12	0	-2.22087	0.523613	2
A_24_P319715	PDIA6	0	-1.89921	0.0941598	2
A_24_P138556	EIF2S1	0	-2.02597	0.533443	2
A_32_P28284	TPM4	0	-2.09096	0.565056	2
A_23_P312863	TUBB2C	0	-2.21998	0.35811	2
A_23_P123974	DTYMK	0	-2.10377	0.35769	2
A_23_P129209	IDH2	0	-1.31146	0.33203	2
A_23_P169050	MRPS28	0	-1.35469	0.208531	2
A_24_P587882	A_24_P587882	0	-1.75015	0.549032	2
A_23_P52017	ASPM	0	-4.77603	0.57362	2
A_32_P85495	BU742669	0	-2.24044	0.755684	2
A_23_P2554	KIAA0152	0	-1.73158	0.361524	2
A_23_P56865	DDX18	0	-1.04733	0.360903	2
A_23_P254507	HOP	0	-1.31418	0.265897	2
A_32_P95729	FANCI	0	-3.04659	0.734806	2
A_23_P34788	KIF2C	0	-4.44918	1.1692	2
A_24_P221123	PA2G4	0	-1.92382	0.555892	2
A_23_P13632	WIBG	0	-1.40082	-0.227803	2
A_23_P98431	HMBS	0	-1.76484	0.154218	2
A_23_P99930	TIPIN	0	-2.50238	0.629804	2
A_24_P253215	EMG1	0	-1.19894	-0.185943	2
A_23_P71727	CKS2	0	-3.57965	0.952039	2
A_23_P165636	CAPG	0	-1.40959	0.283285	2
A_23_P65110	RACGAP1	0	-2.82708	0.719015	2
A_23_P64010	MTCH2	0	-2.42372	0.0430079	2
A_23_P202104	PPIF	0	-2.58585	0.710813	2
A_23_P259692	PSAT1	0	-4.74967	0.688142	2
A_23_P127484	CCDC87	0	-1.69363	0.406026	2
A_23_P131255	LOC26010	0	-2.23849	0.554754	2
A_23_P129486	SEPX1	0	-2.08568	0.397988	2
A_23_P150935	TROAP	0	-4.76364	0.754615	2
A_23_P88331	DLG7	0	-5.33249	0.848227	2
A_23_P252335	C21orf45	0	-1.59328	0.367607	2
A_23_P256540	MRPL33	0	-1.26984	0.431337	2
A_23_P103070	YWHAH	0	-2.16068	0.281654	2
A_23_P328511	HSBP1	0	-1.63574	0.385198	2
A_24_P130296	C17orf79	0	-2.82635	0.197067	2
A_24_P614940	THC2583120	0	-1.51153	0.0250406	2
A_23_P118834	TOP2A	0	-4.68356	0.939023	2
A_23_P25019	PRIM1	0	-1.67044	0.430606	2
A_24_P135193	UEVLD	0	-3.37064	0.60714	2
A_24_P298029	A_24_P298029	0	-1.88917	0.147827	2
A_23_P152858	C17orf79	0	-2.7661	0.156639	2
A_24_P175783	ARHGEF12	0	-1.43077	0.520609	2
A_24_P382001	POLR3K	0	-2.45899	0.14746	2
A_23_P165937	DSN1	0	-1.05665	0.363058	2
A_24_P12932	MRPS16	0	-1.94729	0.330813	2
A_23_P415443	NCAPH	0	-3.42617	1.05141	2
A_24_P916141	WDR68	0	-1.43877	-0.108593	2
A_32_P106553	AV737563	0	-1.6067	0.222518	2
A_23_P39110	RUVBL2	0	-1.77225	0.603736	2
A_24_P258633	TUBB3	0	-1.72242	0.362477	2
A_24_P588471	BC037882	0	-1.2805	-0.28174	2
A_23_P54373	RAB27A	0	-2.20463	0.755142	2
A_32_P103633	MCM2	0	-3.36135	0.483116	2
A_24_P166407	HIST1H4B	0	-2.20471	0.201699	2
A_23_P39088	PRMT1	0	-1.94945	0.0625776	2
A_32_P116813	LYRM4	0	-0.986274	0.320931	2
A_23_P36445	TMED2	0	-1.14104	0.2981	2
A_23_P314151	NOLC1	0	-1.87868	0.18914	2
A_23_P104651	CDCA5	0	-5.05579	0.787651	2
A_23_P206697	CYB5B	0	-1.80731	0.573603	2
A_24_P450560	BX100298	0	-2.06432	0.0622277	2
A_32_P211045	DHFR	0	-2.51115	0.0461439	2
A_24_P382113	CROP	0	-1.23282	0.388638	2
A_23_P379550	YARS	0	-1.22532	0.338879	2
A_23_P206059	PRC1	0	-2.17281	0.682453	2
A_23_P62647	SLAMF1	0	-1.36451	0.444602	2
A_24_P338145	STOML2	0	-1.46436	0.518051	2
A_23_P66787	ACLY	0	-1.12336	0.109759	2
A_23_P138308	CD58	0	-1.56039	0.328554	2
A_24_P214506	SEC13	0	-1.2184	0.210162	2
A_24_P458252	A_24_P458252	0	-1.4794	0.515841	2
A_24_P263524	TXNDC9	0	-1.31113	0.0969795	2
A_24_P578641	A_24_P578641	0	-1.60649	0.481657	2
A_23_P351903	TMEM167	0	-1.21302	0.304795	2
A_24_P366535	THC2520792	0	-1.91328	-0.0648343	2
A_32_P164522	FAM33A	0	-2.38484	0.297236	2
A_23_P59877	FABP5	0	-3.68837	0.649154	2
A_23_P104734	STT3A	0	-1.9164	0.0350943	2
A_23_P32328	LYRM4	0	-0.940414	0.331496	2
A_24_P50639	A_24_P50639	0	-1.53073	-0.005229	2
A_24_P274640	GTF2H2	0	-1.18463	0.306212	2
A_23_P362046	C13orf27	0	-1.45168	0.115082	2
A_23_P82206	ECHDC1	0	-1.3224	0.268255	2
A_23_P366216	HIST1H2BH	0	-1.06858	0.320484	2
A_23_P76851	PRMT5	0	-1.77741	0.460689	2
A_24_P24982	A_24_P24982	0	-1.88624	0.420595	2
A_23_P170491	TRAIP	0	-1.64213	0.350786	2
A_23_P143713	APOBEC3G	0	-1.41744	0.0898256	2
A_23_P375165	FLJ35767	0	-2.86049	-0.309499	2
A_24_P224776	LSM4	0	-1.47747	0.473076	2
A_23_P56567	GEMIN6	0	-2.29572	0.233556	2
A_23_P47208	BANF1	0	-1.88987	0.376509	2
A_23_P258321	MRPS17	0	-1.66835	0.279947	2
A_24_P12065	AK092638	0	-1.26561	0.0908322	2
A_24_P923882	BX104354	0	-1.81622	0.143334	2
A_23_P500390	DONSON	0	-1.84086	0.431694	2
A_24_P222397	C1orf114	0	-1.64062	-0.271225	2
A_23_P115482	UBE2T	0	-4.16574	0.63549	2
A_23_P34741	ZNF593	0	-2.06364	-0.0255251	2
A_24_P117528	PRPS2	0	-1.58842	0.562351	2
A_23_P146058	ATP6V1C1	0	-1.99648	-0.333272	2
A_24_P75948	A_24_P75948	0	-1.18116	0.407308	2
A_23_P168229	TXNDC5	0	-1.56567	0.207922	2
A_23_P387057	TUBB	0	-2.79431	0.627272	2
A_23_P28590	FASTKD1	0	-1.23371	0.368279	2
A_23_P144096	CISH	0	-4.10322	-0.105935	2
A_23_P89799	ACAA2	0	-1.65512	0.571274	2
A_23_P39465	BST2	0	-2.22078	0.0922314	2
A_32_P119174	CENPP	0	-2.73145	0.877112	2
A_24_P731255	AK025797	0	-1.82431	0.201166	2
A_23_P87257	MRPL17	0	-1.7326	0.495147	2
A_23_P200535	TRAPPC3	0	-1.16249	0.406867	2
A_23_P380848	TXNL5	0	-2.45551	0.83811	2
A_32_P143245	C6orf173	0	-4.06311	0.864788	2
A_32_P178696	BC046172	0	-1.60147	0.472819	2
A_23_P501276	TUBB2A	0	-1.92347	0.507681	2
A_24_P569294	MRPS12	0	-1.51868	0.108277	2
A_23_P201655	MYCBP	0	-2.27805	0.513224	2
A_23_P152002	BCL2A1	0	-1.31979	0.345534	2
A_23_P171107	CCNB3	0	-1.57643	0.0415308	2
A_23_P76829	HOMEZ	0	-2.21416	0.619137	2
A_32_P69368	ID2	0	-0.864973	0.289667	2
A_23_P165651	MRPL35	0	-1.26513	0.279485	2
A_23_P346337	SFXN1	0	-2.00991	0.391623	2
A_32_P35106	AA130949	0	-1.8102	0.363001	2
A_24_P415839	LIG4	0	-2.60832	-0.30661	2
A_23_P69383	PARP9	0	-2.5104	-0.559629	2
A_23_P845	TOMM40L	0	-1.56517	-0.0400505	2
A_23_P103628	HEATR1	0	-1.32655	0.397994	2
A_23_P75430	C11orf75	0	-2.27573	0.387728	2
A_23_P151267	LIMA1	0	-2.30744	0.620709	2
A_23_P2446	TMEM5	0	-1.25584	0.133884	2
A_23_P150009	ZDHHC16	0	-1.8939	0.149567	2
A_23_P428849	CHCHD4	0	-1.95495	0.30902	2
A_24_P196774	BC014395	0	-1.5929	0.0864172	2
A_23_P70007	HMMR	0	-5.38967	0.815154	2
A_23_P99837	CPSF2	0	-1.33435	0.154252	2
A_23_P102071	AK027315	0	-2.2302	0.673987	2
A_23_P314584	MAPKAPK3	0	-1.78418	0.254195	2
A_24_P42517	KDELR2	0	-1.47924	0.434748	2
A_23_P88731	RAD51	0	-4.36838	0.666847	2
A_23_P118246	GINS2	0	-4.44721	0.512746	2
A_23_P257945	HCCS	0	-1.81447	0.355177	2
A_23_P217643	F8	0	-1.37503	0.258953	2
A_23_P254733	MLF1IP	0	-3.63256	0.683336	2
A_24_P927474	ENST00000361500	0	-1.71463	0.294151	2
A_23_P49768	MRPL27	0	-1.5404	0.126131	2
A_23_P69188	DPH3	0	-1.3136	0.392749	2
A_32_P147505	CR616772	0	-1.32518	0.442178	2
A_32_P164225	AA402960	0	-1.21384	0.247052	2
A_24_P196024	A_24_P196024	0	-1.31405	0.407973	2
A_23_P373017	CCL3	0	-5.6072	0.556825	2
A_24_P184799	COCH	0	-2.52815	0.65498	2
A_23_P138507	CDC2	0	-5.06352	0.924768	2
A_23_P51085	SPC25	0	-5.89914	0.301235	2
A_23_P356554	BAG2	0	-1.88718	0.46548	2
A_23_P71503	C8orf51	0	-2.17669	0.751736	2
A_24_P252497	TRIB1	0	-1.46372	0.314766	2
A_23_P48669	CDKN3	0	-4.19719	0.979782	2
A_24_P352445	MRPL42	0	-1.5178	0.507717	2
A_23_P152284	C16orf33	0	-2.12868	0.206438	2
A_23_P6624	UMPS	0	-1.38974	0.163038	2
A_24_P234196	RRM2	0	-4.98959	0.885472	2
A_23_P144877	ATOX1	0	-1.86625	0.353236	2
A_32_P233304	LIN9	0	-1.28172	0.422089	2
A_23_P21376	MAGI2	0	-2.10387	0.0687758	2
A_23_P37704	CDT1	0	-3.89283	0.992438	2
A_23_P209200	CCNE1	0	-1.28009	0.356591	2
A_23_P148372	CSTF2	0	-2.81194	0.422568	2
A_24_P166661	TMEM60	0	-1.40031	-0.209138	2
A_23_P157695	AA609749	0	-1.81801	0.210351	2
A_23_P44139	PRIM2A	0	-1.46794	0.37088	2
A_23_P104151	TMEM69	0	-1.24549	0.399667	2
A_32_P168660	AA687964	0	-1.46417	0.360768	2
A_23_P207564	CCL4	0	-3.42358	-0.830027	2
A_23_P5339	TMEM177	0	-1.51371	0.251442	2
A_32_P89551	AI676130	0	-2.65731	0.848829	2
A_23_P25293	NCAPD2	0	-1.49989	0.374376	2
A_23_P106998	MRPS23	0	-1.67941	0.340908	2
A_24_P231004	TIMELESS	0	-2.38434	0.406932	2
A_23_P68610	TPX2	0	-4.76552	0.863027	2
A_24_P266037	DIMT1L	0	-1.22185	0.432515	2
A_23_P385861	CDCA2	0	-4.99149	0.87135	2
A_23_P87513	ATP6V0A2	0	-1.52498	0.449289	2
A_23_P70566	FKBPL	0	-2.61778	0.644568	2
A_23_P106433	RCCD1	0	-1.91385	0.69339	2
A_23_P32052	SURF4	0	-1.28159	0.224097	2
A_23_P399169	HIC1	0	-1.70996	0.00501426	2
A_32_P118896	A_32_P118896	0	-1.62917	0.172185	2
A_23_P63789	ZWINT	0	-3.89893	0.646763	2
A_24_P561223	THC2697551	0	-1.11404	0.0995016	2
A_24_P209047	IL5	0	-9.45919	-2.40789	2
A_24_P272290	C6orf145	0	-1.29676	0.0952737	2
A_23_P31055	NUP43	0	-1.29805	0.265678	2
A_32_P456537	TCP1	0	-2.06294	0.701089	2
A_23_P123905	EXOSC3	0	-1.97423	0.398342	2
A_24_P600622	A_24_P600622	0	-1.4384	0.524337	2
A_23_P133770	C6orf129	0	-0.914515	0.0321957	2
A_32_P206698	CKS1B	0	-3.33934	1.01068	2
A_24_P362646	TXNDC9	0	-1.39579	0.177342	2
A_24_P719579	BC062294	0	-1.80343	0.0361547	2
A_24_P254285	C20orf72	0	-1.32133	0.277037	2
A_23_P62652	SLAMF1	0	-1.21385	0.396196	2
A_23_P32707	ESPL1	0	-5.2612	0.650306	2
A_24_P753760	THC2563307	0	-2.09156	0.578437	2
A_24_P583472	AI452448	0	-1.25837	-0.163488	2
A_23_P151634	SUPT16H	0	-1.24733	0.188404	2
A_24_P409816	LOC644449	0	-1.55848	-0.0495853	2
A_24_P239343	DERL3	0	-1.38841	0.42298	2
A_23_P127002	THNSL1	0	-1.67929	-0.0107465	2
A_23_P14493	C14orf104	0	-1.79532	0.327442	2
A_32_P74213	BC040628	0	-1.41806	0.203993	2
A_32_P138950	BC034326	0	-1.2107	0.256257	2
A_23_P43800	BOP1	0	-1.76142	0.0561399	2
A_23_P410224	C6orf52	0	-3.20998	-0.543132	2
A_23_P1615	FIBP	0	-1.38253	0.414045	2
A_24_P621434	THC2512545	0	-1.58699	0.447179	2
A_23_P74349	NUF2	0	-3.90499	1.19398	2
A_23_P376488	TNF	0	-3.12249	-0.812701	2
A_23_P2066	APIP	0	-1.40596	0.363202	2
A_23_P49616	CCDC47	0	-1.59094	0.523572	2
A_24_P522267	DA383986	0	-1.5495	0.393005	2
A_23_P145197	BYSL	0	-3.36624	0.0431449	2
A_23_P1552	CTSC	0	-1.96715	-0.0742734	2
A_23_P115872	CEP55	0	-5.68109	1.04617	2
A_32_P210723	THC2676741	0	-1.51304	-0.312724	2
A_23_P9574	ECT2	0	-3.15502	0.827596	2
A_32_P219116	CENPJ	0	-1.6937	0.437181	2
A_23_P57306	CHAF1B	0	-2.34035	0.569604	2
A_32_P58062	MRPS30	0	-1.52544	0.359419	2
A_24_P84880	LOC148709	0	-1.55172	0.448523	2
A_24_P943258	A_24_P943258	0	-1.02621	0.148188	2
A_24_P873688	BC039021	0	-3.37684	0.443954	2
A_23_P30495	HMGCR	0	-1.86238	0.138574	2
A_23_P42718	NFE2L3	0	-3.17204	0.627374	2
A_23_P131866	AURKA	0	-4.44397	0.958814	2
A_23_P117933	GCSH	0	-1.71706	0.603273	2
A_23_P153745	IFI30	0	-2.2938	0.0846001	2
A_24_P208825	MUC4	0	-1.61335	0.158453	2
A_23_P256682	APEX2	0	-1.78128	0.315997	2
A_24_P81473	GOT1	0	-1.46414	0.494328	2
A_23_P213069	TMEM33	0	-2.04129	-0.115697	2
A_24_P822704	MGC99813	0	-1.77982	0.563879	2
A_23_P59950	SLC39A14	0	-2.86814	0.845947	2
A_23_P35099	MRTO4	0	-1.49758	0.208802	2
A_23_P208516	LENG4	0	-1.40139	0.154557	2
A_23_P104579	CDK2AP2	0	-2.17311	-0.268546	2
A_24_P409661	LOC732186	0	-1.54281	0.512273	2
A_23_P27315	EMILIN2	0	-1.59793	0.536444	2
A_32_P21993	TPM4	0	-2.13471	0.474983	2
A_32_P75559	THC2750782	0	-3.35916	0.369281	2
A_23_P145874	SAMD9L	0	-2.32116	-0.532069	2
A_23_P48835	KIF23	0	-3.82824	0.715828	2
A_23_P38482	PHF23	0	-2.04872	-0.49042	2
A_32_P13719	XPOT	0	-1.61338	0.501096	2
A_23_P58321	CCNA2	0	-5.65498	0.933207	2
A_23_P57547	SLC25A17	0	-1.20614	0.266277	2
A_24_P221485	LOC651255	0	-3.96057	1.1463	2
A_24_P492083	AV740906	0	-2.88257	-0.162727	2
A_24_P171873	FBXO4	0	-1.76805	0.512976	2
A_24_P82880	TPM4	0	-2.31312	0.786034	2
A_24_P563068	AI089002	0	-2.58013	0.561079	2
A_24_P128205	PSMD1	0	-1.70058	-0.102674	2
A_32_P109296	C15orf42	0	-5.17984	1.23141	2
A_23_P138680	IL15RA	0	-1.95999	-0.294333	2
A_24_P418408	FAM89A	0	-1.57782	0.336071	2
A_32_P155588	BM149237	0	-3.22298	0.751772	2
A_24_P859431	A_24_P859431	0	-1.46111	0.356539	2
A_23_P152136	GINS3	0	-3.20655	0.414767	2
A_23_P80902	KIF15	0	-4.54208	0.687915	2
A_23_P61222	HSAJ2425	0	-0.995939	0.210705	2
A_23_P8241	FBXO5	0	-2.05688	0.649486	2
A_24_P761727	A_24_P761727	0	-2.5665	0.397315	2
A_23_P418282	MMACHC	0	-2.41824	0.286898	2
A_24_P100130	BCL2L1	0	-1.33744	0.260184	2
A_24_P66239	PELO	0	-1.91949	0.297225	2
A_23_P134395	TBL2	0	-1.27859	0.361639	2
A_23_P11201	GPR34	0	-1.88526	0.0591942	2
A_24_P919989	BC015334	0	-1.68071	0.38329	2
A_23_P434900	HN1L	0	-2.26953	0.333287	2
A_32_P62997	PBK	0	-5.76569	0.881954	2
A_23_P169428	TRUB2	0	-1.30724	0.0504983	2
A_23_P94422	MELK	0	-4.95977	1.08686	2
A_24_P929650	A_24_P929650	0	-2.11879	0.304174	2
A_23_P88234	C14orf122	0	-1.88197	0.555901	2
A_23_P63660	C10orf58	0	-1.42877	0.320091	2
A_24_P191588	ALAS1	0	-1.97948	0.552713	2
A_23_P69362	CCDC51	0	-2.12711	0.771288	2
A_32_P199040	THC2656106	0	-2.03216	0.234548	2
A_24_P920712	A_24_P920712	0	-1.2085	-0.0550022	2
A_24_P50543	TRIM69	0	-1.58295	0.0277491	2
A_23_P107963	FUT1	0	-1.74928	0.234178	2
A_23_P388146	ZNF587	0	-2.09264	0.535388	2
A_24_P306788	A_24_P306788	0	-1.36861	0.33343	2
A_24_P765975	AK056182	0	-1.68382	0.217421	2
A_23_P303242	MT1X	0	-2.11074	0.176352	2
A_24_P93371	COMMD4	0	-1.65248	-0.315584	2
A_23_P82868	PLAT	0	-3.58123	1.11619	2
A_23_P402604	PFAS	0	-1.93275	0.416017	2
A_23_P86230	MYCBP	0	-1.62493	0.319279	2
A_23_P42335	FANCE	0	-1.7395	0.0407829	2
A_24_P275984	ZNF616	0	-1.67908	-0.172416	2
A_23_P27367	FVT1	0	-1.38009	0.17692	2
A_32_P169500	THC2537856	0	-3.23052	0.822947	2
A_32_P70245	AL359605	0	-1.99422	0.319401	2
A_24_P419017	AK098478	0	-2.55942	-0.139013	2
A_23_P21706	CTPS	0	-1.95449	0.233886	2
A_23_P99785	C14orf140	0	-2.52132	0.694026	2
A_23_P420551	CIT	0	-3.4211	0.926763	2
A_32_P34696	BX101288	0	-1.94571	0.64933	2
A_23_P57868	ACY1	0	-1.85073	0.488372	2
A_23_P215963	STK3	0	-2.38023	0.687827	2
A_23_P416468	PIF1	0	-4.42707	1.46619	2
A_24_P220575	DGKH	0	-1.73836	0.611686	2
A_23_P163782	MT1H	0	-2.02856	0.279851	2
A_23_P121447	ARPM1	0	-1.73345	0.375806	2
A_24_P415845	LIG4	0	-2.87682	-0.342085	2
A_32_P72028	AK023112	0	-1.43414	0.0909276	2
A_32_P737256	C21orf82	0	-2.18847	0.22183	2
A_23_P41948	CCDC99	0	-2.21286	0.583563	2
A_32_P196072	NDFIP2	0	-4.33064	0.902228	2
A_32_P188921	BC007606	0	-3.19644	0.430162	2
A_24_P400507	C3orf64	0	-1.41604	0.285726	2
A_23_P67725	LMNB2	0	-2.29574	0.536285	2
A_24_P264909	NDFIP2	0	-4.72139	0.554766	2
A_24_P387158	THOC4	0	-1.89609	0.0869678	2
A_23_P104445	PIK3AP1	0	-1.26806	0.442822	2
A_32_P226620	THC2651447	0	-2.32473	-0.29248	2
A_23_P140316	GPR137C	0	-2.04133	-0.0417239	2
A_32_P36481	LOC647502	0	-0.996377	0.0747051	2
A_23_P11862	C1orf112	0	-2.50269	0.756272	2
A_23_P89708	PNPO	0	-1.46713	0.332642	2
A_24_P184803	COCH	0	-2.30332	0.473849	2
A_23_P88904	NTHL1	0	-1.41634	0.183633	2
A_23_P348298	SAC3D1	0	-2.34874	-0.446718	2
A_23_P414343	MT1H	0	-2.08413	0.269707	2
A_24_P399888	CENPM	0	-4.79603	0.41317	2
A_23_P119254	ASF1B	0	-3.89677	0.492113	2
A_32_P174874	DPY19L1	0	-1.12352	0.18583	2
A_23_P116123	CHEK1	0	-4.16622	1.09177	2
A_23_P167269	FLJ11184	0	-1.78957	0.588511	2
A_23_P160720	SNFT	0	-5.30201	1.79783	2
A_23_P370682	BATF2	0	-2.57449	-0.629959	2
A_23_P139881	CCND2	0	-3.66244	1.024	2
A_23_P217820	DHCR24	0	-1.76983	0.428923	2
A_32_P87135	AF116664	0	-1.68479	0.281719	2
A_23_P120915	ANKRD54	0	-1.26583	0.0612214	2
A_24_P944541	PREPL	0	-1.60251	0.235155	2
A_23_P24751	TTC9C	0	-1.77932	0.618416	2
A_32_P215304	THC2550620	0	-2.01088	-0.13576	2
A_23_P370989	MCM4	0	-3.45111	0.761504	2
A_32_P118111	AA912913	0	-1.74276	0.283929	2
A_24_P205589	ACOT7	0	-3.35861	0.326184	2
A_24_P105102	PKMYT1	0	-4.09142	0.33979	2
A_23_P9761	CNTROB	0	-1.25499	0.278559	2
A_23_P26223	ASL	0	-1.14964	0.213819	2
A_23_P250404	RAD50	0	-1.70489	0.574782	2
A_23_P216068	ATAD2	0	-1.89911	0.624986	2
A_23_P70991	JTV1	0	-2.38145	0.142153	2
A_23_P204170	AW291149	0	-1.57644	0.546056	2
A_23_P74115	RAD54L	0	-5.36283	0.798084	2
A_23_P60933	MT1G	0	-2.48616	0.26174	2
A_23_P202392	SUV39H2	0	-2.26818	0.702208	2
A_24_P578445	LOC651099	0	-1.47244	0.394958	2
A_24_P253251	SLC7A1	0	-1.27445	0.110316	2
A_23_P114095	MBTPS2	0	-1.11428	0.29423	2
A_24_P524452	HIST3H2BB	0	-2.08584	0.753561	2
A_32_P186474	RACGAP1	0	-2.87498	0.941923	2
A_24_P79755	AKR1A1	0	-1.50915	0.240671	2
A_23_P3775	OGFOD1	0	-1.54288	0.371803	2
A_23_P256956	KIF20A	0	-6.08119	1.07679	2
A_32_P186157	LRRC27	0	-1.56835	-0.035515	2
A_24_P371758	MRPL36	0	-1.53379	0.437266	2
A_23_P69206	SLC6A6	0	-1.93979	0.142737	2
A_32_P135243	MTHFD1L	0	-3.29215	0.905138	2
A_23_P379614	OIP5	0	-4.2442	0.866905	2
A_23_P133123	MND1	0	-4.82686	1.11918	2
A_23_P2355	CBX5	0	-1.51427	0.359926	2
A_23_P206454	MGC16385	0	-1.90715	-0.329428	2
A_23_P93823	RFC2	0	-2.56565	0.617819	2
A_24_P922497	THC2552705	0	-2.53522	0.927537	2
A_23_P386764	DOLPP1	0	-1.62415	-0.245419	2
A_23_P144697	RAD1	0	-1.37867	0.410906	2
A_23_P95050	ARFIP1	0	-1.93046	0.69178	2
A_23_P251031	IL13	0	-9.40136	-0.490527	2
A_23_P338603	CHCHD7	0	-1.48998	0.358336	2
A_24_P252033	SERAC1	0	-2.96347	0.740615	2
A_24_P176044	DNM1L	0	-1.38159	0.399236	2
A_23_P71709	THC2747789	0	-3.00921	0.466944	2
A_23_P8400	CDK5	0	-1.56644	0.228509	2
A_24_P349606	A_24_P349606	0	-1.58497	0.198888	2
A_23_P393766	WDR62	0	-1.87447	0.156121	2
A_24_P673063	FABP5	0	-3.58953	0.787293	2
A_24_P125096	MT1X	0	-2.07913	0.107323	2
A_23_P257104	NCBP1	0	-1.76832	0.0590814	2
A_24_P84711	A_24_P84711	0	-4.79093	1.11522	2
A_23_P147106	C9orf167	0	-2.38434	0.51027	2
A_24_P677734	KRTAP4-7	0	-1.21208	0.123096	2
A_24_P205105	MRE11A	0	-1.08382	-0.047014	2
A_23_P257668	TTC26	0	-3.69773	1.14502	2
A_24_P257099	DKFZp762E1312	0	-5.54371	1.23749	2
A_24_P218979	CDCA3	0	-5.34997	0.746977	2
A_24_P193592	CCNF	0	-3.96074	1.26377	2
A_24_P23190	CCDC117	0	-2.26374	0.498432	2
A_32_P101689	FAM3C	0	-1.53189	0.406908	2
A_23_P356330	D15Wsu75e	0	-2.31525	0.630101	2
A_23_P170352	MRPL12	0	-1.76019	0.264674	2
A_23_P320113	SRXN1	0	-2.00721	-0.0165803	2
A_23_P218827	POLQ	0	-3.58811	1.11993	2
A_23_P60271	SMC2	0	-3.45303	0.897843	2
A_24_P867342	BC020920	0	-2.77715	0.743747	2
A_32_P139815	BX094072	0	-2.3365	0.523799	2
A_23_P37983	MT1B	0	-2.43519	0.226632	2
A_23_P5441	ABCB6	0	-2.11575	-0.222335	2
A_24_P346859	A_24_P346859	0	-1.98209	0.46571	2
A_23_P115046	EIF2B3	0	-1.15033	0.240366	2
A_23_P138465	NOLC1	0	-1.92303	0.0829465	2
A_23_P201179	PHTF1	0	-2.50421	-0.11452	2
A_24_P290134	LOC342784	0	-1.73718	0.522666	2
A_23_P130182	AURKB	0	-5.1929	1.20183	2
A_23_P134910	GGH	0	-4.39452	1.06418	2
A_23_P32463	EXOSC4	0	-2.32119	-0.0794738	2
A_32_P151800	FAM72A	0	-5.40605	1.19392	2
A_24_P573484	AF086448	0	-1.01853	0.163996	2
A_23_P387722	SFXN4	0	-1.49373	0.253814	2
A_23_P52569	NUDT8	0	-2.09961	0.305762	2
A_24_P230563	IL2RA	0	-4.59279	1.22788	2
A_24_P198598	PML	0	-1.57853	0.237278	2
A_23_P121253	TNFSF10	0	-2.83994	0.214821	2
A_23_P98763	LRRC51	0	-1.31604	0.252805	2
A_23_P75038	DCLRE1A	0	-2.21247	0.554942	2
A_23_P112260	LOC552891	0	-1.29103	0.368648	2
A_23_P99579	C14orf142	0	-2.24745	0.160694	2
A_23_P358709	AHRR	0	-6.15578	0.677936	2
A_23_P208880	UHRF1	0	-5.61405	0.171817	2
A_24_P156781	PIK3R3	0	-1.68982	-0.355064	2
A_23_P427703	MT1L	0	-2.35193	0.256302	2
A_23_P252711	LACTB2	0	-2.77078	0.205963	2
A_23_P8055	NRM	0	-1.88586	0.416921	2
A_32_P108156	BIC	0	-4.57444	1.25642	2
A_23_P144179	CPOX	0	-2.27801	-0.0794363	2
A_23_P324813	BCL6B	0	-1.77596	0.23618	2
A_23_P87769	C12orf48	0	-2.71355	0.573245	2
A_24_P210244	TMPO	0	-1.85264	0.308733	2
A_24_P824578	LOC646639	0	-1.83284	0.653419	2
A_23_P31563	A_23_P31563	0	-1.19372	0.207604	2
A_23_P413815	VKORC1L1	0	-2.42257	0.727624	2
A_32_P217911	BG951379	0	-2.6516	0.594629	2
A_24_P462899	C6orf173	0	-4.31088	0.945558	2
A_23_P54983	AK095097	0	-1.25244	0.127182	2
A_32_P225854	SPRED2	0	-2.38866	0.803889	2
A_23_P135364	DTYMK	0	-2.61016	0.343214	2
A_32_P115220	C9orf66	0	-2.10805	0.23273	2
A_23_P7313	SPP1	0	-4.15765	-0.34514	2
A_23_P334263	SENP8	0	-2.28645	0.698013	2
A_32_P204676	FABP5	0	-3.34725	0.769805	2
A_23_P410625	ZNF367	0	-1.76333	0.583714	2
A_23_P112341	RMI1	0	-2.37018	0.393992	2
A_23_P122674	PAK1IP1	0	-1.60468	0.287736	2
A_23_P259586	TTK	0	-5.20626	1.18363	2
A_32_P227605	RGS9BP	0	-1.67767	-0.406658	2
A_24_P58759	LOC402226	0	-2.51673	0.665826	2
A_23_P352799	NPW	0	-1.29623	0.31801	2
A_23_P361419	DEPDC1B	0	-4.54134	1.12598	2
A_23_P163481	BUB1B	0	-4.47997	0.894789	2
A_23_P128372	FKBP4	0	-1.29574	0.353402	2
A_23_P344400	AHRR	0	-6.23611	1.2095	2
A_23_P74269	SRM	0	-2.00139	0.191596	2
A_24_P409500	BC000986	0	-3.16811	0.525398	2
A_23_P71558	RECQL4	0	-3.26353	0.36263	2
A_23_P160503	GLRX2	0	-2.42144	0.546033	2
A_24_P319675	RAB10	0	-1.85509	0.471028	2
A_24_P928340	AF086196	0	-1.2331	0.408436	2
A_23_P22970	PIK3R3	0	-2.33825	-0.0473197	2
A_32_P51082	AW188368	0	-2.3615	0.833631	2
A_24_P112447	ENTPD7	0	-1.62607	0.0270011	2
A_24_P58607	LOC651021	0	-1.04872	0.145887	2
A_23_P163428	PPCDC	0	-1.29183	0.311347	2
A_32_P168670	AA814210	0	-1.25641	0.433388	2
A_24_P211351	ENST00000370395	0	-1.37979	0.5049	2
A_32_P9753	TMEM49	0	-2.88976	0.0624495	2
A_24_P122137	LIF	0	-7.58901	1.2878	2
A_32_P57292	LANCL3	0	-0.868688	0.14566	2
A_23_P153320	ICAM1	0	-2.94556	-0.314752	2
A_24_P172990	AARS	0	-2.18513	0.317542	2
A_23_P139471	RPS26	0	-2.32653	0.319083	2
A_32_P45009	IDH1	0	-1.84274	0.319231	2
A_32_P228570	A_32_P228570	0	-1.21596	0.362765	2
A_24_P50139	A_24_P50139	0	-3.47572	1.10322	2
A_24_P828949	FLJ10292	0	-1.95547	0.567318	2
A_24_P212314	A_24_P212314	0	-1.84876	0.398462	2
A_23_P348767	C20orf132	0	-2.12932	-0.161101	2
A_23_P255663	MANEA	0	-1.50198	0.117177	2
A_24_P711050	LOC401825	0	-1.39174	0.476518	2
A_24_P820372	THC2740750	0	-1.97984	0.133062	2
A_23_P46936	EGR2	0	-4.2002	-0.253508	2
A_23_P254079	GENX-3414	0	-2.16855	0.159769	2
A_24_P671842	THC2762149	0	-1.70778	0.0773837	2
A_23_P500614	TNFRSF8	0	-5.41141	1.96054	2
A_23_P67771	BARD1	0	-1.71808	0.590203	2
A_24_P372123	METTL2B	0	-1.92164	0.447844	2
A_23_P58953	NQO2	0	-1.56937	-0.291863	2
A_32_P234184	HES5	0	-2.17468	-0.357505	2
A_23_P140450	SLC27A2	0	-5.48524	1.69385	2
A_24_P122524	WDR3	0	-1.25325	0.364423	2
A_23_P129221	FAH	0	-2.83846	0.905868	2
A_24_P304449	KIAA0152	0	-2.10423	0.0914812	2
A_24_P237036	TNFSF14	0	-2.79297	-0.0659332	2
A_23_P331770	USP49	0	-1.13909	0.27673	2
A_23_P129492	SEPX1	0	-2.09901	0.469119	2
A_24_P945029	RAB11FIP1	0	-1.3274	0.302646	2
A_23_P70249	CDC25C	0	-5.97409	1.2048	2
A_24_P27412	SNUPN	0	-1.54135	0.125224	2
A_24_P416079	NUSAP1	0	-3.46181	0.971102	2
A_23_P66158	LOC400506	0	-2.25734	0.447701	2
A_23_P56640	PCYOX1	0	-3.00813	0.453138	2
A_23_P117157	SUCLA2	0	-1.35549	0.464481	2
A_23_P388812	CKAP2L	0	-5.03759	1.37137	2
A_23_P7732	CETN3	0	-2.56627	0.604327	2
A_23_P152782	IFI35	0	-1.54819	0.05001	2
A_24_P269687	TOR1A	0	-2.09683	0.121546	2
A_24_P121846	ZNF132	0	-1.18728	0.310311	2
A_32_P218883	RFK	0	-1.85462	-0.354239	2
A_24_P457226	THC2506685	0	-1.40881	0.430572	2
A_24_P84898	FEN1	0	-2.40536	0.542452	2
A_23_P202199	SLK	0	-1.09942	0.293307	2
A_32_P132860	FLJ42342	0	-5.68427	-0.281576	2
A_32_P93792	A_32_P93792	0	-1.94343	0.366752	2
A_23_P392384	C9orf58	0	-3.19796	-0.813132	2
A_23_P37514	C15orf39	0	-2.09875	-0.224365	2
A_23_P363472	ENST00000377116	0	-3.75699	0.164757	2
A_23_P354170	PIGX	0	-1.57397	0.16935	2
A_23_P103398	PSEN2	0	-2.70413	0.00385284	2
A_23_P201676	KIAA0859	0	-2.22436	0.676978	2
A_23_P212179	HRH1	0	-2.65386	0.599351	2
A_23_P134584	XRCC2	0	-3.53674	0.962579	2
A_23_P210853	GINS1	0	-4.30491	1.00516	2
A_24_P211151	EXOSC5	0	-1.63355	0.448834	2
A_24_P76521	GSG2	0	-4.94163	0.74176	2
A_23_P217621	TAF7L	0	-1.09534	0.379076	2
A_24_P684799	AI015919	0	-1.20392	0.307474	2
A_23_P123343	NUDCD1	0	-2.04658	0.57406	2
A_24_P590806	THC2547732	0	-1.19809	0.275346	2
A_23_P200222	LRP8	0	-2.61363	0.458958	2
A_23_P113613	CDCP1	0	-1.85318	0.450742	2
A_23_P141394	WIPI1	0	-3.15283	0.493715	2
A_24_P680947	LOC146909	0	-5.97448	0.731976	2
A_24_P915535	THC2659504	0	-2.38757	0.709106	2
A_24_P135921	LOC644415	0	-1.56319	0.0861136	2
A_23_P29248	TST	0	-3.29613	0.412909	2
A_32_P25050	RDH10	0	-2.74445	0.194497	2
A_24_P417786	ENST00000308437	0	-1.81196	0.485601	2
A_32_P121226	THC2529323	0	-1.88388	-0.474625	2
A_23_P46378	PIGV	0	-1.27639	0.295032	2
A_24_P73158	FEN1	0	-1.21743	0.414943	2
A_23_P329133	GOT2	0	-1.63799	0.26107	2
A_23_P4041	PCTP	0	-1.51126	0.0907621	2
A_23_P103996	GCLM	0	-1.74535	-0.0345796	2
A_23_P15844	BRIP1	0	-3.82849	1.01535	2
A_23_P55998	SLC1A5	0	-4.50597	0.744682	2
A_23_P252371	RBBP8	0	-3.65324	0.84956	2
A_23_P201587	SORT1	0	-2.34585	0.607576	2
A_23_P300600	NEFH	0	-2.8197	0.709696	2
A_24_P159702	LMAN1	0	-1.99344	0.724758	2
A_23_P327698	LMBRD2	0	-1.724	0.202891	2
A_24_P414419	HADH	0	-1.79827	0.551832	2
A_23_P13822	STYK1	0	-4.41021	0.00410652	2
A_23_P124417	BUB1	0	-4.50245	0.6418	2
A_32_P92086	BE093050	0	-1.99854	0.633587	2
A_32_P77102	BC042469	0	-1.76605	0.357129	2
A_24_P384029	A_24_P384029	0	-3.06995	0.941568	2
A_23_P165130	FKSG24	0	-1.69549	-0.420154	2
A_23_P142969	ZNF2	0	-1.49725	-0.164307	2
A_23_P200940	PPIH	0	-1.48682	0.489124	2
A_23_P57588	GTSE1	0	-5.38406	0.726369	2
A_24_P109633	ITPK1	0	-1.69593	-0.409938	2
A_23_P117767	COMMD4	0	-1.61567	-0.23641	2
A_23_P168747	NCAPG2	0	-2.76179	0.829621	2
A_23_P100344	ORC6L	0	-3.54909	1.06195	2
A_23_P159390	TOPBP1	0	-1.18325	0.38631	2
A_23_P25706	CLMN	0	-2.15022	0.416119	2
A_23_P20823	WDR34	0	-2.88094	0.194606	2
A_24_P95439	CARS	0	-1.4927	0.376745	2
A_23_P436407	HCCS	0	-1.62184	0.0358604	2
A_23_P140705	C15orf23	0	-3.24036	0.804082	2
A_23_P253524	CENPE	0	-3.69058	0.813398	2
A_23_P145408	FUCA2	0	-1.07353	0.303334	2
A_23_P415643	ZNF553	0	-1.5541	0.220348	2
A_24_P378928	ADRBK2	0	-2.86763	1.02196	2
A_23_P38497	SLC25A11	0	-1.58213	0.0177838	2
A_23_P340909	C13orf3	0	-5.75155	0.88925	2
A_24_P160401	CDCP1	0	-1.46504	0.51775	2
A_23_P155441	RFT1	0	-1.44187	0.511128	2
A_23_P206661	NQO1	0	-3.98056	0.0411003	2
A_23_P123039	NUPL2	0	-1.48367	0.48017	2
A_24_P454931	THC2701341	0	-2.55414	0.336559	2
A_23_P133694	SLC29A1	0	-4.78258	0.820164	2
A_23_P502654	SHMT1	0	-1.94387	0.657289	2
A_24_P323598	ESCO2	0	-6.4887	0.530597	2
A_23_P131653	PIGF	0	-1.43679	0.40003	2
A_24_P323434	CDCA2	0	-5.02635	1.30091	2
A_23_P137173	TMSL8	0	-3.60816	-0.158861	2
A_23_P14193	RFC3	0	-3.0805	1.04066	2
A_23_P99292	RAD51AP1	0	-4.45395	1.01484	2
A_24_P15586	THAP5	0	-1.3471	0.417126	2
A_23_P133408	CSF2	0	-9.40686	0.0632842	2
A_23_P123608	JAK2	0	-1.19638	0.384546	2
A_23_P49972	CDC6	0	-4.96474	0.716659	2
A_24_P141522	NUP98	0	-1.13099	0.377971	2
A_24_P414183	OGG1	0	-2.05975	0.0971429	2
A_23_P319423	KCNK5	0	-2.5924	0.395812	2
A_23_P151150	FOXM1	0	-3.92911	0.544951	2
A_23_P71433	UBE2W	0	-1.03294	0.24302	2
A_23_P321920	CCL3L3	0	-4.70401	0.70477	2
A_24_P363023	C4orf16	0	-1.45719	0.172564	2
A_23_P414273	MST150	0	-1.52449	0.096199	2
A_23_P135015	KIAA0258	0	-2.15351	-0.293263	2
A_24_P319613	NEK2	0	-4.50592	1.43147	2
A_23_P131566	RNF144	0	-1.74033	-0.323342	2
A_23_P132285	MPST	0	-1.88748	0.437714	2
A_24_P419132	CENPI	0	-4.46107	1.06832	2
A_23_P62731	MRPS14	0	-2.30414	0.27057	2
A_24_P235049	MTHFD1L	0	-3.54477	1.00957	2
A_32_P158496	BM683477	0	-1.24432	0.323441	2
A_32_P56154	LOC728688	0	-2.14291	0.323214	2
A_24_P57367	AHCY	0	-2.16203	0.645498	2
A_23_P160559	ECM1	0	-1.78987	-0.00656017	2
A_23_P419239	ETNK1	0	-1.75466	0.096529	2
A_24_P159323	GINS3	0	-4.07715	0.691082	2
A_23_P162476	CDCA3	0	-4.09371	0.806904	2
A_23_P313728	FAM98A	0	-1.48262	-0.0815703	2
A_23_P78342	LMAN1	0	-2.26278	0.812452	2
A_24_P228130	CCL3L3	0	-5.54971	0.833468	2
A_24_P227091	KIF11	0	-3.85934	0.597165	2
A_23_P207400	BRCA1	0	-4.15605	0.64733	2
A_23_P212284	WDR51A	0	-3.72684	0.756062	2
A_23_P142154	GRWD1	0	-1.3357	-0.310536	2
A_32_P101264	TMEM20	0	-1.3506	0.254731	2
A_23_P51936	TNFRSF9	0	-3.33869	0.563941	2
A_24_P914000	LOC144305	0	-2.60479	0.721514	2
A_24_P166311	LOC63920	0	-2.12454	0.756199	2
A_24_P225616	RRM2	0	-4.66544	0.78259	2
A_23_P203299	RCN1	0	-1.28548	0.419979	2
A_24_P167806	IDH3A	0	-2.22381	0.808873	2
A_23_P99731	A_23_P99731	0	-1.27499	0.207285	2
A_23_P80032	E2F1	0	-4.55669	-0.138433	2
A_32_P96719	SHCBP1	0	-4.5658	1.01913	2
A_23_P92202	GMPPB	0	-2.40693	-0.507777	2
A_23_P345707	C15orf42	0	-5.31792	1.27338	2
A_24_P56884	C17orf32	0	-1.4441	-0.286857	2
A_24_P200761	NUP43	0	-2.08945	0.664315	2
A_24_P245838	AK125361	0	-4.17663	0.335711	2
A_23_P43597	KIF24	0	-3.92806	0.567014	2
A_23_P29594	RPL39L	0	-2.67673	0.914742	2
A_23_P211643	PPARA	0	-1.36777	0.32335	2
A_24_P548866	BX104982	0	-1.43454	-0.0524977	2
A_24_P260639	HIST1H1D	0	-1.55066	0.179724	2
A_23_P325040	TMPO	0	-1.75737	0.541587	2
A_23_P333998	POLQ	0	-3.20533	0.449809	2
A_24_P402779	PARP3	0	-1.30105	0.053218	2
A_24_P647682	LOC442308	0	-2.7671	0.478784	2
A_32_P228277	N50366	0	-1.82085	-0.0271675	2
A_23_P206724	MT1E	0	-2.88361	0.452091	2
A_24_P176374	CDT1	0	-3.03121	0.900799	2
A_23_P47788	METTL1	0	-1.45459	-0.117044	2
A_23_P64019	MTMR2	0	-1.81051	0.648901	2
A_24_P324538	A_24_P324538	0	-1.27557	0.449826	2
A_24_P279520	DHRS7B	0	-1.91245	0.53099	2
A_23_P388681	ELAVL1	0	-1.36031	0.270717	2
A_23_P149668	KIF14	0	-5.50143	1.01432	2
A_23_P1775	DPAGT1	0	-1.47882	0.307494	2
A_24_P261032	RDH10	0	-2.92195	0.555835	2
A_23_P149200	CDC20	0	-3.70834	0.444485	2
A_23_P125408	DOHH	0	-1.40215	-0.128102	2
A_23_P209731	ARMC9	0	-3.40712	1.18177	2
A_23_P118174	PLK1	0	-4.80837	0.769584	2
A_24_P96780	CENPF	0	-4.69093	1.2467	2
A_23_P148475	KIF4A	0	-4.80726	0.794842	2
A_23_P312252	C15orf40	0	-1.2003	0.244774	2
A_24_P242440	B4GALT2	0	-3.35298	1.1811	2
A_24_P112061	KIAA0408	0	-2.08951	0.520641	2
A_32_P57702	THC2530030	0	-1.6084	0.58696	2
A_24_P202357	PNPO	0	-2.06124	0.592734	2
A_23_P117424	WDR23	0	-1.28937	0.145353	2
A_24_P221285	A_24_P221285	0	-5.44835	1.49597	2
A_32_P210525	AA854957	0	-1.84884	0.348005	2
A_24_P282043	ZNF28	0	-1.39247	-0.13434	2
A_32_P99690	NLN	0	-1.74016	0.261095	2
A_24_P349869	A_24_P349869	0	-2.57011	0.735114	2
A_23_P25873	WDHD1	0	-3.00144	1.02147	2
A_23_P161474	MCM10	0	-5.64958	0.514682	2
A_23_P502520	IL4I1	0	-3.56666	-0.425097	2
A_23_P144244	THC2671344	0	-2.86239	-0.0976458	2
A_23_P157795	CTNNAL1	0	-2.32789	0.574063	2
A_24_P922213	AA856716	0	-1.46716	0.487171	2
A_32_P64820	BM981574	0	-1.25673	0.427302	2
A_23_P379864	ASRGL1	0	-2.58533	0.188937	2
A_24_P89718	TTC26	0	-2.48528	0.900724	2
A_23_P411335	SGOL2	0	-3.88344	1.08982	2
A_23_P26810	TP53	0	-2.32176	0.194667	2
A_23_P129188	CALML4	0	-1.96716	0.3802	2
A_23_P309198	C21orf69	0	-2.05526	-0.120453	2
A_32_P152696	A_32_P152696	0	-3.64568	0.617464	2
A_23_P32558	WDR5	0	-1.42144	0.472705	2
A_23_P345445	BC014452	0	-1.96074	0.462477	2
A_23_P211302	WDR4	0	-1.85543	0.0673943	2
A_32_P7783	AW377662	0	-2.28134	0.616755	2
A_24_P182461	IGSF3	0	-3.78753	0.741757	2
A_32_P181891	AK097571	0	-1.20689	0.432225	2
A_24_P358302	LOC650186	0	-1.35107	0.429063	2
A_23_P53345	ARNTL2	0	-4.89891	1.48389	2
A_23_P204947	GJB2	0	-8.08081	0.541624	2
A_23_P108492	MARS2	0	-1.64165	0.460844	2
A_32_P27271	E2F6	0	-1.4416	-0.0280914	2
A_23_P427516	IL22	0	-3.27879	1.19531	2
A_23_P37545	FLJ11506	0	-2.20851	0.412514	2
A_32_P150676	BE786351	0	-2.15522	0.120134	2
A_32_P105637	NAPE-PLD	0	-1.25287	-0.0312645	2
A_23_P134426	GPNMB	0	-3.509	1.16851	2
A_23_P96641	PRPS2	0	-1.78808	0.550988	2
A_24_P303091	CXCL10	0	-6.6615	1.36596	2
A_24_P940678	CASC5	0	-4.86523	0.473547	2
A_24_P174346	ATP5G3	0	-1.41801	0.292445	2
A_24_P225970	SGOL1	0	-4.93813	1.0465	2
A_23_P18903	HAVCR2	0	-2.61249	0.647648	2
A_24_P187154	A_24_P187154	0	-1.58979	0.546181	2
A_24_P243329	ITGA2	0	-1.77222	0.499923	2
A_23_P207307	PRR11	0	-4.10347	1.11292	2
A_32_P201620	A_32_P201620	0	-2.32635	0.277404	2
A_24_P332151	LOC649538	0	-2.07352	0.619839	2
A_23_P5464	RQCD1	0	-1.6561	0.170602	2
A_32_P64919	DIAPH3	0	-4.45645	1.41684	2
A_32_P165112	LOC116143	0	-1.57423	0.0744019	2
A_23_P150667	KIF18A	0	-4.0827	1.20207	2
A_23_P15944	ELAC1	0	-1.3997	-0.207516	2
A_24_P296254	ARHGAP11A	0	-4.11259	0.822325	2
A_24_P180424	TMEM30A	0	-1.36315	0.481665	2
A_24_P100517	C9orf140	0	-4.60652	0.64755	2
A_23_P336644	TOR1AIP2	0	-1.78135	0.250653	2
A_24_P277576	TRIP13	0	-5.31705	1.11187	2
A_23_P202390	SUV39H2	0	-3.02759	0.876326	2
A_24_P332314	FAM111B	0	-5.015	0.515441	2
A_24_P287941	PSMC3IP	0	-3.00985	0.470189	2
A_24_P252310	FAM131B	0	-1.48116	0.453362	2
A_23_P216225	EGR3	0	-4.97393	0.722972	2
A_24_P401381	A_24_P401381	0	-2.65097	0.773746	2
A_23_P334955	C8orf13	0	-2.27884	-0.279052	2
A_23_P116653	BCL2L14	0	-3.5798	-0.0285892	2
A_24_P255845	LOC400011	0	-1.66516	0.487357	2
A_23_P395374	HIST1H4D	0	-2.51642	0.392465	2
A_23_P140373	FLVCR2	0	-1.9948	-0.404754	2
A_23_P130515	CEACAM3	0	-1.77957	-0.270713	2
A_23_P374315	C13orf31	0	-1.55501	-0.213891	2
A_24_P158161	SPAG1	0	-2.54182	0.897965	2
A_32_P91507	THC2528427	0	-1.56012	-0.178375	2
A_24_P493005	A_24_P493005	0	-1.89878	0.330785	2
A_24_P288612	DMC1	0	-3.54215	1.07488	2
A_24_P195454	A_24_P195454	0	-3.41436	1.08482	2
A_23_P23303	EXO1	0	-5.4055	1.26225	2
A_23_P10385	DTL	0	-4.94575	0.631153	2
A_24_P214231	STIL	0	-4.25794	1.13543	2
A_23_P338505	C19orf40	0	-2.84387	0.879904	2
A_32_P168375	THC2659236	0	-2.67529	-0.41512	2
A_23_P156284	DBN1	0	-2.74158	0.517538	2
A_32_P204722	THC2520108	0	-1.96679	0.368627	2
A_23_P97161	TTF2	0	-1.82532	0.215949	2
A_23_P394448	DPY19L1	0	-2.61463	-0.24225	2
A_32_P128399	A_32_P128399	0	-1.84848	0.121382	2
A_23_P208310	CD3EAP	0	-2.94256	0.453143	2
A_23_P255257	WDR40A	0	-1.38917	0.105459	2
A_24_P213622	AK094477	0	-1.31493	0.292516	2
A_23_P152234	CMTM2	0	-2.08696	0.560927	2
A_24_P324886	DOCK4	0	-1.45683	0.166138	2
A_23_P44363	CASKIN2	0	-2.61438	0.659298	2
A_24_P107257	LIN7C	0	-1.46417	0.431564	2
A_23_P487	UCK2	0	-4.24655	0.968369	2
A_24_P78526	LARP4	0	-2.42438	0.570601	2
A_32_P75311	THC2667127	0	-1.69868	0.469976	2
A_24_P195831	CCDC34	0	-2.49004	0.491981	2
A_24_P283928	OBFC2B	0	-2.40045	0.583109	2
A_24_P272515	A_24_P272515	0	-3.33175	0.900476	2
A_23_P385063	DNAJB6	0	-1.4632	-0.194911	2
A_23_P143190	MYBL2	0	-3.88739	0.859962	2
A_24_P75072	SMUG1	0	-1.24855	0.282896	2
A_23_P51966	A_23_P51966	0	-3.98712	1.05447	2
A_24_P322354	C18orf24	0	-4.88492	0.894305	2
A_23_P35219	NEK2	0	-4.50144	1.16485	2
A_24_P186379	C10orf125	0	-1.73076	-0.100207	2
A_32_P10886	C6orf52	0	-2.55479	-0.505759	2
A_23_P155711	NEIL3	0	-5.00848	1.35565	2
A_23_P167553	DHFR	0	-3.04982	1.00319	2
A_23_P29655	C3orf14	0	-2.74061	0.789293	2
A_23_P26815	RILP	0	-1.36596	0.332266	2
A_24_P300610	BC007917	0	-2.69339	0.942042	2
A_23_P429491	FLJ25416	0	-3.12776	0.771092	2
A_23_P48570	DHRS2	0	-5.88335	1.9309	2
A_23_P214080	EGR1	0	-3.47602	0.22481	2
A_23_P106439	RCCD1	0	-1.60467	0.536087	2
A_23_P385851	MBNL3	0	-1.15229	0.13398	2
A_32_P92783	STIP1	0	-2.96415	0.619259	2
A_23_P43549	LOC442421	0	-2.06547	-0.227736	2
A_24_P817223	THC2635921	0	-1.55377	0.103783	2
A_23_P70328	CENPQ	0	-2.70351	0.68549	2
A_23_P204941	GJB2	0	-7.29091	0.646342	2
A_24_P457304	THC2703681	0	-1.60964	0.588938	2
A_23_P151368	N6AMT2	0	-2.01268	0.399283	2
A_24_P398500	MPHOSPH9	0	-1.20212	0.322715	2
A_24_P13533	PPIL5	0	-3.15398	0.846024	2
A_23_P145644	DDC	0	-2.48872	0.796036	2
A_23_P252292	CENPI	0	-4.13217	0.914328	2
A_23_P141208	DHRS7B	0	-1.58666	0.420517	2
A_23_P161615	POLA2	0	-2.45625	0.556798	2
A_24_P916195	GTSE1	0	-4.61209	0.855743	2
A_23_P343261	ENST00000324328	0	-2.63944	0.50126	2
A_23_P26557	C16orf59	0	-4.49956	0.570009	2
A_23_P87482	OBFC2B	0	-1.92805	-0.00561301	2
A_24_P306896	ENST00000323198	0	-4.22554	0.971197	2
A_23_P217637	TIMM8A	0	-1.47827	0.455814	2
A_24_P195400	LOC391247	0	-5.20187	0.9134	2
A_24_P277211	HRH1	0	-3.84014	0.509295	2
A_24_P459299	AI933337	0	-1.43745	0.377843	2
A_32_P34941	THC2714457	0	-4.21838	-0.0490122	2
A_23_P155632	CD80	0	-3.36416	0.647627	2
A_24_P295791	DGAT2	0	-2.74897	0.862077	2
A_23_P259103	LOC63920	0	-2.32399	0.722541	2
A_32_P41698	AL517186	0	-1.78075	0.546772	2
A_24_P324787	ANKRD25	0	-1.70721	-0.239544	2
A_23_P358548	SLC43A3	0	-3.58781	1.08079	2
A_32_P1173	C6orf150	0	-1.88422	0.160545	2
A_23_P7932	TREML2	0	-3.05648	-0.085364	2
A_23_P148984	DARS2	0	-2.65972	0.353945	2
A_24_P59569	LOC400684	0	-1.39612	0.499856	2
A_23_P52278	KIF11	0	-4.42497	1.03768	2
A_23_P205007	RANBP5	0	-1.72406	0.582585	2
A_23_P155969	PLK4	0	-3.36223	1.19927	2
A_23_P121423	CDC25A	0	-3.28469	0.81143	2
A_23_P169003	SH2D4A	0	-2.95414	0.621618	2
A_23_P137035	PIR	0	-6.14804	-0.0668662	2
A_24_P413884	CENPA	0	-5.18806	0.492385	2
A_24_P360763	CREM	0	-2.15677	0.0052468	2
A_23_P211196	C21orf67	0	-1.93156	0.336015	2
A_23_P133216	NLN	0	-4.61639	1.07804	2
A_24_P397107	CDC25A	0	-5.29424	0.488709	2
A_32_P150735	BCAP29	0	-1.60087	0.031268	2
A_24_P511143	THC2687922	0	-1.40799	-0.200156	2
A_32_P97739	AJ420487	0	-2.28555	0.515135	2
A_24_P57047	DLL3	0	-3.78484	1.3754	2
A_23_P156505	IRF4	0	-3.57101	1.02669	2
A_23_P253752	FAM54A	0	-3.44273	1.02583	2
A_23_P92261	MGC2408	0	-2.92488	0.426933	2
A_23_P379475	DHCR24	0	-4.21777	0.766248	2
A_23_P107087	TSR1	0	-1.65808	0.565333	2
A_23_P201764	DHDDS	0	-1.23992	0.117231	2
A_24_P935318	MRPS11	0	-1.62028	0.419003	2
A_23_P341567	NHEDC2	0	-1.22366	0.313952	2
A_23_P45799	ORC1L	0	-3.65938	1.06451	2
A_24_P203407	C20orf142	0	-2.38938	0.0827918	2
A_24_P20200	PLEKHB2	0	-1.33159	0.163642	2
A_23_P53458	CORO1C	0	-3.4994	1.18119	2
A_24_P320033	CD80	0	-3.21105	0.594823	2
A_23_P356684	ANLN	0	-5.71254	0.614611	2
A_24_P276932	ATP6V1C2	0	-1.70308	0.261246	2
A_23_P10798	CNP	0	-2.01333	0.659608	2
A_23_P102769	C20orf72	0	-1.64384	0.432431	2
A_24_P161525	HSP90AB3P	0	-1.51929	0.431376	2
A_24_P157156	FLJ39660	0	-3.9377	1.17961	2
A_23_P74449	HPDL	0	-4.51648	0.514308	2
A_24_P190168	TMEM97	0	-2.96313	0.539378	2
A_23_P60016	PTTG3	0	-2.88508	0.910949	2
A_32_P119998	DB356469	0	-1.97038	-0.37515	2
A_23_P250385	HIST1H1B	0	-4.69172	0.473015	2
A_24_P450596	LOC342892	0	-2.18501	0.433919	2
A_23_P160537	C1orf135	0	-4.30944	1.19689	2
A_32_P226078	OAZ3	0	-1.8335	0.348346	2
A_24_P382319	CEACAM1	0	-1.90258	-0.309042	2
A_23_P369815	FASLG	0	-2.96192	0.355093	2
A_23_P139704	DUSP6	0	-3.47137	0.437448	2
A_23_P58137	THC2730631	0	-1.20385	0.383402	2
A_23_P104065	ICMT	0	-2.84058	0.161827	2
A_23_P385067	CLIC6	0	-3.01235	-0.148831	2
A_23_P354387	FER1L3	0	-5.98052	1.56921	2
A_24_P253780	DBF4B	0	-1.37508	0.279724	2
A_24_P97465	CISH	0	-3.14077	0.020689	2
A_23_P138567	AIFM2	0	-2.67709	0.70542	2
A_23_P45871	IFI44L	0	-2.38884	0.00824928	2
A_24_P221601	A_24_P221601	0	-1.94018	0.526567	2
A_23_P51797	ENST00000343253	0	-1.87707	0.480251	2
A_23_P25313	BRI3BP	0	-1.71569	0.367138	2
A_32_P399546	ARNTL2	0	-4.9492	1.63355	2
A_23_P103248	PIGM	0	-1.48873	-0.0399005	2
A_23_P49878	FAM64A	0	-3.54721	0.348277	2
A_23_P255057	SLC35A5	0	-1.23691	0.219719	2
A_23_P39574	FLJ39660	0	-3.78886	1.25166	2
A_23_P420256	C2orf43	0	-1.27501	0.414145	2
A_23_P301079	FAM33A	0	-2.60719	0.360757	2
A_23_P432583	OAZ3	0	-1.64705	0.458709	2
A_23_P150903	MLSTD1	0	-2.52198	-0.252696	2
A_23_P29773	LAMP3	0	-2.72731	-0.593245	2
A_32_P148476	LOC389842	0	-2.79478	0.638295	2
A_32_P24359	THC2680571	0	-1.94034	0.570782	2
A_23_P309950	C10orf6	0	-1.59593	-0.412176	2
A_23_P141429	ABI3	0	-2.05223	-0.244095	2
A_24_P412088	MCM10	0	-6.14997	0.684396	2
A_32_P44453	INPP1	0	-2.17263	0.425631	2
A_32_P4318	BU733098	0	-1.48147	0.181528	2
A_23_P133956	KIFC1	0	-5.51531	1.89217	2
A_24_P813147	TUBB8	0	-1.60082	0.328918	2
A_24_P354300	WDR51A	0	-4.00887	0.814145	2
A_23_P53152	C11orf17	0	-1.14331	0.331174	2
A_23_P76450	PHLDA1	0	-1.64132	0.116395	2
A_32_P206917	A_32_P206917	0	-1.69745	0.522789	2
A_32_P101860	LOC728772	0	-0.992625	0.316119	2
A_23_P123596	GLDC	0	-3.08451	-0.159848	2
A_23_P44684	ECT2	0	-3.2322	0.912786	2
A_23_P63980	LRFN4	0	-1.62454	0.585899	2
A_23_P421587	GDAP1	0	-2.49229	0.23868	2
A_23_P204581	TXNRD1	0	-2.49915	0.00346756	2
A_23_P24097	C10orf128	0	-2.51366	0.575086	2
A_24_P810828	LOC348926	0	-1.86467	0.0326494	2
A_23_P430381	LYSMD1	0	-1.86121	0.5339	2
A_23_P385911	KIAA1712	0	-1.36807	0.496122	2
A_23_P392994	C9orf86	0	-1.93912	0.0341605	2
A_23_P359043	PALM2-AKAP2	0	-2.97414	1.03706	2
A_24_P136653	NFE2L3	0	-3.47282	0.977672	2
A_24_P33595	LOC442210	0	-3.16514	0.561898	2
A_32_P192970	ALDH4A1	0	-2.18609	0.0838235	2
A_24_P328668	ARL13B	0	-1.31378	0.352697	2
A_23_P123466	THEX1	0	-2.14846	0.3932	2
A_23_P98898	CDK2	0	-2.47645	0.460921	2
A_32_P230720	E2F6	0	-1.45132	-0.09841	2
A_24_P314571	SPC24	0	-3.03419	1.06946	2
A_23_P60339	C9orf64	0	-2.63555	0.934912	2
A_23_P416656	MYO1C	0	-1.60229	0.427657	2
A_23_P22086	LOC649828	0	-1.99966	0.561701	2
A_23_P132956	UCHL1	0	-4.34732	0.0543181	2
A_32_P458096	TBC1D24	0	-1.13793	0.254742	2
A_24_P170295	HSP90AB1	0	-1.36171	0.378427	2
A_23_P123463	THEX1	0	-2.36346	0.522309	2
A_24_P222758	DFFA	0	-1.64614	0.343351	2
A_24_P97104	DPP4	0	-1.52432	-0.139609	2
A_23_P216779	NTRK2	0	-3.03018	0.258696	2
A_24_P170384	ENST00000313760	0	-2.31261	0.678489	2
A_24_P911179	ASPM	0	-4.38153	0.976437	2
A_23_P380326	SLC39A9	0	-1.79602	0.504732	2
A_24_P654066	LOC730211	0	-1.51751	0.370584	2
A_23_P350234	UBE2NL	0	-1.15921	0.344188	2
A_23_P92710	RHOBTB3	0	-1.83035	-0.294062	2
A_24_P363477	FTSJ2	0	-1.53989	0.407809	2
A_24_P367329	LOC440292	0	-1.67613	-0.270335	2
A_24_P346855	MKI67	0	-4.70648	0.184433	2
A_24_P97405	CCRL2	0	-1.53128	-0.103459	2
A_24_P296907	THAP8	0	-1.9064	0.228292	2
A_24_P345993	CANX	0	-1.50659	0.0588118	2
A_23_P101246	LOC147645	0	-3.09788	1.10159	2
A_32_P177797	BC053632	0	-2.82178	0.585911	2
A_23_P425502	DONSON	0	-1.97853	0.604398	2
A_24_P255965	A_24_P255965	0	-1.24641	0.429231	2
A_23_P87773	C12orf48	0	-4.32884	1.04065	2
A_23_P206441	FANCA	0	-2.47236	0.600017	2
A_23_P121215	CAMK1	0	-3.77064	1.36865	2
A_23_P252740	DCC1	0	-5.32714	0.676512	2
A_23_P167328	CD38	0	-2.80431	0.486497	2
A_23_P112554	COL15A1	0	-1.62258	0.141657	2
A_23_P408913	TTC30B	0	-1.35054	0.407303	2
A_24_P175427	MRRF	0	-1.81643	0.55025	2
A_32_P209960	CIITA	0	-2.59322	-0.387805	2
A_24_P355693	PHCA	0	-1.86443	0.486808	2
A_23_P149206	B4GALT2	0	-3.20629	1.11374	2
A_32_P55860	FAM33A	0	-2.83421	0.342724	2
A_23_P366394	ZAK	0	-4.35865	0.716517	2
A_23_P24004	IFIT2	0	-2.36429	0.639048	2
A_32_P64716	BC035106	0	-1.06156	-0.0774258	2
A_23_P35871	E2F8	0	-5.20312	1.03302	2
A_24_P273865	TRFP	0	-2.04046	0.323568	2
A_24_P942335	C15orf42	0	-5.11625	0.809096	2
A_24_P88870	B3GALNT1	0	-2.90214	0.290974	2
A_24_P130352	DHRS7B	0	-1.92266	0.23506	2
A_23_P111132	HSPA1A	0	-2.7963	0.394629	2
A_32_P194264	CHAC2	0	-3.06475	0.421118	2
A_23_P216517	C9orf100	0	-4.49501	1.36924	2
A_23_P378288	IKZF4	0	-1.65199	-0.207503	2
A_24_P127425	LOC647690	0	-1.38382	0.416769	2
A_32_P207494	C8orf41	0	-1.68691	0.291197	2
A_23_P86682	FER1L3	0	-5.8804	1.52392	2
A_23_P60106	BC007917	0	-2.33455	0.750387	2
A_32_P199301	TFDP1	0	-2.21126	0.764803	2
A_23_P258493	LMNB1	0	-1.96675	0.681141	2
A_23_P68824	SMARCB1	0	-1.12485	0.300863	2
A_24_P50759	TNF	0	-1.39006	-0.129787	2
A_23_P355075	CENPN	0	-3.58352	0.606762	2
A_23_P80122	WRB	0	-1.63832	0.470891	2
A_23_P414252	SNX8	0	-2.22568	0.128945	2
A_24_P185854	DMD	0	-4.44138	1.24429	2
A_24_P328872	CCT5	0	-2.36305	-0.0783348	2
A_24_P940599	SYNCRIP	0	-1.82141	0.161286	2
A_32_P16625	LOC728688	0	-5.66258	0.631249	2
A_23_P91430	PXMP4	0	-1.96909	0.194928	2
A_23_P100127	CASC5	0	-3.41745	0.843055	2
A_24_P380628	KIAA0738	0	-1.18539	0.280548	2
A_23_P25581	LIG4	0	-2.47977	-0.561484	2
A_23_P53226	CBL	0	-1.01761	0.292873	2
A_24_P640212	A_24_P640212	0	-1.49273	-0.237274	2
A_24_P246591	LOC644051	0	-2.14967	0.555767	2
A_23_P426398	PGAM5	0	-1.85286	0.18397	2
A_24_P294191	RALB	0	-2.8244	0.735484	2
A_24_P4212	PYCRL	0	-1.88916	-0.131521	2
A_32_P45588	BM474343	0	-2.98979	1.04902	2
A_32_P167148	PIGW	0	-2.35718	0.10365	2
A_23_P306148	PML	0	-1.51123	0.274836	2
A_23_P139312	DHFRL1	0	-2.83922	1.00485	2
A_32_P16989	A_32_P16989	0	-2.59942	0.713835	2
A_23_P136805	ARHGAP11A	0	-2.87925	0.763783	2
A_23_P47790	METTL1	0	-1.59857	-0.135338	2
A_23_P65518	DACT1	0	-2.23192	-0.34306	2
A_24_P205213	ARSB	0	-1.56213	-0.0223015	2
A_24_P62521	PSEN2	0	-2.70974	0.0937802	2
A_24_P192840	BU173515	0	-2.1996	-0.00201416	2
A_23_P167066	UGDH	0	-2.34768	0.823979	2
A_24_P63799	QRSL1	0	-1.64536	0.376656	2
A_23_P397341	PAQR4	0	-4.39336	0.607942	2
A_23_P129014	C14orf143	0	-3.1717	1.09143	2
A_32_P127368	THC2689802	0	-1.8667	-0.262039	2
A_24_P101503	A_24_P101503	0	-2.72778	0.295569	2
A_23_P167711	MFAP3	0	-1.42121	0.0217652	2
A_23_P46539	PSRC1	0	-3.18124	0.977483	2
A_32_P211494	BQ017268	0	-1.35353	0.450326	2
A_23_P153662	LGALS14	0	-1.77809	0.4624	2
A_23_P112673	ZWILCH	0	-1.77841	0.571944	2
A_24_P818529	AYP1p1	0	-1.67994	-0.021325	2
A_24_P913146	HOP	0	-1.28413	0.446473	2
A_23_P211039	ADAMTS1	0	-1.748	0.464406	2
A_24_P936556	ADARB1	0	-1.60906	0.588943	2
A_23_P138105	MED18	0	-1.75861	0.482017	2
A_23_P86403	KIF5B	0	-1.05308	0.356778	2
A_24_P292710	C14orf129	0	-1.55636	0.33273	2
A_32_P146701	AA973883	0	-1.31644	0.102604	2
A_23_P16733	RALB	0	-2.47911	0.80802	2
A_23_P217236	HMGB3	0	-2.99627	0.645208	2
A_32_P205913	THC2677037	0	-1.79787	-0.392425	2
A_24_P58147	LMBRD2	0	-1.3552	0.298962	2
A_23_P34325	LRP8	0	-2.76544	0.467008	2
A_23_P206707	MT1G	0	-1.83129	0.206022	2
A_32_P149416	BG001037	0	-1.93721	-0.235893	2
A_23_P40453	CBR3	0	-2.45771	0.46102	2
A_23_P342275	ADAMTS1	0	-1.75766	0.564969	2
A_32_P725218	METTL2A	0	-1.82877	0.631602	2
A_23_P150609	IGF2	0	-5.8403	-1.51313	2
A_23_P12816	HELLS	0	-3.01825	0.92145	2
A_24_P144527	ARV1	0	-1.81925	0.249029	2
A_23_P90233	ZSCAN5	0	-1.35154	-0.110664	2
A_23_P126212	CLSPN	0	-4.2061	0.575118	2
A_32_P125177	THC2630830	0	-1.66074	0.307949	2
A_23_P151294	IFNG	0	-4.5487	-0.296848	2
A_23_P157365	FAM3C	0	-1.77146	0.605775	2
A_24_P841662	AK093643	0	-3.42087	0.939323	2
A_23_P359245	MET	0	-3.0588	0.489422	2
A_23_P201264	NMNAT1	0	-1.47061	0.38284	2
A_24_P80776	AK129879	0	-1.21343	0.364842	2
A_23_P116387	INCENP	0	-1.71068	0.316291	2
A_32_P50846	THC2751803	0	-2.81674	0.702418	2
A_23_P127926	WEE1	0	-2.62163	0.552838	2
A_23_P128613	KDELC1	0	-2.85929	0.831323	2
A_23_P6514	A_23_P6514	0	-1.27002	0.431159	2
A_23_P215976	CCNE2	0	-4.40832	0.397053	2
A_23_P14845	ADAL	0	-2.10337	0.600637	2
A_23_P117797	CLN6	0	-1.64864	0.270962	2
A_24_P55092	CD109	0	-4.70852	1.4153	2
A_24_P83586	MMACHC	0	-3.63499	0.209741	2
A_23_P400794	FBXO45	0	-1.56211	0.418557	2
A_32_P60687	AI278811	0	-1.59562	0.122417	2
A_23_P127522	HYLS1	0	-1.42574	0.350112	2
A_24_P276888	CENPO	0	-2.30395	0.565238	2
A_24_P296772	PPP1R14A	0	-2.36821	-0.127096	2
A_24_P204238	tcag7.1239	0	-1.44051	0.167959	2
A_24_P235870	RNF121	0	-1.69165	0.259183	2
A_23_P67278	ZNF443	0	-1.45026	0.192038	2
A_23_P66241	MT1M	0	-3.79032	0.878421	2
A_23_P37954	CCNF	0	-3.13266	0.608605	2
A_23_P203743	GAB2	0	-1.68071	0.164298	2
A_23_P171034	NSDHL	0	-1.86764	0.568616	2
A_23_P319719	PGAM5	0	-1.81653	0.112673	2
A_23_P66732	GSG2	0	-3.9505	0.812479	2
A_24_P366107	DNA2L	0	-3.23628	0.762073	2
A_24_P316439	PLA2G4C	0	-1.81121	0.269488	2
A_23_P146066	SPAG1	0	-2.49944	0.817074	2
A_23_P338479	CD274	0	-2.37093	-0.294012	2
A_23_P135878	SPIRE1	0	-3.01904	0.939254	2
A_32_P155563	BU153693	0	-1.65002	-0.0510406	2
A_24_P930796	AK001062	0	-0.503156	-0.027967	2
A_23_P250313	KIAA1524	0	-4.12417	0.705701	2
A_24_P246926	CORT	0	-2.25192	0.54367	2
A_24_P408457	NAGA	0	-1.60896	0.431391	2
A_32_P12610	E2F6	0	-1.58577	-0.0649455	2
A_24_P921366	CALD1	0	-4.58923	1.66795	2
A_23_P165390	SLC30A6	0	-1.47174	0.289634	2
A_32_P98162	AA019203	0	-1.77512	0.19114	2
A_23_P160689	C1orf103	0	-2.05494	0.43101	2
A_23_P120921	ANKRD54	0	-1.29524	0.22817	2
A_23_P47950	FAM112B	0	-1.62857	0.551697	2
A_23_P57413	PPM1F	0	-1.82801	0.273307	2
A_32_P163533	ZNF322B	0	-1.31352	0.041961	2
A_24_P177585	FLJ40869	0	-2.09269	0.660423	2
A_32_P9146	A_32_P9146	0	-2.99949	0.844844	2
A_24_P623631	A_24_P623631	0	-1.57013	0.395742	2
A_23_P75978	CLPB	0	-1.7223	0.588493	2
A_23_P6433	MB	0	-4.32142	0.114359	2
A_23_P217049	FREQ	0	-5.5695	0.660169	2
A_24_P272561	ZDHHC13	0	-2.24527	0.714315	2
A_23_P43425	C9orf40	0	-2.67266	0.634448	2
A_24_P416370	HOXB4	0	-1.85132	-0.0502965	2
A_23_P51291	PARS2	0	-2.14758	0.482271	2
A_32_P95672	AW875618	0	-1.61397	0.522033	2
A_24_P38754	ZCD1	0	-2.41977	0.647372	2
A_23_P150379	EVA1	0	-1.97868	0.69529	2
A_23_P19061	UBTD2	0	-1.46819	0.355764	2
A_32_P203836	FLJ40869	0	-2.33492	0.646639	2
A_23_P315451	KIRREL2	0	-3.10311	0.584171	2
A_23_P214176	CD109	0	-5.52652	1.40544	2
A_23_P344451	HDGFRP3	0	-3.25298	0.636166	2
A_23_P93321	TCF19	0	-2.98005	0.908057	2
A_32_P19797	BX115897	0	-1.40043	0.414348	2
A_24_P483083	TFDP1	0	-2.65547	0.940719	2
A_24_P599496	THC2613527	0	-2.53964	0.0853052	2
A_24_P279203	GAS8	0	-1.60199	0.0890926	2
A_23_P91262	PTGIS	0	-1.56198	-0.0607522	2
A_24_P342807	SLC30A6	0	-2.30832	0.250998	2
A_24_P565908	LOC646091	0	-2.22991	0.641234	2
A_23_P73835	MOSPD1	0	-1.36587	0.0714216	2
A_23_P203445	UEVLD	0	-2.21901	0.31992	2
A_24_P31235	EIF5A	0	-1.2527	0.128444	2
A_24_P327815	STIP1	0	-2.77867	0.610488	2
A_32_P183218	ZNF367	0	-2.66882	0.680627	2
A_24_P302785	RABL3	0	-2.07229	0.509031	2
A_32_P228254	AA150211	0	-1.92487	0.585224	2
A_24_P54253	PARS2	0	-2.77654	0.609649	2
A_23_P141126	GALK1	0	-2.00948	0.538877	2
A_23_P79622	FKBP7	0	-2.21182	0.754622	2
A_23_P168587	CCDC126	0	-1.43365	0.290532	2
A_24_P505255	LOC642126	0	-2.12473	0.74843	2
A_24_P349965	TCF19	0	-2.75691	0.807656	2
A_32_P137299	THC2610705	0	-0.891413	0.0840076	2
A_32_P210202	E2F7	0	-3.89363	0.518084	2
A_23_P135164	UAP1L1	0	-1.72549	0.134185	2
A_23_P96985	PSEN2	0	-2.80041	0.0663207	2
A_24_P945000	FAM33A	0	-1.57879	0.411318	2
A_23_P10081	ARL13B	0	-1.6492	0.484886	2
A_23_P68211	SPR	0	-3.19969	0.41013	2
A_23_P325690	ANKRD35	0	-2.62821	0.519337	2
A_23_P66658	TADA2L	0	-2.05114	0.582286	2
A_23_P102481	CTLA4	0	-1.65208	0.601845	2
A_24_P24453	LOC647736	0	-1.95022	0.397483	2
A_23_P138023	APITD1	0	-2.41382	0.679096	2
A_23_P409462	DCBLD1	0	-2.43999	0.528111	2
A_23_P131394	SLC16A14	0	-1.27645	0.272066	2
A_23_P146830	SLC25A10	0	-3.10255	0.266077	2
A_23_P22596	EGFL6	0	-3.41867	0.596179	2
A_24_P245815	ASPHD2	0	-2.55493	0.689473	2
A_24_P926314	LOC134145	0	-3.32475	0.197432	2
A_23_P1936	ASRGL1	0	-2.74358	0.118644	2
A_23_P156180	SLC22A4	0	-3.03992	1.10753	2
A_32_P93403	BX379032	0	-1.70748	-0.206169	2
A_23_P107513	CEP76	0	-1.99153	0.338424	2
A_23_P421401	PDGFRB	0	-2.45078	0.42934	2
A_23_P129967	C17orf53	0	-2.76393	1.00866	2
A_32_P210572	C1orf53	0	-3.13805	0.621011	2
A_23_P136787	GINS4	0	-2.79055	0.866094	2
A_24_P817490	THC2648833	0	-4.20292	1.07835	2
A_23_P142239	LOC541469	0	-1.32715	0.176917	2
A_24_P451992	LOC342705	0	-2.01444	0.419571	2
A_24_P238896	A_24_P238896	0	-2.11285	0.47757	2
A_23_P328740	LINCR	0	-4.25628	0.603909	2
A_23_P394246	GPR81	0	-5.24611	-0.876829	2
A_24_P35935	AK055438	0	-2.00915	0.451882	2
A_24_P188246	AF118081	0	-2.30978	0.00799942	2
A_23_P320530	ZNF780A	0	-1.13343	-0.0817444	2
A_24_P84698	LOC124865	0	-2.05115	0.465922	2
A_23_P386268	C4orf26	0	-1.75754	-0.0965748	2
A_32_P56001	CD93	0	-1.37606	0.494629	2
A_24_P68088	TCAM1	0	-2.01557	0.630426	2
A_23_P259663	ZKSCAN5	0	-1.40087	0.12352	2
A_24_P205364	SHMT1	0	-2.26785	0.717596	2
A_23_P109034	SDC4	0	-2.3356	0.775881	2
A_23_P436281	HIST2H4A	0	-1.13089	0.240972	2
A_32_P150891	DIAPH3	0	-4.85874	1.43686	2
A_23_P121813	ENPP6	0	-2.0916	0.402593	2
A_23_P305692	ELMOD2	0	-1.42335	0.128545	2
A_24_P166045	GRPEL1	0	-1.47607	0.338089	2
A_23_P253012	GRAMD1C	0	-1.52476	0.220269	2
A_23_P202345	C10orf22	0	-1.24696	-0.0716171	2
A_24_P97849	DBN1	0	-2.1214	0.457322	2
A_24_P280868	FAM86B1	0	-2.05164	0.0959298	2
A_24_P48204	SECTM1	0	-2.52632	-0.0280587	2
A_24_P352864	PSME3	0	-2.85576	0.245185	2
A_23_P386320	MFI2	0	-2.07012	-0.0760492	2
A_24_P252780	NHLRC2	0	-1.57568	0.454103	2
A_24_P568645	LOC649459	0	-1.56077	0.206221	2
A_23_P132856	LRRC33	0	-2.18168	0.656483	2
A_23_P46309	RCC1	0	-2.63507	0.767978	2
A_23_P17837	APOL1	0	-2.71461	-0.5452	2
A_23_P29723	SGOL1	0	-3.94603	-0.0762885	2
A_23_P57877	ALAS1	0	-2.6613	0.677292	2
A_24_P375421	SNX22	0	-1.74742	0.460213	2
A_23_P3424	RPP25	0	-2.92629	0.302691	2
A_32_P104063	AF275804	0	-3.71966	1.0693	2
A_23_P321160	ZNF594	0	-2.63308	-0.269369	2
A_32_P134931	N90434	0	-1.47089	0.195488	2
A_23_P369899	TMEM158	0	-0.829967	-0.142353	2
A_23_P63402	GPSM2	0	-2.36724	0.833964	2
A_24_P314179	ETS2	0	-1.83539	0.376705	2
A_32_P126023	THC2559380	0	-3.40633	0.469812	2
A_24_P902509	FANCI	0	-2.56752	0.606209	2
A_32_P220152	CAPRIN1	0	-1.83803	0.302856	2
A_23_P13222	RCN1	0	-2.04665	0.576478	2
A_23_P214281	PAQR8	0	-1.37729	-0.213812	2
A_24_P394420	SFXN1	0	-2.35642	0.430975	2
A_23_P303210	IKIP	0	-1.84548	0.649381	2
A_24_P261083	OSGIN2	0	-1.88159	0.216034	2
A_24_P47988	ELL3	0	-1.17897	-0.140901	2
A_23_P323243	PNLDC1	0	-0.875674	-0.156801	2
A_24_P698141	AK125299	0	-2.82197	0.410072	2
A_23_P167051	EVC	0	-1.06134	0.270897	2
A_23_P361984	ST8SIA4	0	-3.02213	0.451816	2
A_24_P410952	PEA15	0	-2.30687	0.789872	2
A_32_P45087	A_32_P45087	0	-1.76108	0.542921	2
A_23_P63167	CD1A	0	-2.19866	0.752599	2
A_23_P147109	C9orf167	0	-2.51607	0.682082	2
A_23_P59960	CRISPLD1	0	-3.59864	1.08864	2
A_24_P173234	ZNF613	0	-1.60161	-0.198031	2
A_23_P96325	FLJ20105	0	-2.31804	0.717892	2
A_32_P108387	CF528315	0	-1.53221	0.287312	2
A_24_P300483	C7orf25	0	-1.39625	0.246122	2
A_23_P91640	ASPHD2	0	-1.49463	0.444466	2
A_23_P320190	ENST00000272831	0	-2.00606	0.554422	2
A_23_P347508	C1orf163	0	-2.01717	0.363539	2
A_24_P549518	LOC402093	0	-1.88159	0.588288	2
A_23_P211785	ZNF35	0	-2.50825	0.74341	2
A_23_P140821	PARD6A	0	-1.36317	0.0531514	2
A_23_P95029	SNTB1	0	-2.32665	-0.57737	2
A_24_P69274	MANEA	0	-1.7139	0.539881	2
A_23_P50990	CENPO	0	-2.52116	0.84553	2
A_23_P200890	GOLPH3L	0	-1.7527	0.29913	2
A_23_P66682	HOXB6	0	-2.40092	0.367046	2
A_23_P8582	FAM126A	0	-2.85011	0.908536	2
A_23_P133279	LOC134145	0	-1.36464	0.101636	2
A_24_P46659	C6orf66	0	-2.18866	-0.4945	2
A_24_P943597	PHLDA1	0	-2.44936	0.124077	2
A_23_P163099	POLE2	0	-4.05926	0.902983	2
A_23_P93258	HIST1H3B	0	-2.06921	0.628834	2
A_23_P41804	NKD2	0	-5.0576	0.719976	2
A_24_P320880	SNX16	0	-1.87176	-0.193057	2
A_23_P33384	CIITA	0	-2.10668	-0.133718	2
A_24_P325520	SORT1	0	-2.86194	0.552873	2
A_24_P919931	A_24_P919931	0	-1.9029	-0.37088	2
A_24_P411561	HAVCR2	0	-2.93521	0.761176	2
A_32_P191354	AY117690	0	-1.35855	0.414264	2
A_23_P117727	MTFMT	0	-1.41646	0.505721	2
A_32_P77989	NETO2	0	-2.23959	0.549862	2
A_24_P942370	GALNT4	0	-1.94849	0.446452	2
A_24_P267452	CD3EAP	0	-3.39984	0.547792	2
A_23_P5392	TP53I3	0	-2.7924	0.825743	2
A_24_P276490	LYPLA2	0	-1.1924	0.274391	2
A_24_P239140	GART	0	-2.23042	0.67694	2
A_24_P160466	GPRIN1	0	-2.75329	0.316583	2
A_24_P150486	SPTLC2	0	-2.20408	-0.415898	2
A_24_P383680	A_24_P383680	0	-1.34862	0.351127	2
A_24_P924329	THC2642409	0	-1.39214	-0.0681979	2
A_32_P135601	THC2643320	0	-1.39598	-0.107619	2
A_24_P316965	RSAD2	0	-4.55736	-0.490638	2
A_24_P84482	A_24_P84482	0	-1.92686	0.313982	2
A_24_P592060	THC2497772	0	-2.0343	0.104387	2
A_24_P91232	FAM104A	0	-1.39996	0.337253	2
A_24_P93503	LOC644042	0	-1.67579	0.60148	2
A_23_P47691	TRIM21	0	-1.56228	-0.117629	2
A_23_P59700	BET1	0	-1.58328	0.523069	2
A_24_P40481	THC2651747	0	-2.37668	-0.105041	2
A_24_P793228	LOC442517	0	-2.19354	0.760587	2
A_32_P73507	THC2647902	0	-2.7813	-0.289078	2
A_32_P226338	AI281166	0	-1.41828	0.159893	2
A_23_P205449	CDCA4	0	-2.33765	0.599599	2
A_24_P144504	BRCC3	0	-1.32181	0.336632	2
A_24_P214858	TREML2	0	-2.6467	-0.0584339	2
A_24_P227017	SEC23IP	0	-1.93448	0.268449	2
A_23_P364544	C12orf60	0	-2.65118	0.639474	2
A_32_P172509	AW440350	0	-1.13241	0.408425	2
A_24_P199655	VANGL1	0	-1.89145	0.446746	2
A_23_P382188	STAP2	0	-1.82088	0.514886	2
A_24_P337657	SRF	0	-1.85685	0.553059	2
A_23_P36458	SBNO1	0	-1.17287	0.219747	2
A_24_P934755	ENST00000373575	0	-1.53019	-0.061807	2
A_23_P29566	ARPC4	0	-1.51589	0.538265	2
A_24_P245322	PRKAR1A	0	-1.6162	0.535511	2
A_23_P84922	HDAC8	0	-1.36321	0.482038	2
A_23_P203392	ASRGL1	0	-2.79306	0.225825	2
A_23_P206474	TRAF7	0	-1.40253	0.304101	2
A_23_P29083	SLC19A1	0	-1.78058	0.284134	2
A_23_P129075	WDR76	0	-2.83884	0.809953	2
A_24_P937710	AK000861	0	-1.66199	0.0250932	2
A_23_P26994	GNGT2	0	-2.61883	0.610392	2
A_24_P197196	ABCB6	0	-2.12704	-0.227116	2
A_24_P628384	ALKBH2	0	-1.63332	0.532549	2
A_24_P155016	TSGA14	0	-1.84866	0.411446	2
A_23_P152768	TUBG1	0	-2.19076	0.449054	2
A_24_P280029	PDXP	0	-2.35247	0.640333	2
A_32_P213917	DA834198	0	-1.90226	-0.131071	2
A_23_P300070	IQCG	0	-2.34437	-0.311895	2
A_24_P275386	BRI3BP	0	-1.97348	0.552378	2
A_32_P72968	BG989839	0	-1.32915	0.401898	2
A_23_P415827	ENST00000296873	0	-1.956	0.165068	2
A_23_P23575	SLC39A1	0	-1.63292	0.468662	2
A_23_P121657	HS3ST1	0	-2.72963	-0.545803	2
A_24_P186065	DHFRL1	0	-1.71855	0.470282	2
A_23_P37949	THOC6	0	-1.47037	0.210078	2
A_24_P698136	AK125299	0	-2.30786	0.398207	2
A_32_P171313	GNB4	0	-2.54302	0.766707	2
A_23_P70794	RAB23	0	-2.74944	0.996445	2
A_23_P111888	CTHRC1	0	-3.99696	0.495799	2
A_24_P383609	NANOS1	0	-1.31166	0.152179	2
A_24_P263803	ENST00000308819	0	-2.04146	0.522307	2
A_24_P548453	ENST00000370871	0	-1.81498	0.649876	2
A_24_P205627	TXLNA	0	-1.67304	0.129041	2
A_24_P324084	A_24_P324084	0	-2.28568	0.766764	2
A_32_P77343	XRCC2	0	-3.70048	0.958071	2
A_23_P53137	HBG1	0	-1.08415	0.0647177	2
A_23_P62361	UBL4A	0	-1.36461	0.319747	2
A_32_P178635	BC033590	0	-3.30479	0.151248	2
A_24_P134834	RHBDD1	0	-1.42633	0.068669	2
A_32_P54475	AL540920	0	-2.28641	0.164469	2
A_23_P209625	CYP1B1	0	-7.8792	-0.00721963	2
A_23_P109508	NCF4	0	-2.22403	0.323721	2
A_24_P943040	GNPNAT1	0	-1.53042	0.332634	2
A_24_P254915	A_24_P254915	0	-1.71429	0.162282	2
A_32_P217750	IL3RA	0	-3.13471	-0.785579	2
A_24_P293120	ZNF576	0	-1.34395	-0.204813	2
A_24_P170874	BC013295	0	-2.3675	0.303358	2
A_23_P216355	NFKBIL2	0	-2.23778	0.339713	2
A_23_P99920	PTPLAD1	0	-1.59658	0.303438	2
A_23_P141248	SRR	0	-2.2552	0.695776	2
A_23_P124905	NPTX1	0	-3.33743	0.880708	2
A_23_P212825	NARG1	0	-1.1699	0.389784	2
A_24_P118452	SEPHS1	0	-2.15013	0.764014	2
A_24_P191312	SLC1A4	0	-2.33254	0.04564	2
A_23_P105794	EPSTI1	0	-2.12592	0.304005	2
A_23_P28953	DNMT3B	0	-1.51628	0.422922	2
A_32_P151782	THC2623129	0	-2.7524	0.211862	2
A_23_P347040	DTX3L	0	-1.41932	-0.300624	2
A_32_P127052	NUDT16	0	-1.40707	0.378984	2
A_24_P1949	NPTX1	0	-3.76127	0.835849	2
A_24_P222365	LARP4	0	-2.70495	0.500888	2
A_23_P384355	BG547557	0	-2.74226	0.44954	2
A_24_P54220	FASLG	0	-3.03195	0.384796	2
A_23_P36658	MGST1	0	-2.31966	-0.300259	2
A_23_P47818	CS	0	-1.75871	0.307893	2
A_24_P175612	SFXN2	0	-2.11155	-0.232359	2
A_32_P201677	AL566187	0	-1.90261	0.224015	2
A_32_P126375	NHS	0	-3.24566	-0.590278	2
A_23_P318039	RQCD1	0	-1.50992	0.503213	2
A_23_P343843	MGC16385	0	-1.28258	-0.0752856	2
A_24_P301547	C17orf80	0	-1.56945	0.0944077	2
A_24_P684119	LOC402125	0	-1.94775	0.686841	2
A_23_P91081	TACSTD1	0	-3.0975	0.583183	2
A_23_P362207	PIP5K2B	0	-1.51917	-0.0769434	2
A_24_P823514	AK092875	0	-1.51994	0.305001	2
A_24_P40594	HOMEZ	0	-1.6518	-0.244067	2
A_23_P115885	MINPP1	0	-2.14945	0.351558	2
A_23_P134225	LRRC61	0	-2.18159	0.0433445	2
A_23_P91151	SLC1A4	0	-2.5542	-0.216255	2
A_24_P414446	FAM105B	0	-1.07391	0.376733	2
A_24_P179013	LOC643233	0	-1.59644	0.534	2
A_24_P76805	DHDDS	0	-1.26996	0.134512	2
A_32_P163908	NUP93	0	-1.36505	0.46688	2
A_23_P91487	C21orf6	0	-1.8382	0.53437	2
A_32_P162250	ARHGAP18	0	-2.10238	0.594982	2
A_24_P306720	LOC400236	0	-2.77145	-0.468647	2
A_23_P5903	SLCO4A1	0	-3.97	0.275121	2
A_32_P201496	POLR3H	0	-2.12497	0.0611483	2
A_24_P20383	ARPC4	0	-1.58612	0.564144	2
A_23_P129856	HIC1	0	-3.32875	-0.358362	2
A_24_P222192	TMEM48	0	-1.89265	0.606854	2
A_23_P70127	TMED9	0	-1.87565	0.58672	2
A_32_P221569	THC2590490	0	-1.2961	0.0632928	2
A_24_P284093	DACT1	0	-2.03723	-0.342224	2
A_23_P368067	TAP2	0	-1.19188	-0.158251	2
A_23_P256107	HPSE	0	-2.89634	-0.599601	2
A_23_P319492	FAM118B	0	-1.69084	0.0853036	2
A_23_P63319	SOAT1	0	-1.3906	0.0328636	2
A_24_P710681	BX106493	0	-1.36689	-0.144495	2
A_32_P165116	LOC116143	0	-1.71213	0.280349	2
A_24_P13376	ADIPOR2	0	-1.48246	0.442107	2
A_23_P165984	ZSWIM3	0	-1.27412	-0.00499439	2
A_23_P25913	DNAL1	0	-1.80331	0.63693	2
A_24_P912228	AK095564	0	-1.31616	0.053683	2
A_24_P902100	AGPS	0	-1.81511	0.35452	2
A_32_P7521	AA065042	0	-2.10364	0.406183	2
A_24_P920398	PARP14	0	-2.00486	0.318637	2
A_23_P383422	TA-NFKBH	0	-1.35596	0.0886981	2
A_23_P402610	PFAS	0	-2.04893	0.364233	2
A_23_P204751	ACCN2	0	-1.50463	0.167134	2
A_23_P113441	SHQ1	0	-1.15758	0.384015	2
A_24_P216501	PRKAR1B	0	-1.50666	0.27459	2
A_32_P10643	A_32_P10643	0	-1.27466	0.224588	2
A_32_P67680	BQ310837	0	-1.16747	0.290521	2
A_23_P44836	NT5DC2	0	-4.05677	0.382227	2
A_24_P467449	CA438802	0	-1.6753	0.155961	2
A_24_P692198	GOT2	0	-1.98072	0.541519	2
A_24_P620621	AK095108	0	-1.54329	0.175237	2
A_23_P365874	PBRM1	0	-1.33302	0.223826	2
A_23_P35412	IFIT3	0	-5.26552	-1.39941	2
A_23_P128050	BCL2L14	0	-3.00724	-0.724977	2
A_23_P379794	PIGW	0	-1.92902	-0.235804	2
A_24_P48014	SOCS1	0	-1.80049	-0.342876	2
A_32_P1614	AK023018	0	-1.79024	0.402808	2
A_23_P143535	WDR4	0	-2.28024	0.156336	2
A_24_P411121	TNFRSF18	0	-2.03057	-0.507121	2
A_24_P190877	C1orf25	0	-1.35674	-0.0278702	2
A_23_P104876	SPA17	0	-2.37316	0.614875	2
A_23_P57927	HYAL2	0	-2.59627	-0.127579	2
A_23_P200030	FPGT	0	-1.78988	0.273347	2
A_32_P98979	BE467780	0	-2.15454	0.1082	2
A_23_P371865	CDYL2	0	-1.898	0.621264	2
A_23_P398515	PKMYT1	0	-3.06542	0.511909	2
A_23_P15603	MRM1	0	-1.53245	0.216894	2
A_24_P196519	MTAP	0	-1.80371	0.391299	2
A_32_P220938	RPE	0	-1.85392	0.670588	2
A_32_P168388	AK123765	0	-1.60899	-0.0390533	2
A_23_P362712	ABHD11	0	-1.32874	0.322872	2
A_23_P422193	SUV39H1	0	-0.992975	0.337779	2
A_32_P65067	THC2618074	0	-1.98126	-0.364483	2
A_23_P313223	LOC144097	0	-1.7876	0.618725	2
A_23_P323943	SLC5A12	0	-1.22679	0.030887	2
A_23_P334635	JRK	0	-2.62196	0.5296	2
A_24_P84419	VAV2	0	-2.30489	0.398014	2
A_23_P86900	B3GNT1	0	-1.67349	0.165387	2
A_32_P6917	FLAD1	0	-1.68228	0.22649	2
A_23_P145574	HINT3	0	-1.66279	0.504734	2
A_23_P26697	TRIM47	0	-1.92055	0.00849088	2
A_24_P925664	THC2545454	0	-2.20563	0.605545	2
A_24_P363609	IRF5	0	-1.72806	0.23649	2
A_24_P48723	PTGIS	0	-5.54898	-0.563457	2
A_23_P107173	MEOX1	0	-1.01752	-0.13979	2
A_23_P133691	RRAGD	0	-1.74679	0.51038	2
A_32_P101235	UHRF1	0	-2.03089	0.153495	2
A_23_P89529	A_23_P89529	0	-2.0793	-0.506793	2
A_23_P361405	HYAL3	0	-1.31497	0.224319	2
A_24_P143843	ENST00000342688	0	-1.14857	0.308132	2
A_24_P91238	FAM104A	0	-1.14273	0.336161	2
A_23_P311608	GOSR2	0	-1.41848	0.297741	2
A_24_P940909	TTC7A	0	-1.24346	0.362236	2
A_23_P211428	SMTN	0	-1.91723	0.574091	2
A_23_P215735	ST7	0	-1.21319	0.421763	2
A_24_P141786	ATP2A2	0	-1.65918	0.44958	2
A_32_P831181	BRI3BP	0	-1.74251	0.419529	2
A_32_P230398	THC2635199	0	-3.42084	1.18391	2
A_23_P124733	COQ2	0	-1.34809	0.472323	2
A_24_P346587	MTFR1	0	-1.33434	0.439829	2
A_23_P2745	GJB6	0	-2.61226	0.42737	2
A_23_P131967	CRNKL1	0	-1.4557	0.0033617	2
A_23_P99906	HOMER2	0	-3.40015	-0.752757	2
A_23_P164814	C19orf57	0	-2.21905	-0.335091	2
A_23_P53603	ATP2A2	0	-1.37078	0.296953	2
A_23_P164289	C17orf81	0	-1.42225	0.515052	2
A_23_P86855	LRP16	0	-1.19089	0.335361	2
A_23_P253081	IL3RA	0	-2.61683	-0.450455	2
A_23_P126075	KCNK1	0	-3.49652	1.0559	2
A_23_P136232	IMPAD1	0	-1.7781	0.577977	2
A_24_P128524	ICMT	0	-2.12913	0.403147	2
A_23_P154022	C2orf44	0	-1.44592	0.050065	2
A_32_P44139	AA627222	0	-1.4813	0.193339	2
A_23_P166526	RIBC2	0	-2.80116	0.588782	2
A_23_P359131	NIPA1	0	-2.01434	-0.349751	2
A_24_P64182	SLC2A8	0	-1.56608	-0.104896	2
A_24_P218757	FAM86C	0	-1.70648	0.0329479	2
A_24_P185117	RILP	0	-1.65403	0.424696	2
A_23_P106663	CMTM1	0	-2.54374	0.539766	2
A_24_P147765	FOXRED2	0	-1.83248	0.513314	2
A_24_P133488	CDCA4	0	-1.53002	0.467664	2
A_24_P375609	EIF5A	0	-1.43405	0.0686982	2
A_32_P95960	CLEC2D	0	-0.458967	0.128258	2
A_24_P180363	AK022059	0	-1.67193	-0.315441	2
A_23_P210948	C20orf44	0	-1.25679	0.459619	2
A_24_P891276	LOC442292	0	-1.8507	-0.0242499	2
A_24_P12181	UBTD2	0	-2.07373	0.130225	2
A_23_P321984	DCAL1	0	-2.03349	0.342431	2
A_23_P70448	HIST1H1A	0	-2.70357	0.652523	2
A_32_P77977	UTP11L	0	-1.76895	0.0746247	2
A_32_P79434	PTPRN2	0	-1.3814	-0.286528	2
A_23_P118536	SLFN12	0	-1.4295	0.345835	2
A_23_P36521	ARF3	0	-1.34997	0.0759004	2
A_23_P256334	ITGA1	0	-1.48845	-0.353972	2
A_23_P103795	VANGL1	0	-2.25981	0.0243301	2
A_23_P152353	EARS2	0	-1.31267	0.155705	2
A_32_P21375	CA948108	0	-1.85817	0.510098	2
A_24_P933180	GGCX	0	-1.47169	0.335969	2
A_23_P55064	WDR79	0	-1.50264	0.50423	2
A_23_P105382	THAP2	0	-1.36733	0.429631	2
A_32_P197053	BC035417	0	-1.75864	-0.371404	2
A_32_P124245	OLIG3	0	-1.58116	-0.272713	2
A_23_P208595	LDLR	0	-1.90164	0.250276	2
A_23_P6362	DERL3	0	-1.98353	0.208189	2
A_23_P97394	BCAR3	0	-1.69144	0.338038	2
A_23_P321377	FLJ38984	0	-1.85411	-0.114528	2
A_24_P143543	ENST00000273340	0	-1.94138	0.630305	2
A_23_P152620	TNFSF13	0	-1.05994	0.133252	2
A_23_P200874	CCDC21	0	-1.3639	0.44755	2
A_23_P28878	C20orf27	0	-1.49231	0.441158	2
A_23_P406350	MFSD3	0	-1.52554	0.439929	2
A_23_P360379	EGLN3	0	-2.70709	0.969124	2
A_23_P44636	ANAPC7	0	-1.6185	0.238457	2
A_32_P885123	A_32_P885123	0	-1.60658	0.299112	2
A_23_P124476	CLCN3	0	-1.86788	0.0489372	2
A_24_P335025	ENTPD1	0	-1.36935	0.282197	2
A_23_P500873	RAD51L3	0	-1.62238	-0.296484	2
A_23_P123440	ERLIN2	0	-1.1814	0.29765	2
A_24_P392022	FAM86A	0	-1.84241	0.169156	2
A_23_P52266	IFIT1	0	-2.69052	-0.0489349	2
A_23_P59718	SRI	0	-1.51394	0.441183	2
A_23_P335329	GNG4	0	-2.24282	-0.53384	2
A_23_P258891	SNX16	0	-1.84177	0.0752255	2
A_23_P129569	PALB2	0	-1.61611	0.302279	2
A_23_P15233	A_23_P15233	0	-2.34738	0.298429	2
A_23_P420417	TLCD1	0	-1.72084	-0.145166	2
A_32_P71788	FKBP4	0	-1.72081	0.572496	2
A_24_P398585	UNG	0	-2.03061	-0.0684172	2
A_24_P79617	ENST00000367675	0	-1.94876	-0.25552	2
A_23_P379630	MGC15523	0	-1.70948	-0.00392977	2
A_23_P88303	HSPA2	0	-1.9114	0.0695252	2
A_24_P814444	A_24_P814444	0	-1.44184	-0.0603797	2
A_23_P416034	UCHL5IP	0	-1.36651	0.398884	2
A_23_P29303	CTA-126B4.3	0	-1.39267	0.0464805	2
A_24_P123616	HSPA1A	0	-3.34592	0.974611	2
A_24_P943000	POP1	0	-2.20067	0.152568	2
A_23_P160367	THRAP3	0	-1.24861	0.277514	2
A_23_P126735	IL10	0	-3.67874	-0.808834	2
A_32_P208076	ITGA2	0	-2.16558	-0.258364	2
A_32_P32413	AK123972	0	-1.75931	0.610132	2
A_24_P682285	HSPA1A	0	-3.45483	1.08594	2
A_23_P129602	PRSS21	0	-1.45	0.190623	2
A_24_P5550	PHF23	0	-1.81897	-0.0719153	2
A_24_P333663	MAPK6	0	-1.62177	0.468807	2
A_32_P32195	THC2651958	0	-1.85525	0.39737	2
A_24_P112087	ASF1A	0	-1.81174	-0.246856	2
A_24_P319088	CCL23	0	-2.32484	0.796738	2
A_23_P344555	NEDD9	0	-1.07704	0.137997	2
A_23_P37966	THC2556482	0	-1.81012	0.318689	2
A_24_P915692	PHLDA1	0	-2.0305	0.345091	2
A_23_P207106	CHRNB1	0	-1.41945	0.317492	2
[truncated: 7,186 more rows]
