# Supplementary material for: Genome-wide search for the genes accountable for the induced resistance to HIV-1 infection in activated CD4+ T cells: apparent transcriptional signatures, co-expression networks and possible cellular processes
Source: BMC Med Genomics. 2013 May 1;6:15. doi: 10.1186/1755-8794-6-15 (PMC3655860; doi:10.1186/1755-8794-6-15)
Supplement: Additional file 5: Table S3 — Gene ontologies of the differentially expressed genes in “P” and “B” cells. [file 1755-8794-6-15-S5.xls]

## Sheet: Sheet1
go_id	go_name	gene_symbol	style	pvalue	enrichment
GO:0043065	positive regulation of apoptosis	BNIP3L	PdownBup5	0.000156514	36.5077
GO:0043065	positive regulation of apoptosis	NLRC4	PdownBup5	0.000156514	36.5077
GO:0043065	positive regulation of apoptosis	POU4F1	PdownBup5	0.000156514	36.5077
GO:0019229	regulation of vasoconstriction	EDN2	PdownBup5	0.000304118	109.523
GO:0019229	regulation of vasoconstriction	KCNMB4	PdownBup5	0.000304118	109.523
GO:0003058	hormonal regulation of the force of heart contraction	EDN2	PdownBup5	0.002029	985.707
GO:0003099	positive regulation of the force of heart contraction by chemical signal	EDN2	PdownBup5	0.002029	985.707
GO:0002690	positive regulation of leukocyte chemotaxis	EDN2	PdownBup5	0.00405599	492.854
GO:0003100	regulation of systemic arterial blood pressure by endothelin	EDN2	PdownBup5	0.00608098	328.569
GO:0006090	pyruvate metabolic process	ME3	PdownBup5	0.00608098	328.569
GO:0010460	positive regulation of heart rate	EDN2	PdownBup5	0.00608098	328.569
GO:0014824	artery smooth muscle contraction	EDN2	PdownBup5	0.00608098	328.569
GO:0014826	vein smooth muscle contraction	EDN2	PdownBup5	0.00608098	328.569
GO:0050702	interleukin-1 beta secretion	NLRC4	PdownBup5	0.00608098	328.569
GO:0006003	fructose 2,6-bisphosphate metabolic process	PFKFB3	PdownBup5	0.00810396	246.427
GO:0008634	negative regulation of survival gene product expression	BNIP3L	PdownBup5	0.00810396	246.427
GO:0021535	cell migration in hindbrain	POU4F1	PdownBup5	0.00810396	246.427
GO:0042116	macrophage activation	EDN2	PdownBup5	0.00810396	246.427
GO:0048934	peripheral nervous system neuron differentiation	POU4F1	PdownBup5	0.00810396	246.427
GO:0051355	proprioception during equilibrioception	POU4F1	PdownBup6	0.00810396	246.427
GO:0009966	regulation of signal transduction	MAGI1	PdownBup6	0.00038791	26.8829
GO:0009966	regulation of signal transduction	SPRY1	PdownBup6	0.00038791	26.8829
GO:0009966	regulation of signal transduction	CNKSR3	PdownBup6	0.00038791	26.8829
GO:0006534	cysteine metabolic process	CDR1	PdownBup6	0.000406734	91.85
GO:0006534	cysteine metabolic process	CTH	PdownBup6	0.000406734	91.85
GO:0048041	focal adhesion formation	ACTN2	PdownBup6	0.00150636	48.9867
GO:0048041	focal adhesion formation	SORBS1	PdownBup6	0.00150636	48.9867
GO:0007155	cell adhesion	ACTN2	PdownBup6	0.00350695	3.61525
GO:0007155	cell adhesion	DST	PdownBup6	0.00350695	3.61525
GO:0007155	cell adhesion	FLJ22814	PdownBup6	0.00350695	3.61525
GO:0007155	cell adhesion	MAGI1	PdownBup6	0.00350695	3.61525
GO:0007155	cell adhesion	COL27A1	PdownBup6	0.00350695	3.61525
GO:0007155	cell adhesion	IL2	PdownBup6	0.00350695	3.61525
GO:0007155	cell adhesion	CNKSR3	PdownBup6	0.00350695	3.61525
GO:0007155	cell adhesion	C20orf42	PdownBup6	0.00350695	3.61525
GO:0046013	regulation of T cell homeostatic proliferation	IL2	PdownBup6	0.00544366	367.4
GO:0005977	glycogen metabolic process	PPP1R3B	PdownBup6	0.00870753	20.4111
GO:0005977	glycogen metabolic process	PYGL	PdownBup6	0.00870753	20.4111
GO:0007512	adult heart development	CHD7	Pdown	0.000303856	108.059
GO:0007512	adult heart development	RBMS3	Pdown	0.000303856	108.059
GO:0001709	cell fate determination	DSCAML1	Pdown	0.00103946	59.4324
GO:0001709	cell fate determination	JAG1	Pdown	0.00103946	59.4324
GO:0048006	antigen processing and presentation, endogenous lipid antigen via MHC class Ib	CD1D	Pdown	0.00336517	594.324
GO:0060123	regulation of growth hormone secretion	CHD7	Pdown	0.00336517	594.324
GO:0021545	cranial nerve development	CHD7	Pdown	0.00672476	297.162
GO:0043584	nose development	CHD7	Pdown	0.00672476	297.162
GO:0055015	ventricular cardiac muscle cell development	RBMS3	Pdown	0.00672476	297.162
GO:0060155	platelet dense granule organization	ABCA1	Pdown	0.00672476	297.162
GO:0007275	multicellular organismal development	CTTN	Bup	7.81694e-06	2.1429
GO:0007275	multicellular organismal development	ANGPTL4	Bup	7.81694e-06	2.1429
GO:0007275	multicellular organismal development	GCNT2	Bup	7.81694e-06	2.1429
GO:0007275	multicellular organismal development	RUNX2	Bup	7.81694e-06	2.1429
GO:0007275	multicellular organismal development	NRP2	Bup	7.81694e-06	2.1429
GO:0007275	multicellular organismal development	GTF2IRD1	Bup	7.81694e-06	2.1429
GO:0007275	multicellular organismal development	SFRP1	Bup	7.81694e-06	2.1429
GO:0007275	multicellular organismal development	WNT3	Bup	7.81694e-06	2.1429
GO:0007275	multicellular organismal development	SPRY4	Bup	7.81694e-06	2.1429
GO:0007275	multicellular organismal development	NOL3	Bup	7.81694e-06	2.1429
GO:0007275	multicellular organismal development	BMP1	Bup	7.81694e-06	2.1429
GO:0007275	multicellular organismal development	BICC1	Bup	7.81694e-06	2.1429
GO:0007275	multicellular organismal development	TTLL7	Bup	7.81694e-06	2.1429
GO:0007275	multicellular organismal development	SERPINB8	Bup	7.81694e-06	2.1429
GO:0007275	multicellular organismal development	HEYL	Bup	7.81694e-06	2.1429
GO:0007275	multicellular organismal development	RYBP	Bup	7.81694e-06	2.1429
GO:0007275	multicellular organismal development	FZD2	Bup	7.81694e-06	2.1429
GO:0007275	multicellular organismal development	LGALS7	Bup	7.81694e-06	2.1429
GO:0007275	multicellular organismal development	VEGFA	Bup	7.81694e-06	2.1429
GO:0007275	multicellular organismal development	RAX	Bup	7.81694e-06	2.1429
GO:0007275	multicellular organismal development	ASCL1	Bup	7.81694e-06	2.1429
GO:0007275	multicellular organismal development	HLX1	Bup	7.81694e-06	2.1429
GO:0007275	multicellular organismal development	OTP	Bup	7.81694e-06	2.1429
GO:0007275	multicellular organismal development	PDLIM1	Bup	7.81694e-06	2.1429
GO:0007275	multicellular organismal development	NRN1	Bup	7.81694e-06	2.1429
GO:0007275	multicellular organismal development	TP73L	Bup	7.81694e-06	2.1429
GO:0007275	multicellular organismal development	KAZALD1	Bup	7.81694e-06	2.1429
GO:0007275	multicellular organismal development	FLT1	Bup	7.81694e-06	2.1429
GO:0007275	multicellular organismal development	DIXDC1	Bup	7.81694e-06	2.1429
GO:0007275	multicellular organismal development	DENND1A	Bup	7.81694e-06	2.1429
GO:0007275	multicellular organismal development	SNCA	Bup	7.81694e-06	2.1429
GO:0007275	multicellular organismal development	DOK5	Bup	7.81694e-06	2.1429
GO:0007275	multicellular organismal development	FZD1	Bup	7.81694e-06	2.1429
GO:0007275	multicellular organismal development	CDKN1A	Bup	7.81694e-06	2.1429
GO:0007275	multicellular organismal development	HPCA	Bup	7.81694e-06	2.1429
GO:0007275	multicellular organismal development	SLIT3	Bup	7.81694e-06	2.1429
GO:0007275	multicellular organismal development	FZD3	Bup	7.81694e-06	2.1429
GO:0007275	multicellular organismal development	SERPINE2	Bup	7.81694e-06	2.1429
GO:0007275	multicellular organismal development	CSRP2	Bup	7.81694e-06	2.1429
GO:0007275	multicellular organismal development	NDRG4	Bup	7.81694e-06	2.1429
GO:0007275	multicellular organismal development	B3GNT5	Bup	7.81694e-06	2.1429
GO:0007275	multicellular organismal development	CD200	Bup	7.81694e-06	2.1429
GO:0030162	regulation of proteolysis	SERPINB8	Bup	2.33981e-05	25.9189
GO:0030162	regulation of proteolysis	LGALS7	Bup	2.33981e-05	25.9189
GO:0030162	regulation of proteolysis	SERPINE2	Bup	2.33981e-05	25.9189
GO:0030162	regulation of proteolysis	PLAUR	Bup	2.33981e-05	25.9189
GO:0016055	Wnt receptor signaling pathway	RUNX2	Bup	8.58591e-05	4.45481
GO:0016055	Wnt receptor signaling pathway	MOBKL2B	Bup	8.58591e-05	4.45481
GO:0016055	Wnt receptor signaling pathway	SFRP1	Bup	8.58591e-05	4.45481
GO:0016055	Wnt receptor signaling pathway	WNT3	Bup	8.58591e-05	4.45481
GO:0016055	Wnt receptor signaling pathway	FBXW11	Bup	8.58591e-05	4.45481
GO:0016055	Wnt receptor signaling pathway	FZD2	Bup	8.58591e-05	4.45481
GO:0016055	Wnt receptor signaling pathway	TLE6	Bup	8.58591e-05	4.45481
GO:0016055	Wnt receptor signaling pathway	DIXDC1	Bup	8.58591e-05	4.45481
GO:0016055	Wnt receptor signaling pathway	FZD1	Bup	8.58591e-05	4.45481
GO:0016055	Wnt receptor signaling pathway	FZD3	Bup	8.58591e-05	4.45481
GO:0016055	Wnt receptor signaling pathway	TCF4	Bup	8.58591e-05	4.45481
GO:0046903	secretion	CA9	Bup	0.000184383	30.5472
GO:0046903	secretion	CA2	Bup	0.000184383	30.5472
GO:0046903	secretion	TPD52	Bup	0.000184383	30.5472
GO:0001666	response to hypoxia	BNIP3	Bup	0.000197466	5.59034
GO:0001666	response to hypoxia	ANGPTL4	Bup	0.000197466	5.59034
GO:0001666	response to hypoxia	PLOD2	Bup	0.000197466	5.59034
GO:0001666	response to hypoxia	LCT	Bup	0.000197466	5.59034
GO:0001666	response to hypoxia	NF1	Bup	0.000197466	5.59034
GO:0001666	response to hypoxia	VEGFA	Bup	0.000197466	5.59034
GO:0001666	response to hypoxia	EGLN1	Bup	0.000197466	5.59034
GO:0001666	response to hypoxia	MT3	Bup	0.000197466	5.59034
GO:0015889	cobalamin transport	TCN2	Bup	0.000612594	21.3831
GO:0015889	cobalamin transport	CCDC6	Bup	0.000612594	21.3831
GO:0015889	cobalamin transport	MT3	Bup	0.000612594	21.3831
GO:0006730	one-carbon compound metabolic process	ALDH1L2	Bup	0.00100765	7.58265
GO:0006730	one-carbon compound metabolic process	CA9	Bup	0.00100765	7.58265
GO:0006730	one-carbon compound metabolic process	CA2	Bup	0.00100765	7.58265
GO:0006730	one-carbon compound metabolic process	CA12	Bup	0.00100765	7.58265
GO:0006730	one-carbon compound metabolic process	KIAA0828	Bup	0.00100765	7.58265
GO:0007155	cell adhesion	PTPRF	Bup	0.00119328	2.10412
GO:0007155	cell adhesion	ICAM5	Bup	0.00119328	2.10412
GO:0007155	cell adhesion	COL16A1	Bup	0.00119328	2.10412
GO:0007155	cell adhesion	RUNX2	Bup	0.00119328	2.10412
GO:0007155	cell adhesion	NRP2	Bup	0.00119328	2.10412
GO:0007155	cell adhesion	ATRNL1	Bup	0.00119328	2.10412
GO:0007155	cell adhesion	FN1	Bup	0.00119328	2.10412
GO:0007155	cell adhesion	PERP	Bup	0.00119328	2.10412
GO:0007155	cell adhesion	CXADR	Bup	0.00119328	2.10412
GO:0007155	cell adhesion	CXCL12	Bup	0.00119328	2.10412
GO:0007155	cell adhesion	TLN2	Bup	0.00119328	2.10412
GO:0007155	cell adhesion	ATP6V0A4	Bup	0.00119328	2.10412
GO:0007155	cell adhesion	DST	Bup	0.00119328	2.10412
GO:0007155	cell adhesion	DSG2	Bup	0.00119328	2.10412
GO:0007155	cell adhesion	FLJ22814	Bup	0.00119328	2.10412
GO:0007155	cell adhesion	PRPH	Bup	0.00119328	2.10412
GO:0007155	cell adhesion	CHST10	Bup	0.00119328	2.10412
GO:0007155	cell adhesion	ADAM15	Bup	0.00119328	2.10412
GO:0007155	cell adhesion	LAMB3	Bup	0.00119328	2.10412
GO:0007155	cell adhesion	COMP	Bup	0.00119328	2.10412
GO:0007155	cell adhesion	NT5E	Bup	0.00119328	2.10412
GO:0007155	cell adhesion	THBS4	Bup	0.00119328	2.10412
GO:0007155	cell adhesion	ITGAX	Bup	0.00119328	2.10412
GO:0007155	cell adhesion	PVRL2	Bup	0.00119328	2.10412
GO:0007050	cell cycle arrest	GAS2L3	Bup	0.00127123	4.25534
GO:0007050	cell cycle arrest	NOL3	Bup	0.00127123	4.25534
GO:0007050	cell cycle arrest	DST	Bup	0.00127123	4.25534
GO:0007050	cell cycle arrest	APBB2	Bup	0.00127123	4.25534
GO:0007050	cell cycle arrest	CDKN1A	Bup	0.00127123	4.25534
GO:0007050	cell cycle arrest	NAPSA	Bup	0.00127123	4.25534
GO:0007050	cell cycle arrest	SESN2	Bup	0.00127123	4.25534
GO:0007050	cell cycle arrest	TCF4	Bup	0.00127123	4.25534
GO:0006824	cobalt ion transport	TCN2	Bup	0.00141489	16.4485
GO:0006824	cobalt ion transport	SLC30A5	Bup	0.00141489	16.4485
GO:0006824	cobalt ion transport	MT3	Bup	0.00141489	16.4485
GO:0045449	regulation of transcription	CTTN	Bup	0.00164582	2.2876
GO:0045449	regulation of transcription	RUNX2	Bup	0.00164582	2.2876
GO:0045449	regulation of transcription	MOBKL2B	Bup	0.00164582	2.2876
GO:0045449	regulation of transcription	TAF5L	Bup	0.00164582	2.2876
GO:0045449	regulation of transcription	APBB2	Bup	0.00164582	2.2876
GO:0045449	regulation of transcription	HEYL	Bup	0.00164582	2.2876
GO:0045449	regulation of transcription	RAX	Bup	0.00164582	2.2876
GO:0045449	regulation of transcription	ASCL1	Bup	0.00164582	2.2876
GO:0045449	regulation of transcription	HLX1	Bup	0.00164582	2.2876
GO:0045449	regulation of transcription	HLXB9	Bup	0.00164582	2.2876
GO:0045449	regulation of transcription	PDLIM1	Bup	0.00164582	2.2876
GO:0045449	regulation of transcription	TLE6	Bup	0.00164582	2.2876
GO:0045449	regulation of transcription	HES2	Bup	0.00164582	2.2876
GO:0045449	regulation of transcription	TP73L	Bup	0.00164582	2.2876
GO:0045449	regulation of transcription	ATF3	Bup	0.00164582	2.2876
GO:0045449	regulation of transcription	TCEA1	Bup	0.00164582	2.2876
GO:0045449	regulation of transcription	L3MBTL2	Bup	0.00164582	2.2876
GO:0045449	regulation of transcription	HPCA	Bup	0.00164582	2.2876
GO:0045449	regulation of transcription	TCF4	Bup	0.00164582	2.2876
GO:0019538	protein metabolic process	MANSC1	Bup	0.00201868	8.90961
GO:0019538	protein metabolic process	PLOD2	Bup	0.00201868	8.90961
GO:0019538	protein metabolic process	EGLN1	Bup	0.00201868	8.90961
GO:0019538	protein metabolic process	P4HA1	Bup	0.00201868	8.90961
GO:0008015	blood circulation	CXCL12	Bup	0.00211227	5.21538
GO:0008015	blood circulation	FLJ20366	Bup	0.00211227	5.21538
GO:0008015	blood circulation	LPL	Bup	0.00211227	5.21538
GO:0008015	blood circulation	ADM	Bup	0.00211227	5.21538
GO:0008015	blood circulation	KCNE2	Bup	0.00211227	5.21538
GO:0008015	blood circulation	CD200	Bup	0.00211227	5.21538
GO:0007016	cytoskeletal anchoring at plasma membrane	SPTBN4	Bup	0.00220443	14.2554
GO:0007016	cytoskeletal anchoring at plasma membrane	ICAM5	Bup	0.00220443	14.2554
GO:0007016	cytoskeletal anchoring at plasma membrane	TLN2	Bup	0.00220443	14.2554
GO:0006003	fructose 2,6-bisphosphate metabolic process	PFKFB4	Bup	0.00231419	35.6384
GO:0006003	fructose 2,6-bisphosphate metabolic process	PFKFB3	Bup	0.00231419	35.6384
GO:0008152	metabolic process	GSTO2	Bup	0.00293804	1.85651
GO:0008152	metabolic process	PROS1	Bup	0.00293804	1.85651
GO:0008152	metabolic process	LCT	Bup	0.00293804	1.85651
GO:0008152	metabolic process	PLD1	Bup	0.00293804	1.85651
GO:0008152	metabolic process	UAP1	Bup	0.00293804	1.85651
GO:0008152	metabolic process	ATRNL1	Bup	0.00293804	1.85651
GO:0008152	metabolic process	FN1	Bup	0.00293804	1.85651
GO:0008152	metabolic process	GSTT2	Bup	0.00293804	1.85651
GO:0008152	metabolic process	DHRS9	Bup	0.00293804	1.85651
GO:0008152	metabolic process	ALDOC	Bup	0.00293804	1.85651
GO:0008152	metabolic process	RAI14	Bup	0.00293804	1.85651
GO:0008152	metabolic process	ATP2A1	Bup	0.00293804	1.85651
GO:0008152	metabolic process	PROC	Bup	0.00293804	1.85651
GO:0008152	metabolic process	CYP26A1	Bup	0.00293804	1.85651
GO:0008152	metabolic process	OXCT2	Bup	0.00293804	1.85651
GO:0008152	metabolic process	PFKFB4	Bup	0.00293804	1.85651
GO:0008152	metabolic process	GPAM	Bup	0.00293804	1.85651
GO:0008152	metabolic process	AS3MT	Bup	0.00293804	1.85651
GO:0008152	metabolic process	NAGS	Bup	0.00293804	1.85651
GO:0008152	metabolic process	ACSM1	Bup	0.00293804	1.85651
GO:0008152	metabolic process	HSD11B1	Bup	0.00293804	1.85651
GO:0008152	metabolic process	NT5E	Bup	0.00293804	1.85651
GO:0008152	metabolic process	AASS	Bup	0.00293804	1.85651
GO:0008152	metabolic process	LTB4DH	Bup	0.00293804	1.85651
GO:0008152	metabolic process	PFKFB3	Bup	0.00293804	1.85651
GO:0008152	metabolic process	KIAA0828	Bup	0.00293804	1.85651
GO:0008152	metabolic process	GSTM4	Bup	0.00293804	1.85651
GO:0008152	metabolic process	ATP8A1	Bup	0.00293804	1.85651
GO:0001568	blood vessel development	NCKIPSD	Bup	0.00350826	7.70561
GO:0001568	blood vessel development	LOX	Bup	0.00350826	7.70561
GO:0001568	blood vessel development	FLJ20366	Bup	0.00350826	7.70561
GO:0001568	blood vessel development	TCF4	Bup	0.00350826	7.70561
GO:0007605	sensory perception of sound	MYO1D	Bup	0.00369398	3.2897
GO:0007605	sensory perception of sound	TMPRSS3	Bup	0.00369398	3.2897
GO:0007605	sensory perception of sound	PMP22	Bup	0.00369398	3.2897
GO:0007605	sensory perception of sound	TUB	Bup	0.00369398	3.2897
GO:0007605	sensory perception of sound	FLJ20366	Bup	0.00369398	3.2897
GO:0007605	sensory perception of sound	ATP6V0A4	Bup	0.00369398	3.2897
GO:0007605	sensory perception of sound	IGF1	Bup	0.00369398	3.2897
GO:0007605	sensory perception of sound	PRPS1	Bup	0.00369398	3.2897
GO:0007605	sensory perception of sound	CCDC50	Bup	0.00369398	3.2897
GO:0006000	fructose metabolic process	ALDOC	Bup	0.00383169	11.8795
GO:0006000	fructose metabolic process	PFKFB4	Bup	0.00383169	11.8795
GO:0006000	fructose metabolic process	PFKFB3	Bup	0.00383169	11.8795
GO:0008202	steroid metabolic process	FABP6	Bup	0.00500019	4.40888
GO:0008202	steroid metabolic process	INSIG2	Bup	0.00500019	4.40888
GO:0008202	steroid metabolic process	CCDC6	Bup	0.00500019	4.40888
GO:0008202	steroid metabolic process	OSBPL10	Bup	0.00500019	4.40888
GO:0008202	steroid metabolic process	OSBPL6	Bup	0.00500019	4.40888
GO:0008202	steroid metabolic process	HSD11B1	Bup	0.00500019	4.40888
GO:0001841	neural tube formation	NCKIPSD	Bup	0.00567843	23.759
GO:0001841	neural tube formation	IPMK	Bup	0.00567843	23.759
GO:0006959	humoral immune response	POU2AF1	Bup	0.00667576	6.47972
GO:0006959	humoral immune response	TREM1	Bup	0.00667576	6.47972
GO:0006959	humoral immune response	HLXB9	Bup	0.00667576	6.47972
GO:0006959	humoral immune response	SNCA	Bup	0.00667576	6.47972
GO:0030154	cell differentiation	ANGPTL4	Bup	0.00680385	1.97443
GO:0030154	cell differentiation	NRP2	Bup	0.00680385	1.97443
GO:0030154	cell differentiation	SFRP1	Bup	0.00680385	1.97443
GO:0030154	cell differentiation	BMP1	Bup	0.00680385	1.97443
GO:0030154	cell differentiation	TTLL7	Bup	0.00680385	1.97443
GO:0030154	cell differentiation	SERPINB8	Bup	0.00680385	1.97443
GO:0030154	cell differentiation	LGALS7	Bup	0.00680385	1.97443
GO:0030154	cell differentiation	VEGFA	Bup	0.00680385	1.97443
GO:0030154	cell differentiation	ASCL1	Bup	0.00680385	1.97443
GO:0030154	cell differentiation	HLX1	Bup	0.00680385	1.97443
GO:0030154	cell differentiation	NRN1	Bup	0.00680385	1.97443
GO:0030154	cell differentiation	KAZALD1	Bup	0.00680385	1.97443
GO:0030154	cell differentiation	FLT1	Bup	0.00680385	1.97443
GO:0030154	cell differentiation	SNCA	Bup	0.00680385	1.97443
GO:0030154	cell differentiation	DOK5	Bup	0.00680385	1.97443
GO:0030154	cell differentiation	NAPSA	Bup	0.00680385	1.97443
GO:0030154	cell differentiation	SLIT3	Bup	0.00680385	1.97443
GO:0030154	cell differentiation	SERPINE2	Bup	0.00680385	1.97443
GO:0030154	cell differentiation	CSRP2	Bup	0.00680385	1.97443
GO:0030154	cell differentiation	NDRG4	Bup	0.00680385	1.97443
GO:0030855	epithelial cell differentiation	DHRS9	Bup	0.00789482	9.29699
GO:0030855	epithelial cell differentiation	FZD2	Bup	0.00789482	9.29699
GO:0030855	epithelial cell differentiation	FZD1	Bup	0.00789482	9.29699
GO:0007399	nervous system development	DTNA	Bup	0.00923177	2.10412
GO:0007399	nervous system development	PLOD2	Bup	0.00923177	2.10412
GO:0007399	nervous system development	NRP2	Bup	0.00923177	2.10412
GO:0007399	nervous system development	CXADR	Bup	0.00923177	2.10412
GO:0007399	nervous system development	TTLL7	Bup	0.00923177	2.10412
GO:0007399	nervous system development	SERPINB8	Bup	0.00923177	2.10412
GO:0007399	nervous system development	HEYL	Bup	0.00923177	2.10412
GO:0007399	nervous system development	LGALS7	Bup	0.00923177	2.10412
GO:0007399	nervous system development	VEGFA	Bup	0.00923177	2.10412
GO:0007399	nervous system development	ASCL1	Bup	0.00923177	2.10412
GO:0007399	nervous system development	OTP	Bup	0.00923177	2.10412
GO:0007399	nervous system development	COMP	Bup	0.00923177	2.10412
GO:0007399	nervous system development	PRPS1	Bup	0.00923177	2.10412
GO:0007399	nervous system development	SLIT3	Bup	0.00923177	2.10412
GO:0007399	nervous system development	FZD3	Bup	0.00923177	2.10412
GO:0007399	nervous system development	SERPINE2	Bup	0.00923177	2.10412
GO:0006968	cellular defense response	KIR2DS4	PupBdown10	1.13677e-08	42.8266
GO:0006968	cellular defense response	CCR5	PupBdown10	1.13677e-08	42.8266
GO:0006968	cellular defense response	KIR2DS1	PupBdown10	1.13677e-08	42.8266
GO:0006968	cellular defense response	CCR3	PupBdown10	1.13677e-08	42.8266
GO:0006968	cellular defense response	KLRC2	PupBdown10	1.13677e-08	42.8266
GO:0006968	cellular defense response	KLRC3	PupBdown10	1.13677e-08	42.8266
GO:0006952	defense response	KIR2DS4	PupBdown10	0.00182456	15.7949
GO:0006952	defense response	KIR2DS1	PupBdown10	0.00182456	15.7949
GO:0006952	defense response	MICA	PupBdown10	0.00182456	15.7949
GO:0030101	natural killer cell activation	KIR2DS4	PupBdown10	0.00196906	43.4092
GO:0030101	natural killer cell activation	KIR2DS1	PupBdown10	0.00196906	43.4092
GO:0006955	immune response	GPR44	PupBdown10	0.00205576	6.41451
GO:0006955	immune response	KIR2DS4	PupBdown10	0.00205576	6.41451
GO:0006955	immune response	CCR5	PupBdown10	0.00205576	6.41451
GO:0006955	immune response	KIR2DS1	PupBdown10	0.00205576	6.41451
GO:0006955	immune response	MICA	PupBdown10	0.00205576	6.41451
GO:0006935	chemotaxis	GPR44	PupBdown10	0.00278392	13.635
GO:0006935	chemotaxis	CCR5	PupBdown10	0.00278392	13.635
GO:0006935	chemotaxis	CCR3	PupBdown10	0.00278392	13.635
GO:0007166	cell surface receptor linked signal transduction	CCR5	PupBdown10	0.00422966	11.7734
GO:0007166	cell surface receptor linked signal transduction	KLRD1	PupBdown10	0.00422966	11.7734
GO:0007166	cell surface receptor linked signal transduction	KLRC2	PupBdown10	0.00422966	11.7734
GO:0007204	elevation of cytosolic calcium ion concentration	CCR5	PupBdown10	0.00727532	22.39
GO:0007204	elevation of cytosolic calcium ion concentration	CCR3	PupBdown10	0.00727532	22.39
GO:0006003	fructose 2,6-bisphosphate metabolic process	PFKFB2	PupBdown10	0.00751182	265.882
GO:0006855	multidrug transport	SLC47A1	PupBdown10	0.00751182	265.882
GO:0002429	immune response-activating cell surface receptor signaling pathway	MICA	PupBdown10	0.00938548	212.705
GO:0045745	positive regulation of G-protein coupled receptor protein signaling pathway	GPR44	PupBdown10	0.00938548	212.705
GO:0006968	cellular defense response	KLRC1	PupBdown11	6.62728e-07	34.7737
GO:0006968	cellular defense response	KIR2DS2	PupBdown11	6.62728e-07	34.7737
GO:0006968	cellular defense response	KIR2DL2	PupBdown11	6.62728e-07	34.7737
GO:0006968	cellular defense response	KIR2DS4	PupBdown11	6.62728e-07	34.7737
GO:0006968	cellular defense response	CCR2	PupBdown11	6.62728e-07	34.7737
GO:0006955	immune response	GBP4	PupBdown11	2.58724e-05	8.75005
GO:0006955	immune response	GZMA	PupBdown11	2.58724e-05	8.75005
GO:0006955	immune response	KIR2DS2	PupBdown11	2.58724e-05	8.75005
GO:0006955	immune response	KIR2DL2	PupBdown11	2.58724e-05	8.75005
GO:0006955	immune response	KIR2DS4	PupBdown11	2.58724e-05	8.75005
GO:0006955	immune response	CCR2	PupBdown11	2.58724e-05	8.75005
GO:0006955	immune response	HLA-DOB	PupBdown11	2.58724e-05	8.75005
GO:0030101	natural killer cell activation	KIR2DS2	PupBdown11	2.96863e-05	63.4443
GO:0030101	natural killer cell activation	KIR2DL2	PupBdown11	2.96863e-05	63.4443
GO:0030101	natural killer cell activation	KIR2DS4	PupBdown11	2.96863e-05	63.4443
GO:0006952	defense response	TPSB2	PupBdown11	8.68934e-05	20.5199
GO:0006952	defense response	KIR2DS2	PupBdown11	8.68934e-05	20.5199
GO:0006952	defense response	KIR2DL2	PupBdown11	8.68934e-05	20.5199
GO:0006952	defense response	KIR2DS4	PupBdown11	8.68934e-05	20.5199
GO:0007259	JAK-STAT cascade	CLC	PupBdown11	0.00088381	64.766
GO:0007259	JAK-STAT cascade	CCR2	PupBdown11	0.00088381	64.766
GO:0010037	response to carbon dioxide	A2M	PupBdown11	0.00193002	1036.26
GO:0019221	cytokine-mediated signaling pathway	CLC	PupBdown11	0.00330852	33.4276
GO:0019221	cytokine-mediated signaling pathway	CCR2	PupBdown11	0.00330852	33.4276
GO:0006922	cleavage of lamin	GZMA	PupBdown11	0.00578463	345.419
GO:0008218	bioluminescence	NID2	PupBdown11	0.00578463	345.419
GO:0042517	positive regulation of tyrosine phosphorylation of Stat3 protein	CLC	PupBdown11	0.00770921	259.064
GO:0030185	nitric oxide transport	HBD	PupBdown11	0.00963199	207.251
GO:0030097	hemopoiesis	TRIM22	PupBdown12	0.000161297	36.2133
GO:0030097	hemopoiesis	KIT	PupBdown12	0.000161297	36.2133
GO:0030097	hemopoiesis	PLAC4	PupBdown12	0.000161297	36.2133
GO:0006968	cellular defense response	NCR1	PupBdown12	0.000167647	17.499
GO:0006968	cellular defense response	KIR3DL1	PupBdown12	0.000167647	17.499
GO:0006968	cellular defense response	KLRC4	PupBdown12	0.000167647	17.499
GO:0006968	cellular defense response	KLRC1	PupBdown12	0.000167647	17.499
GO:0008037	cell recognition	PECAM1	PupBdown12	0.000416468	93.1198
GO:0008037	cell recognition	CRTAM	PupBdown12	0.000416468	93.1198
GO:0006955	immune response	MAL	PupBdown12	0.000550132	5.50407
GO:0006955	immune response	TRIM22	PupBdown12	0.000550132	5.50407
GO:0006955	immune response	TARP	PupBdown12	0.000550132	5.50407
GO:0006955	immune response	KIR3DL1	PupBdown12	0.000550132	5.50407
GO:0006955	immune response	GBP3	PupBdown12	0.000550132	5.50407
GO:0006955	immune response	CNR2	PupBdown12	0.000550132	5.50407
GO:0006955	immune response	CRTAM	PupBdown12	0.000550132	5.50407
GO:0007165	signal transduction	MAL	PupBdown12	0.00132441	2.92742
GO:0007165	signal transduction	P2RY5	PupBdown12	0.00132441	2.92742
GO:0007165	signal transduction	SERPINB9	PupBdown12	0.00132441	2.92742
GO:0007165	signal transduction	NCR1	PupBdown12	0.00132441	2.92742
GO:0007165	signal transduction	PECAM1	PupBdown12	0.00132441	2.92742
GO:0007165	signal transduction	BCL2L11	PupBdown12	0.00132441	2.92742
GO:0007165	signal transduction	INGX	PupBdown12	0.00132441	2.92742
GO:0007165	signal transduction	CNR2	PupBdown12	0.00132441	2.92742
GO:0007165	signal transduction	KIT	PupBdown12	0.00132441	2.92742
GO:0007165	signal transduction	CD244	PupBdown12	0.00132441	2.92742
GO:0007165	signal transduction	KLRC1	PupBdown12	0.00132441	2.92742
GO:0007165	signal transduction	FGF7	PupBdown12	0.00132441	2.92742
GO:0007166	cell surface receptor linked signal transduction	TARP	PupBdown12	0.00162551	9.62124
GO:0007166	cell surface receptor linked signal transduction	CCND1	PupBdown12	0.00162551	9.62124
GO:0007166	cell surface receptor linked signal transduction	KIR3DL1	PupBdown12	0.00162551	9.62124
GO:0007166	cell surface receptor linked signal transduction	KLRC1	PupBdown12	0.00162551	9.62124
GO:0045941	positive regulation of transcription	INGX	PupBdown12	0.00214146	15.0424
GO:0045941	positive regulation of transcription	ZNF287	PupBdown12	0.00214146	15.0424
GO:0045941	positive regulation of transcription	BMP7	PupBdown12	0.00214146	15.0424
GO:0042110	T cell activation	MAL	PupBdown12	0.00439422	28.9706
GO:0042110	T cell activation	TARP	PupBdown12	0.00439422	28.9706
GO:0007249	I-kappaB kinase/NF-kappaB cascade	MAL	PupBdown12	0.00499196	27.1599
GO:0007249	I-kappaB kinase/NF-kappaB cascade	PLAC4	PupBdown12	0.00499196	27.1599
GO:0030101	natural killer cell activation	NCR1	PupBdown12	0.00519926	26.6057
GO:0030101	natural killer cell activation	KIR3DL1	PupBdown12	0.00519926	26.6057
GO:0002355	detection of tumor cell	CRTAM	PupBdown12	0.00613186	325.919
GO:0020027	hemoglobin metabolic process	TRIM22	PupBdown12	0.00613186	325.919
GO:0031103	axon regeneration	RTN4RL1	PupBdown12	0.00613186	325.919
GO:0050798	activated T cell proliferation	CRTAM	PupBdown12	0.00613186	325.919
GO:0051606	detection of stimulus	CRTAM	PupBdown12	0.00613186	325.919
GO:0019221	cytokine-mediated signaling pathway	KIT	PupBdown12	0.00825403	21.0271
GO:0019221	cytokine-mediated signaling pathway	PLAC4	PupBdown12	0.00825403	21.0271
GO:0000320	re-entry into mitotic cell cycle	CCND1	PupBdown12	0.00919084	217.28
GO:0001913	T cell mediated cytotoxicity	CRTAM	PupBdown12	0.00919084	217.28
GO:0006569	tryptophan catabolic process	INDO	PupBdown12	0.00919084	217.28
GO:0009294	DNA mediated transformation	BCL2L11	PupBdown12	0.00919084	217.28
GO:0050673	epithelial cell proliferation	KIT	PupBdown12	0.00919084	217.28
GO:0006955	immune response	GBP5	Pup	2.73979e-05	7.22227
GO:0006955	immune response	CCL25	Pup	2.73979e-05	7.22227
GO:0006955	immune response	CCR2	Pup	2.73979e-05	7.22227
GO:0006955	immune response	IGSF11	Pup	2.73979e-05	7.22227
GO:0006955	immune response	CD8B	Pup	2.73979e-05	7.22227
GO:0006955	immune response	CCL17	Pup	2.73979e-05	7.22227
GO:0006955	immune response	KIR3DL2	Pup	2.73979e-05	7.22227
GO:0006955	immune response	CD8A	Pup	2.73979e-05	7.22227
GO:0042326	negative regulation of phosphorylation	CDKN2C	Pup	0.000528906	83.1564
GO:0042326	negative regulation of phosphorylation	CDKN2B	Pup	0.000528906	83.1564
GO:0006954	inflammatory response	CCL25	Pup	0.00206982	8.98988
GO:0006954	inflammatory response	CCR2	Pup	0.00206982	8.98988
GO:0006954	inflammatory response	CCL17	Pup	0.00206982	8.98988
GO:0006954	inflammatory response	CD8A	Pup	0.00206982	8.98988
GO:0032060	bleb formation	P2RX7	Pup	0.00267234	748.407
GO:0046931	pore complex biogenesis	P2RX7	Pup	0.00267234	748.407
GO:0051709	regulation of killing of cells of another organism	P2RX7	Pup	0.00267234	748.407
GO:0042110	T cell activation	CD8B	Pup	0.00334415	33.2626
GO:0042110	T cell activation	CD8A	Pup	0.00334415	33.2626
GO:0000079	regulation of cyclin-dependent protein kinase activity	CDKN2C	Pup	0.00533617	26.2599
GO:0000079	regulation of cyclin-dependent protein kinase activity	CDKN2B	Pup	0.00533617	26.2599
GO:0031670	cellular response to nutrient	CDKN2B	Pup	0.00534118	374.204
GO:0048250	mitochondrial iron ion transport	MSC	Pup	0.00534118	374.204
GO:0048709	oligodendrocyte differentiation	CDKN2C	Pup	0.00534118	374.204
GO:0051495	positive regulation of cytoskeleton organization	P2RX7	Pup	0.00534118	374.204
GO:0006935	chemotaxis	CCL25	Pup	0.00764779	9.59497
GO:0006935	chemotaxis	CCR2	Pup	0.00764779	9.59497
GO:0006935	chemotaxis	CCL17	Pup	0.00764779	9.59497
GO:0033198	response to ATP	P2RX7	Pup	0.00800651	249.469
GO:0045919	positive regulation of cytolysis	P2RX7	Pup	0.00800651	249.469
GO:0030854	positive regulation of granulocyte differentiation	RUNX1	Bdown	0.00205468	37.8408
GO:0030854	positive regulation of granulocyte differentiation	SH3D19	Bdown	0.00205468	37.8408
GO:0045084	positive regulation of interleukin-12 biosynthetic process	LTB	Bdown	0.00205468	37.8408
GO:0045084	positive regulation of interleukin-12 biosynthetic process	IRF1	Bdown	0.00205468	37.8408
GO:0050435	beta-amyloid metabolic process	UNC13A	Bdown	0.00205468	37.8408
GO:0050435	beta-amyloid metabolic process	BACE1	Bdown	0.00205468	37.8408
GO:0007166	cell surface receptor linked signal transduction	EVL	Bdown	0.00211447	3.07195
GO:0007166	cell surface receptor linked signal transduction	TNFRSF14	Bdown	0.00211447	3.07195
GO:0007166	cell surface receptor linked signal transduction	COL4A3	Bdown	0.00211447	3.07195
GO:0007166	cell surface receptor linked signal transduction	KLRG1	Bdown	0.00211447	3.07195
GO:0007166	cell surface receptor linked signal transduction	BTN3A2	Bdown	0.00211447	3.07195
GO:0007166	cell surface receptor linked signal transduction	KLRB1	Bdown	0.00211447	3.07195
GO:0007166	cell surface receptor linked signal transduction	MS4A2	Bdown	0.00211447	3.07195
GO:0007166	cell surface receptor linked signal transduction	BTN3A3	Bdown	0.00211447	3.07195
GO:0007166	cell surface receptor linked signal transduction	CD59	Bdown	0.00211447	3.07195
GO:0007166	cell surface receptor linked signal transduction	IFNGR2	Bdown	0.00211447	3.07195
GO:0007166	cell surface receptor linked signal transduction	ADRB2	Bdown	0.00211447	3.07195
GO:0030099	myeloid cell differentiation	RUNX1	Bdown	0.00442399	11.3522
GO:0030099	myeloid cell differentiation	CEBPA	Bdown	0.00442399	11.3522
GO:0030099	myeloid cell differentiation	ZBTB16	Bdown	0.00442399	11.3522
GO:0030238	male sex determination	FGF9	Bdown	0.00504718	25.2272
GO:0030238	male sex determination	PTGDR	Bdown	0.00504718	25.2272
GO:0045954	positive regulation of natural killer cell mediated cytotoxicity	KLRK1	Bdown	0.00504718	25.2272
GO:0045954	positive regulation of natural killer cell mediated cytotoxicity	CADM1	Bdown	0.00504718	25.2272
GO:0006955	immune response	LTB	Bdown	0.00762939	1.91715
GO:0006955	immune response	TNFRSF14	Bdown	0.00762939	1.91715
GO:0006955	immune response	TRAT1	Bdown	0.00762939	1.91715
GO:0006955	immune response	SMAD3	Bdown	0.00762939	1.91715
GO:0006955	immune response	CD96	Bdown	0.00762939	1.91715
GO:0006955	immune response	EDA	Bdown	0.00762939	1.91715
GO:0006955	immune response	PTAFR	Bdown	0.00762939	1.91715
GO:0006955	immune response	PTGER2	Bdown	0.00762939	1.91715
GO:0006955	immune response	RNASE2	Bdown	0.00762939	1.91715
GO:0006955	immune response	MS4A2	Bdown	0.00762939	1.91715
GO:0006955	immune response	HLA-DPB1	Bdown	0.00762939	1.91715
GO:0006955	immune response	LRAP	Bdown	0.00762939	1.91715
GO:0006955	immune response	LAIR1	Bdown	0.00762939	1.91715
GO:0006955	immune response	FCGR3B	Bdown	0.00762939	1.91715
GO:0006955	immune response	CX3CR1	Bdown	0.00762939	1.91715
GO:0006955	immune response	IL15	Bdown	0.00762939	1.91715
GO:0006955	immune response	C14orf65	Bdown	0.00762939	1.91715
GO:0006955	immune response	FCGR3A	Bdown	0.00762939	1.91715
GO:0006955	immune response	CADM1	Bdown	0.00762939	1.91715
GO:0006955	immune response	CEACAM4	Bdown	0.00762939	1.91715
GO:0006955	immune response	P2RY14	Bdown	0.00762939	1.91715
GO:0006412	translation	EIF5A2	Bdown	0.00776531	0.131164
GO:0006542	glutamine biosynthetic process	CORO2A	Bdown	0.00925756	18.9204
GO:0006542	glutamine biosynthetic process	GLULD1	Bdown	0.00925756	18.9204
GO:0045351	type I interferon biosynthetic process	BTN3A2	Bdown	0.00925756	18.9204
GO:0045351	type I interferon biosynthetic process	BTN3A3	Bdown	0.00925756	18.9204
