# Supplementary material for: Genome-wide search for the genes accountable for the induced resistance to HIV-1 infection in activated CD4+ T cells: apparent transcriptional signatures, co-expression networks and possible cellular processes
Source: BMC Med Genomics. 2013 May 1;6:15. doi: 10.1186/1755-8794-6-15 (PMC3655860; doi:10.1186/1755-8794-6-15)
Supplement: Additional file 6: Table S4 — Hierarchical GO categories of genes involved in induced permissive “P” and resistant “B” cells. [file 1755-8794-6-15-S6.xls]

## Sheet: Sheet1
go_name	profile	gene_symbol	pvalue	enrichment
multicellular organismal development	Bup	ANGPTL4	7.81694e-06	2.1429
		ASCL1	7.81694e-06	2.1429
		B3GNT5	7.81694e-06	2.1429
		BICC1	7.81694e-06	2.1429
		BMP1	7.81694e-06	2.1429
		CD200	7.81694e-06	2.1429
		CDKN1A	7.81694e-06	2.1429
		CSRP2	7.81694e-06	2.1429
		CTTN	7.81694e-06	2.1429
		DENND1A	7.81694e-06	2.1429
		DIXDC1	7.81694e-06	2.1429
		DOK5	7.81694e-06	2.1429
		FLT1	7.81694e-06	2.1429
		FZD1	7.81694e-06	2.1429
		FZD2	7.81694e-06	2.1429
		FZD3	7.81694e-06	2.1429
		GCNT2	7.81694e-06	2.1429
		GTF2IRD1	7.81694e-06	2.1429
		HEYL	7.81694e-06	2.1429
		HLX1	7.81694e-06	2.1429
		HPCA	7.81694e-06	2.1429
		KAZALD1	7.81694e-06	2.1429
		LGALS7	7.81694e-06	2.1429
		NDRG4	7.81694e-06	2.1429
		NOL3	7.81694e-06	2.1429
		NRN1	7.81694e-06	2.1429
		NRP2	7.81694e-06	2.1429
		OTP	7.81694e-06	2.1429
		PDLIM1	7.81694e-06	2.1429
		RAX	7.81694e-06	2.1429
		RUNX2	7.81694e-06	2.1429
		RYBP	7.81694e-06	2.1429
		SERPINB8	7.81694e-06	2.1429
		SERPINE2	7.81694e-06	2.1429
		SFRP1	7.81694e-06	2.1429
		SLIT3	7.81694e-06	2.1429
		SNCA	7.81694e-06	2.1429
		SPRY4	7.81694e-06	2.1429
		TP73L	7.81694e-06	2.1429
		TTLL7	7.81694e-06	2.1429
		VEGFA	7.81694e-06	2.1429
		WNT3	7.81694e-06	2.1429
nervous system development	Bup	ASCL1	0.00923177	2.10412
		COMP	0.00923177	2.10412
		CXADR	0.00923177	2.10412
		DTNA	0.00923177	2.10412
		FZD3	0.00923177	2.10412
		HEYL	0.00923177	2.10412
		LGALS7	0.00923177	2.10412
		NRP2	0.00923177	2.10412
		OTP	0.00923177	2.10412
		PLOD2	0.00923177	2.10412
		PRPS1	0.00923177	2.10412
		SERPINB8	0.00923177	2.10412
		SERPINE2	0.00923177	2.10412
		SLIT3	0.00923177	2.10412
		TTLL7	0.00923177	2.10412
		VEGFA	0.00923177	2.10412
neural tube formation	Bup	IPMK	0.00567843	23.759
		NCKIPSD	0.00567843	23.759
blood vessel development	Bup	FLJ20366	0.00350826	7.70561
		LOX	0.00350826	7.70561
		NCKIPSD	0.00350826	7.70561
		TCF4	0.00350826	7.70561
defense response	PupBdown	KIR2DS1	0.00182456	15.7949
		KIR2DS4	0.00182456	15.7949
		MICA	0.00182456	15.7949
		TPSB2	8.68934e-05	20.5199
		KIR2DS2	8.68934e-05	20.5199
		KIR2DL2	8.68934e-05	20.5199
		KIR2DS4	8.68934e-05	20.5199
immune response	PupBdown	MAL	0.000550132	5.50407
		TRIM22	0.000550132	5.50407
		TARP	0.000550132	5.50407
		KIR3DL1	0.000550132	5.50407
		GBP3	0.000550132	5.50407
		CNR2	0.000550132	5.50407
		CRTAM	0.000550132	5.50407
		GBP4	2.58724e-05	8.75005
		GZMA	2.58724e-05	8.75005
		KIR2DS2	2.58724e-05	8.75005
		KIR2DL2	2.58724e-05	8.75005
		KIR2DS4	2.58724e-05	8.75005
		CCR2	2.58724e-05	8.75005
		HLA-DOB	2.58724e-05	8.75005
		CCR5	0.00205576	6.41451
		GPR44	0.00205576	6.41451
		KIR2DS1	0.00205576	6.41451
		KIR2DS4	0.00205576	6.41451
		MICA	0.00205576	6.41451
	Pup	CCL17	2.73979e-05	7.22227
		CCL25	2.73979e-05	7.22227
		CCR2	2.73979e-05	7.22227
		CD8A	2.73979e-05	7.22227
		CD8B	2.73979e-05	7.22227
		GBP5	2.73979e-05	7.22227
		IGSF11	2.73979e-05	7.22227
		KIR3DL2	2.73979e-05	7.22227
	Bdown	C14orf65	0.00762939	1.91715
		CADM1	0.00762939	1.91715
		CD96	0.00762939	1.91715
		CEACAM4	0.00762939	1.91715
		CX3CR1	0.00762939	1.91715
		EDA	0.00762939	1.91715
		FCGR3A	0.00762939	1.91715
		FCGR3B	0.00762939	1.91715
		HLA-DPB1	0.00762939	1.91715
		IL15	0.00762939	1.91715
		LAIR1	0.00762939	1.91715
		LRAP	0.00762939	1.91715
		LTB	0.00762939	1.91715
		MS4A2	0.00762939	1.91715
		P2RY14	0.00762939	1.91715
		PTAFR	0.00762939	1.91715
		PTGER2	0.00762939	1.91715
		RNASE2	0.00762939	1.91715
		SMAD3	0.00762939	1.91715
		TNFRSF14	0.00762939	1.91715
		TRAT1	0.00762939	1.91715
cellular defense response	PupBdown	CCR3	1.13677e-08	42.8266
		CCR5	1.13677e-08	42.8266
		KIR2DS1	1.13677e-08	42.8266
		KIR2DS4	1.13677e-08	42.8266
		KLRC2	1.13677e-08	42.8266
		KLRC3	1.13677e-08	42.8266
		KLRC1	6.62728e-07	34.7737
		KIR2DS2	6.62728e-07	34.7737
		KIR2DL2	6.62728e-07	34.7737
		KIR2DS4	6.62728e-07	34.7737
		CCR2	6.62728e-07	34.7737
		NCR1	0.000167647	17.499
		KIR3DL1	0.000167647	17.499
		KLRC4	0.000167647	17.499
		KLRC1	0.000167647	17.499
inflammatory response	Pup	CCL17	0.00206982	8.98988
		CCL25	0.00206982	8.98988
		CCR2	0.00206982	8.98988
		CD8A	0.00206982	8.98988
chemotaxis	Pup	CCL17	0.00764779	9.59497
		CCL25	0.00764779	9.59497
		CCR2	0.00764779	9.59497
	PupBdown	CCR3	0.00278392	13.635
		CCR5	0.00278392	13.635
		GPR44	0.00278392	13.635
signal transduction	PupBdown	MAL	0.00132441	2.92742
		P2RY5	0.00132441	2.92742
		SERPINB9	0.00132441	2.92742
		NCR1	0.00132441	2.92742
		PECAM1	0.00132441	2.92742
		BCL2L11	0.00132441	2.92742
		INGX	0.00132441	2.92742
		CNR2	0.00132441	2.92742
		KIT	0.00132441	2.92742
		CD244	0.00132441	2.92742
		KLRC1	0.00132441	2.92742
		FGF7	0.00132441	2.92742
cell surface receptor linked signal transduction	PupBdown	TARP	0.00162551	9.62124
		CCND1	0.00162551	9.62124
		KIR3DL1	0.00162551	9.62124
		KLRC1	0.00162551	9.62124
		CCR5	0.00422966	11.7734
		KLRC2	0.00422966	11.7734
		KLRD1	0.00422966	11.7734
	Bdown	ADRB2	0.00211447	3.07195
		BTN3A2	0.00211447	3.07195
		BTN3A3	0.00211447	3.07195
		CD59	0.00211447	3.07195
		COL4A3	0.00211447	3.07195
		EVL	0.00211447	3.07195
		IFNGR2	0.00211447	3.07195
		KLRB1	0.00211447	3.07195
		KLRG1	0.00211447	3.07195
		MS4A2	0.00211447	3.07195
		TNFRSF14	0.00211447	3.07195
one-carbon compound metabolic process	Bup	ALDH1L2	0.00100765	7.58265
		CA12	0.00100765	7.58265
		CA2	0.00100765	7.58265
		CA9	0.00100765	7.58265
		KIAA0828	0.00100765	7.58265
fructose 2,6-bisphosphate metabolic process	Bup	PFKFB3	0.00231419	35.6384
		PFKFB4	0.00231419	35.6384
	PdownBup	PFKFB3	0.00810396	246.427
steroid metabolic process	Bup	CCDC6	0.00500019	4.40888
		FABP6	0.00500019	4.40888
		HSD11B1	0.00500019	4.40888
		INSIG2	0.00500019	4.40888
		OSBPL10	0.00500019	4.40888
		OSBPL6	0.00500019	4.40888
cell adhesion	Bup	ADAM15	0.00119328	2.10412
		ATP6V0A4	0.00119328	2.10412
		ATRNL1	0.00119328	2.10412
		CHST10	0.00119328	2.10412
		COL16A1	0.00119328	2.10412
		COMP	0.00119328	2.10412
		CXADR	0.00119328	2.10412
		CXCL12	0.00119328	2.10412
		DSG2	0.00119328	2.10412
		DST	0.00119328	2.10412
		FLJ22814	0.00119328	2.10412
		FN1	0.00119328	2.10412
		ICAM5	0.00119328	2.10412
		ITGAX	0.00119328	2.10412
		LAMB3	0.00119328	2.10412
		NRP2	0.00119328	2.10412
		NT5E	0.00119328	2.10412
		PERP	0.00119328	2.10412
		PRPH	0.00119328	2.10412
		PTPRF	0.00119328	2.10412
		PVRL2	0.00119328	2.10412
		RUNX2	0.00119328	2.10412
		THBS4	0.00119328	2.10412
		TLN2	0.00119328	2.10412
	PdownBup	ACTN2	0.00350695	3.61525
		C20orf42	0.00350695	3.61525
		CNKSR3	0.00350695	3.61525
		COL27A1	0.00350695	3.61525
		DST	0.00350695	3.61525
		FLJ22814	0.00350695	3.61525
		IL2	0.00350695	3.61525
		MAGI1	0.00350695	3.61525
cell differentiation	Bup	ANGPTL4	0.00680385	1.97443
		ASCL1	0.00680385	1.97443
		BMP1	0.00680385	1.97443
		CSRP2	0.00680385	1.97443
		DOK5	0.00680385	1.97443
		FLT1	0.00680385	1.97443
		HLX1	0.00680385	1.97443
		KAZALD1	0.00680385	1.97443
		LGALS7	0.00680385	1.97443
		NAPSA	0.00680385	1.97443
		NDRG4	0.00680385	1.97443
		NRN1	0.00680385	1.97443
		NRP2	0.00680385	1.97443
		SERPINB8	0.00680385	1.97443
		SERPINE2	0.00680385	1.97443
		SFRP1	0.00680385	1.97443
		SLIT3	0.00680385	1.97443
		SNCA	0.00680385	1.97443
		TTLL7	0.00680385	1.97443
		VEGFA	0.00680385	1.97443
epithelial cell differentiation	Bup	DHRS9	0.00789482	9.29699
		FZD1	0.00789482	9.29699
		FZD2	0.00789482	9.29699
cell cycle arrest	Bup	APBB2	0.00127123	4.25534
		CDKN1A	0.00127123	4.25534
		DST	0.00127123	4.25534
		GAS2L3	0.00127123	4.25534
		NAPSA	0.00127123	4.25534
		NOL3	0.00127123	4.25534
		SESN2	0.00127123	4.25534
		TCF4	0.00127123	4.25534
positive regulation of apoptosis	PdownBup	BNIP3L	0.000156514	36.5077
		NLRC4	0.000156514	36.5077
		POU4F1	0.000156514	36.5077
