# Supplementary material for: Genome-wide search for the genes accountable for the induced resistance to HIV-1 infection in activated CD4+ T cells: apparent transcriptional signatures, co-expression networks and possible cellular processes
Source: BMC Med Genomics. 2013 May 1;6:15. doi: 10.1186/1755-8794-6-15 (PMC3655860; doi:10.1186/1755-8794-6-15)
Supplement: Additional file 7: Table S5 — Interactions between HIV-1 proteins and significant functional genes. [file 1755-8794-6-15-S7.xls]

## Sheet: Sheet1
Symbol	Genes	Interaction	Detailed mechanisms
env(gp160)	CCR2	associates with	HIV-1 gp120 from CXCR4-tropic subtype E viruses isolated in Thailand associates with and uses at least one of the following coreceptors for virus entry: CCR8, CCR1, CCR2b, or CX3CR1
env(gp160)	CCR2	binds	Macrophage-tropic HIV-1 can use CCR2b, and to a lesser extent CCR3, STRL33, and APJ, to infect cells; the V1/2 region of HIV-1 gp120 plays a more important role in governing the use of CCR2b, CCR3, STRL33, and APJ than for CXCR4
env(gp160)	CCR3	binds	Amino acid N356 in conserved region 3 of HIV-1 gp120 and amino acids R440 and N448 in conserved region 4 of gp120 are three amino-acid determinants for CCR3 use as a coreceptor for HIV-1 entry into cells
env(gp160)	CCR3	binds	HIV-1 gp120 utilization of CCR3 as a coreceptor facilitates infection by a more restricted subset of primary viruses, and binding of the CCR3 ligand, eotaxin, inhibits infection by these isolates
env(gp160)	CCR3	binds	HIV-1 isolates showing CCR3 tropism are particularly efficient in using CMKLR1/ChemR23 as a co-receptor; some HIV-2 and SIV isolates also use CMKLR1/ChemR23
env(gp160)	CCR3	binds	Macrophage-tropic HIV-1 can use CCR2b, and to a lesser extent CCR3, STRL33, and APJ, to infect cells; the V1/2 region of HIV-1 gp120 plays a more important role in governing the use of CCR2b, CCR3, STRL33, and APJ than for CXCR4
env(gp160)	CCR3	binds	The coreceptor-binding site in HIV-1 gp120 is centered around an anti-parallel beta-sheet structure "bridging sheet domain"; mutations in and adjacent to this domain affect the use of coreceptors CCR3 and CCR8 by gp120 for virus entry
env(gp160)	CCR3	binds	Utilization of CCR3 and CCR5 as coreceptors of HIV-1 binding/fusion depends upon the sequence of the third variable (V3) region of the HIV-1 gp120 exterior envelope glycoprotein
env(gp160)	CCR5	activates	The HIV-1 envelope protein gp120 from macrophage-tropic HIV and SIV induces a signal through CCR5 on CD4+ T cells and macrophages, and this gp120-mediated signal transduction induces chemotaxis of T cells
env(gp160)	CCR5	activates	Stimulation of human monocyte-derived macrophages with HIV-1 gp120 results in the CCR5-mediated activation of Lyn and the concomitant Lyn-dependent activation of the mitogen-activated protein (MAP) kinase ERK-1/2, which leads to production of TNF-alpha
env(gp160)	CCR5	binds	Chemokines such as MCP-3 and MCP-2 that can compete with high affinity for MIP-1beta binding to CCR5 can also compete for monomeric HIV-1 gp120 binding to CCR5, although with variable potencies
env(gp160)	CCR5	binds	An adapted primary HIV-1 isolate, ADA, is able to replicate in CD4-negative cells expressing human CCR5; the gp120 glycoprotein of the adapted virus binds CCR5 directly, without prior interaction with CD4
env(gp160)	CCR5	binds	CCR5 and CXCR4 coreceptor engagement by HIV-1 gp120 in primary macrophages activates 2 members of the mitogen-activated protein kinase (MAPK) superfamily, c-Jun amino-terminal kinase and p38 MAPK
env(gp160)	CCR5	binds	The amino-terminal residues (amino acids 1-25) and three extracellular loops (amino acids 88-102, 168-194, 261-277) of the CCR5 coreceptor are highly involved in its binding to gp120 from macrophage-tropic HIV-1 strains and in CCR5-mediated HIV-1 entry
env(gp160)	CCR5	binds	Anti-CCR5 monoclonal antibodies efficiently prevent HIV-1 infection by inducing receptor dimerization, but not by interfering with HIV-1 gp120 binding to CCR5
env(gp160)	CCR5	binds	The chemokine receptor CCR5 is posttranslationally modified by sulfation of its N-terminal tyrosines; sulfated tyrosines contribute to the binding of CCR5 to MIP-1 alpha, MIP-1 beta, and HIV-1 gp120/CD4 complexes and to the ability of HIV-1 to enter cells
env(gp160)	CCR5	binds	The CCR5 chemokine receptor is required for the entry of macrophage-tropic HIV-1 into target cells; the HIV-1 gp120-CD4 complex binds CCR5, which inhibits the binding of the natural CCR5 ligands macrophage inflammatory protein (MIP)-1alpha and MIP-1beta
env(gp160)	CCR5	binds	AGP inhibits the binding of the HIV-1 gp120 consensus V3 domain (V3Cs) and macrophage inflammatory protein-1beta (MIP-1beta) to CCR5 on human monocyte-derived macrophages (MDM)
env(gp160)	CCR5	binds	The coreceptor-binding site in HIV-1 gp120 is centered around an anti-parallel beta-sheet structure "bridging sheet domain"; mutations in and adjacent to this domain have greater impact on CXCR4-mediated fusion than on CCR5-mediated fusion
env(gp160)	CCR5	binds	Engagement of the CCR5 and CXCR4 receptors by HIV-1 gp120 induces tyrosine phosphorylation of the protein tyrosine kinase Pyk2
env(gp160)	CCR5	binds	The binding of HIV-1 gp120 to CCR5 and entry of macrophage-tropic HIV-1 isolates into cells is blocked by CCR5 antagonists or the chemokine RANTES, which interacts with CCR5
env(gp160)	CCR5	binds	In addition to the V3 loop of HIV-1 gp120, some conserved amino acid residues (117-123, 207, 419-422, and 438-441) are also involved in CCR5 chemokine receptor binding
env(gp160)	CCR5	binds	A peptide fragment corresponding to the loop between the fifth and sixth transmembrane regions of the CCR5 receptor (amino acids 222-240) can inhibit HIV-1 infection of MT-4 cells, suggesting this region of CCR5 is involved with HIV-1 gp120 binding
env(gp160)	CCR5	complexes with	Antibodies to specific epitopes of the CCR5 or CXCR4 chemokine receptors inhibit the entry of M-tropic, T-tropic, or dual-tropic HIV-1 into target cells by blocking the interaction of the receptors with the HIV-1 gp120/CD4 complex
env(gp160)	CCR5	complexes with	Antibodies to specific epitopes of HIV-1 gp120 block the interaction of CCR5 with the gp120/CD4 complex, suggesting that a CD4-mediated conformational change in gp120 is required for subsequent binding to CCR5
env(gp160)	CCR5	complexes with	HIV-1 gp120 and gp41 form a transitional complex with the CD4 receptor and CCR5/CXCR4 coreceptors during virus-cell and cell-cell membrane fusion
env(gp160)	CCR5	downregulates	A synthetic peptide corresponding to amino acid residues 414-434 of HIV-1 gp120 downregulates the expression and function of chemokine receptors CCR5 and CXCR4 in monocytes by activating the 7-transmembrane G-protein-coupled receptor FPRL1/LXA4R
env(gp160)	CCR5	induces phosphorylation of	HIV-1 gp41 activates innate host immune cells through FPRL1, and the activation of FPRL1 by gp41 further induces the phosphorylation of the chemokine receptor CCR5
env(gp160)	CCR5	inhibited by	HIV-1 gp120 induced cell death is inhibited by a CCR5-mediated neuroprotective pathway that involves protein kinase Akt/PKB as an essential component and can be triggered by the CCR5 agonists MIP-1beta and RANTES
env(gp160)	CCR5	inhibits	HIV-1 gp120 from a T-cell-tropic virus causes CD4-dependent antagonism of CXCR4 response to SDF-1alpha, whereas gp120 from macrophage-tropic viruses causes CD4-dependent antagonism of CCR5 response to MIP-1alpha
env(gp160)	CCR5	interacts with	HIV-1 gp120 interactions with CXCR4 and CCR5 lead to the cross-desensitization of CCR6 and CCR7; this gp120-induced inhibition is strictly dependent on CXCR4 or CCR5 and lipid rafts but not on CD4 or V(H)3-expressing BCR
env(gp160)	CCR5	interacts with	N-formyl-methionyl-leucylphenyl-alanine binding to formyl peptide receptor (FPR) results in significant attenuation of cell responses to CCR5 ligands and in inhibition of HIV-1 gp120-mediated fusion and infection of cells expressing CD4, CCR5, and FPR
env(gp160)	CCR5	interacts with	The specific amino acids 298-329 in the V3 loop of HIV-1 gp120 that determine cellular tropism also regulate chemokine coreceptor (CCR5 or CXCR4) preference for cell entry by the virus
env(gp160)	CCR5	interacts with	HIV-1 gp120 and gp41-mediated virus-cell fusion is more dependent on viral core maturation for viruses bearing CXCR4-tropic gp120 than for those bearing CCR5-tropic gp120
env(gp160)	CCR5	interacts with	V1, V2, and V3 domains and N-linked glycosylation sites of HIV-1 gp120 confer coreceptor tropism; loss of an N-linked glycosylation site within V3 has a major influence on the virus switching from CCR5 to CXCR4 tropism in a V3 charge-dependent manner
env(gp160)	CCR5	interacts with	RANTES, MIP-1beta, and anti-CD4 antibodies inhibit CCR5-dependent cell-cell fusion mediated by HIV-1 gp120 and gp41 from macrophage-tropic isolates
env(gp160)	CCR5	interacts with	HIV-1 gp120 from both CCR5- and CXCR4-tropic HIV-1 strains opens calcium-activated potassium (K(Ca)), chloride, and calcium-permeant nonselective cation channels in macrophages; these signals are mediated by CCR5 and CXCR4
env(gp160)	CCR5	interacts with	The V3 domain of HIV-1 gp120 induces associations between CD4 and CCR5 receptors in cholesterol-rich microenvironments
env(gp160)	CCR5	mediated by	HIV-1 gp120-induced neuronal cell death involves p38 mitogen-activated protein kinase; both HIV-1 coreceptors, CCR5 and CXCR4, can mediate HIV-1 gp120-induced neurotoxicity
env(gp160)	CCR5	mediated by	HIV-1-induced cell fusion is mediated by multiple regions within both the viral gp120 protein and the CCR5 coreceptor; dual-tropic virus isolates are less tolerant to changes in CCR5 than macrophage-tropic strains that have more restricted coreceptor use
env(gp160)	CCR5	mediated by	HIV-1 gp120-induced PI3-kinase activity and calcium mobilization are inhibited by pertussis toxin and blocking antibodies directed against CCR5 and CXCR4, suggesting that this signaling is mediated through these chemokine receptors
env(gp160)	CCR5	mediated by	HIV-1 gp120-induced Ca(2+) fluxing is CD4 dependent and coreceptor specific, and is mediated by the CCR5 and CXCR4 coreceptors
env(gp160)	CCR5	upregulates	Secretion of IL-10 is upregulated by HIV-1 gp41 in monocytes through activation of cAMP/adenylate cyclase and p70 (S6)-kinase; up-regulation of IL-10 is paralleled by an enhanced expression of the chemokine receptor CCR5
env(gp160)	CD1D	downregulates	CD1d surface expression on human cell lines is downregulated after infection with M-tropic HIV, T-tropic HIV, or after exposure to HIV gp120 in vitro
env(gp160)	CD59	downregulates	A peptide corresponding to the amino acids 598-613 of HIV-1 gp41, as well as recombinant gp41 protein, markedly reduce CD59 levels in a dose dependent manner in human neuronal and glial cells
env(gp160)	CD59	interacts with	HIV-1 gp120 induces CD4 association with lymphocyte surface molecules CD3, CD11a, CD27, CD45RA, CD45RB, CD45RO, CD49d, CD38, CD26, CD59, CD95 and class I MHC molecules
env(gp160)	CD59	interacts with	The complement regulatory proteins CD55 (DAF) and CD59 (HRF20) exist on HIV-1 virions, along with HIV-1 gp120 molecules, suggesting an interaction between these proteins and gp120
env(gp160)	CD59	interacts with	Treatment of CD4+ T cells with HIV-1 gp120 significantly increases CD4 association with CD3, CD45RA, CD45RB, CD59, CD38, CD26 and HLA class I, and decreases that with CD45RC
env(gp160)	CDKN1A	upregulates	HIV-1 gp120 induces NF-kappaB activation and increases p21(cip1/waf1) and p27(kip1) protein levels in human mesangial cells
env(gp160)	CHST10	processed by	Sulfate is linked to the carbohydrate chains of HIV-1 glycoproteins gp160, gp120, and gp41 during the endoplasmic reticulum to Golgi transport of the glycoproteins
env(gp160)	COL4A3	activates	HIV-1 gp160 and serum-free macrophage supernatant (MSP) enhance synthesis of type IV collagen by mesangial cells; anti-TGF-beta antibodies attenuate this gp160/MSP-induced collagen synthesis
env(gp160)	CX3CR1	associates with	HIV-1 gp120 from CXCR4-tropic subtype E viruses isolated in Thailand associates with and uses at least one of the following coreceptors for virus entry: CCR8, CCR1, CCR2b, or CX3CR1
env(gp160)	CX3CR1	inhibited by	Fractalkine (CX3CL1) protects hippocampal neurons from the neurotoxicity induced by the HIV-1 envelope protein gp120, and neuronal CX(3)CR1 receptors and Akt activation are responsible for the neuroprotective effects of fractalkine
env(gp160)	CXCL12	inhibited by	The entry of T cell-tropic HIV-1 isolates into cells is blocked by SDF-1, which interacts with the HIV-1 gp120 coreceptor CXCR4
env(gp160)	CXCL12	inhibited by	SDF-1alpha reverses gp120-induced downregulation of CD79b in CD40- and IL-4-activated purified HIV-1 seronegative human peripheral blood B cells
env(gp160)	CXCL12	inhibited by	The fusion of insulin-like growth factor I (IGF I) with stromal cell-derived factor I or alpha1 proteinase inhibitor has the capacity to compete with the binding of HIV-1 gp120 to CD4 receptor
env(gp160)	CXCL12	inhibited by	Chemokines such as fractalkine, macrophage-derived chemokine (MDC), RANTES, and SDF-1alpha are able to block gp120-induced apoptosis of hippocampal neurons; both fractalkine and MDC activate ERK-1/2, while SDF-1alpha activates CREB
env(gp160)	CXCL12	inhibited by	RANTES, stromal derived factor-1alpha (SDF-1alpha), macrophage-derived chemokine (MDC), and their combination attenuate HIV-1 gp120-induced food and water intake decrease in rats
env(gp160)	CXCL12	inhibits	A synthetic peptide domain of the V3 region of HIV-1 gp120 activates the FPRL1 receptor in monocytes and neutrophils and causes reduced response to several chemokines that use multiple cell receptors, including SDF-1alpha and RANTES
env(gp160)	CXCL12	inhibits	CXCR4-tropic and CXCR4/CCR5 dual-tropic HIV-1 gp120 proteins inhibit B cell chemotaxis toward CXCL12, CCL20, and CCL21, and gp120-induced p38 MAPK activation is triggered by CCL21 and CCL20
env(gp160)	CXCL12	inhibits	HIV-1 gp120 from a T-cell-tropic virus causes CD4-dependent antagonism of CXCR4 response to SDF-1alpha, whereas gp120 from macrophage-tropic viruses causes CD4-dependent antagonism of CCR5 response to MIP-1alpha
env(gp160)	CXCL12	interacts with	Apoptosis of CD8+ T cells is mediated by the interaction between TNF-alpha bound to the membrane of macrophages (mbTNF) and a receptor on CD8+ T cells (TNF-receptor II, or TNFRII), which is upregulated by treatment with recombinant HIV-1 gp120 or SDF-1
env(gp160)	CXCL12	interacts with	The death rate of CD8+ T cells by apoptosis, which is induced by HIV-1 gp120 from CXCR4-tropic HIV strains or by the ligand of the chemokine receptor CXCR4 (SDF-1), increased markedly during HIV infection of peripheral blood mononuclear cells
env(gp160)	FN1	binds	Fibronectin, which is present in submandibular saliva, binds to HIV-1 gp120/160 and enhances the interaction of C1q with gp120/160
env(gp160)	FN1	binds	Fibronectin (FN) binds to HIV-1 glycoproteins, including gp41 and gp120; preincubation with antibodies against FN abolishes this binding
env(gp160)	FN1	binds	HIV-1 gp160 and gp120 specifically recognize the C-terminal heparin-binding domain of fibronectin (Fn) and this binding inhibits the interaction of gp160/gp120 with soluble CD4
env(gp160)	FN1	binds	HIV-1 gp120 binds to fibronectin (FN) present on the surface of platelets; the specificity of this binding is confirmed by the inhibition obtained by pretreating platelets with anti-FN antibodies
env(gp160)	HLA-DOB	associates with	Processing of HIV-1 gp160 to gp120 and gp41 is necessary for the association of HIV-1 envelope glycoproteins with class II MHC
env(gp160)	HLA-DOB	incorporates	A 43-amino-acid sequence between amino acids 708 and 750 in the HIV-1 gp41(TM) cytoplasmic tail is required for efficient incorporation of HLA class II proteins into virions
env(gp160)	HLA-DOB	inhibits	HIV envelope protein gp120 can specifically inhibit CD4-dependent class II MHC-restricted T cell response to Ag
env(gp160)	HLA-DOB	interacts with	Amino acid residues 42-49 in the V1 region of CD4 are involved in the interaction between HIV-1 gp120 and class II major histocompatibility complex molecules
env(gp160)	HLA-DOB	upregulates	Soluble HIV-1 gp41 can selectively enhance MHC class I and II expression on human B cells, but does not increase expression of other cell surface antigens such as CD21 and CD54 (ICAM-1)
env(gp160)	HLA-DOB	upregulates	Soluble HIV-1 gp41 enhancement effects on MHC class I and II antigen expression can be inhibited by soluble gp41-binding proteins of 45, 49 and 62 kD from human B cells
env(gp160)	HLA-DPB1	associates with	Processing of HIV-1 gp160 to gp120 and gp41 is necessary for the association of HIV-1 envelope glycoproteins with class II MHC
env(gp160)	HLA-DPB1	incorporates	A 43-amino-acid sequence between amino acids 708 and 750 in the HIV-1 gp41(TM) cytoplasmic tail is required for efficient incorporation of HLA class II proteins into virions
env(gp160)	HLA-DPB1	inhibits	HIV envelope protein gp120 can specifically inhibit CD4-dependent class II MHC-restricted T cell response to Ag
env(gp160)	HLA-DPB1	interacts with	Amino acid residues 42-49 in the V1 region of CD4 are involved in the interaction between HIV-1 gp120 and class II major histocompatibility complex molecules
env(gp160)	HLA-DPB1	upregulates	Soluble HIV-1 gp41 can selectively enhance MHC class I and II expression on human B cells, but does not increase expression of other cell surface antigens such as CD21 and CD54 (ICAM-1)
env(gp160)	HLA-DPB1	upregulates	Soluble HIV-1 gp41 enhancement effects on MHC class I and II antigen expression can be inhibited by soluble gp41-binding proteins of 45, 49 and 62 kD from human B cells
env(gp160)	IFNGR2	upregulates	The mRNA expression levels for alpha-tubulin, TRADD, IFN-gamma R2, GAS1, MADD, NF-kappaB, I-kappa B, 14-3-3 protein, APaf1, PARP, IGF-1 receptor, RB1, Rb2/p130, ARC, and caspase 6 are upregulated in human neuronal cells after treatment with HIV-1 gp120
env(gp160)	IL15	modulates	HIV-1 gp120 modulates expression of the cytokines IL1beta, IL3, IL6, IL10, IL13, IL15, IFNbeta2A, IFNgamma, IFNomega, TNFalpha, VEGF, VEGF B, and LIF in PBMCs and MDMs
env(gp160)	IL2	downregulates	An HIV-1 gp41 peptide (amino acid residues 581-597) inhibits both protein kinase C (PKC)-dependent interleukin 2 (IL 2) production and the [Ca2+]i influx-dependent but PKC-independent induction of IL 2 receptor expression
env(gp160)	IL2	downregulates	HIV-1 gp120 and anti-CD4 antibodies induce a specific, significant decrease in the binding activity of NF-AT, NF-kappa B and AP-1, which leads to an inhibition of IL-2 production and cell proliferation
env(gp160)	IL2	downregulates	HIV-1 gp120 exerts a dose-dependent reduction of IL-2 mRNA expression, IL-2 production, and surface IL-2 receptor expression in CD4+ lymphocytes
env(gp160)	IL2	downregulates	HIV-1 gp41 or gp120 synthetic peptides induce the production of interleukin (IL)-1 and tumor necrosis factor (TNF); in contrast, gp41 or gp120 synthetic peptides are able to depress the production of interferon (IFN)-alpha, IFN-gamma, and IL-2
env(gp160)	IL2	downregulates	Pretreatment of CD4+ cells with HIV-1 gp160 significantly reduces PHA-induced secretion of IFN-gamma and IL-2 but augments IL-4 production
env(gp160)	IL2	downregulates	Secretion of IL-2 and IFN-gamma stimulated with anti-CD3 antibodies is inhibited by HIV-1 gp120 in T cell lines
env(gp160)	IL2	enhanced by	HIV-1 gp120-specific cell mediated cytotoxicity (CMC) is enhanced by IL-2 or the combination of IL-2 and IFN-alpha
env(gp160)	IL2	inhibited by	Binding of HIV-1 gp120 to CD4 downregulates Bcl-2 protein in CD4+ T lymphocytes and facilitates Fas/Fas-ligand triggered apoptosis; addition of IL-2 rescues CD4+ T cells from CD4/gp120-induced Bcl-2 downmodulation and apoptosis induction
env(gp160)	IL2	inhibited by	Proliferative responses of lymphocytes to cytomegalovirus are inhibited by relatively high concentrations (greater than or equal to 10 micrograms/ml) of recombinant HIV-1 envelope glycoprotein and this immunosuppression is completely overcome by IL2
env(gp160)	IL2	inhibits	CCR5- and CXCR4-tropic HIV-1 gp120 proteins suppress the ability of NK cells to proliferate in the presence of IL-2
env(gp160)	IL2	inhibits	IL-2-induced activation of JAK/STAT5 in human CD4+ T cells is inhibited by HIV-1 gp120 and anti-CD4 antibodies
env(gp160)	IL2	interacts with	In the presence of HIV-1 gp120, stimulation through the CD28 pathway partially restores IL-2 and IFN-gamma production by T cell lines in response to anti-CD3 antibodies
env(gp160)	IL2	upregulates	Molecular interactions of CD2 with LFA-3 and CD28 with B7-1 in conjunction with TCR occupancy prevent T cells from programmed apoptosis mediated by binding of CD4 to HIV-1 gp120, resulting in increased levels of IL-2 and IL-4 secretion from the T cells
env(gp160)	INDO	induces release of	CCR5- or CXCR4-tropic HIV-1 induce the release of Indoleamine 2,3-dioxygenase (IDO) in plasmacytoid dendritic cells and this induction is inhibited by the blockade of HIV-1 gp120 interaction with CD4 by anti-CD4-Ab
env(gp160)	ITGAX	interacts with	Anti-CD18 monoclonal antibodies completely block cell fusion between HIV-1 infected U-937 cells and MT-4 T cells, indicating participation of CD18, or of the protein complex CD11a-c/CD18, in addition to CD4, in the infection and cytopathic effect of HIV-1
env(gp160)	KCNMB4	interacts with	HIV-1 gp120 from both CCR5- and CXCR4-tropic HIV-1 strains opens calcium-activated potassium (K(Ca)), chloride, and calcium-permeant nonselective cation channels in macrophages; these signals are mediated by CCR5 and CXCR4
env(gp160)	SFRP1	interacts with	Antibodies raised against the human fusion regulatory protein 1 (FRP-1; CD98) molecule suppress cell fusion mediated by HIV-1 gp160
env(gp160)	SFRP1	upregulates	Co-cultivation of PBMC with HIV-1 gp160-expressing HeLa cells results in the increased expression of FRP-1 on T cells
env(gp160)	SFRP1	upregulates	HIV-1 gp120 has the ability to induce expression of FRP-1 on peripheral blood mononuclear cells (PBMC)
env(gp160)	VEGFA	modulates	HIV-1 gp120 modulates expression of the cytokines IL1beta, IL3, IL6, IL10, IL13, IL15, IFNbeta2A, IFNgamma, IFNomega, TNFalpha, VEGF, VEGF B, and LIF in PBMCs and MDMs
gag(Pr55)	CD59	co-localizes with	HIV-1 Matrix co-localizes with CD59 in lipid rafts, the site of virus particle budding from cells, and CD59 is incorporated into virus particles as a result of this process
gag(Pr55)	IL15	enhances	HIV-1 Matrix upregulates levels of IL-2, IL-12 and IL-15 in natural killer cells and induces natural killer cell proliferation
gag(Pr55)	IL15	inhibits	HIV-1 Matrix slightly enhances TNF-alpha and IFN-gamma secretion induced by IL-15 monocyte stimulation and counteracts IL-4 mediated inhibition of the production of these cytokines
gag(Pr55)	IL15	upregulates	HIV-1 Matrix is able to reduce MIP-1alpha secretion from IL-15-stimulated monocyte cells
gag(Pr55)	IL2	enhances	HIV-1 Matrix upregulates levels of IL-2, IL-12 and IL-15 in natural killer cells and induces natural killer cell proliferation
gag(Pr55)	IL2	upregulates	HIV-1 Matrix enhances lymphocyte proliferation and IL-2 induced production of interferon gamma and TNF-alpha
gag(Pr55)	PLAUR	interacts with	A peptide (Ch7) derived from HIV-1 Capsid (amino acids 232-238) has been shown to have immunosuppressive effects through a possible interaction with the Plasminogen Receptor, indicating a role for Capsid in the immunosuppressive effects of HIV-1
gag-pol	A2M	cleaves	The cleavage site of alpha 2-Macroglobulin by HIV-1 protease is the Phe684-Tyr685 bond
gag-pol	FN1	cleaves	The cell-associated protein fibronectin (A-chain) is specifically cleaved in vitro by HIV-1 protease
gag-pol	SPTBN4	cleaves	A number of focal adhesion plaque proteins are specifically cleaved by HIV-1 protease, including fimbrin, focal adhesion plaque kinase (FAK), talin, and, to a lesser extent, filamin, spectrin and fibronectin
gag-pol	TLN2	cleaves	A number of focal adhesion plaque proteins are specifically cleaved by HIV-1 protease, including fimbrin, focal adhesion plaque kinase (FAK), talin, and, to a lesser extent, filamin, spectrin and fibronectin
nef(p27)	ATF3	upregulates	Expression of activating transcription factor 3 (ATF-3) is upregulated by HIV-1 Nef in HeLa cells
nef(p27)	CCND1	upregulates	HIV-1 Nef is implicated in the upregulation of Cyclin D1 in infected podocytes and may be involved in the pathogenesis of HIV-associated nephropathy
nef(p27)	CCR5	downregulates	HIV-1 Nef downregulates cell-surface levels of CCR5 in CHO cells expressing human CCR5; the Nef-induced downregulation of CCR5 is as efficient as the downregulation induced by the natural beta-chemokine ligand RANTES
nef(p27)	CCR5	downregulates	SH3 (PxxP motif) and PACS (E4) interaction surfaces as well as the myristoylation site (G2) in HIV-1 Nef are required for Nef-mediated downregulation of CCR5
nef(p27)	CD1D	downregulates	Nef-induced downregulation of CD1d is observed when cells are co-expressing Nef and CD1d, and six amino acids (300-305) in the cytoplasmic tail of CD1d are required for the downregulation by Nef
nef(p27)	CD1D	downregulates	HIV-1 Nef downregulates the expression of the non-classical MHC-I like CD1d molecule by increasing internalization of CD1d molecules from the cell surface and retaining CD1d in the trans-Golgi-network (TGN)
nef(p27)	CD1D	downregulates	HIV-1 Nef-mediated downregulation of CD1d requires a tyrosine-based motif in the CD1d cytoplasmic tail and four Nef amino acid motifs (EEEE65, PxxP75, DD165, and LL175), which are known to be involved in the downregulation of MHC-I and CD4
nef(p27)	CD8A	downregulates	HIV-inoculated and HIV-1 Nef-treated human peripheral blood lymphocytes downregulate cell surface CD8, and this down-modulation could inhibit anti-HIV cytotoxicity associated with cytotoxic T-cell function
nef(p27)	CD8B	co-localizes with	Co-localization of HIV-1 Nef and CD8beta is revealed by staining assays in 293T cells expressing both proteins
nef(p27)	CD8B	downregulates	Downregulation of CD8beta by HIV-1 Nef requires an intact AP-2 complex
nef(p27)	CD8B	downregulates	HIV-1 Nef downregulates surface expression of the beta-chain of the CD8 receptor by accelerated endocytosis; amino acid positions 57 to 58 and 174 to 175 in Nef are involved in the downmodulation
nef(p27)	CXCL12	inhibits	An intracellular signaling pathway mediated by the binding of SDF-1alpha and CXCR4 is inhibited by Nef in both Jurkat T cells and primary peripheral CD4+ T lymphocytes
nef(p27)	FLJ22814	upregulates	B lymphocytes exposed to supernatants from HIV-1 Nef-expressing macrophages have upregulated expression of receptors CD22, CD54, and CD58
nef(p27)	FN1	upregulates	Exogenous HIV-1 Nef upregulates fibronectin (FN) expression in MT4 and H9 T-cell lines
nef(p27)	GZMA	upregulates	Downregulation of cell-surface CD4 induced by HIV-1 Nef prevents monoclonal antibodies against CD4 from blocking the presentation of serine esterase tryptase in human monocytoid and CD4+ lymphoid cells
nef(p27)	IL15	upregulates	Exogenous HIV-1 Nef protein induces the proliferation of unstimulated and suboptimally stimulated normal human PBMC through upregulation of IL-15 synthesis in the monocyte/macrophage population
nef(p27)	IL2	downregulates	Upon TcR triggering with antigens, HIV-1 Nef specifically downregulates IL-2 and interferon-gamma production in human T cells
nef(p27)	IL2	Inhibits	HIV-1 Nef inhibits the induction of interleukin 2-directed gene expression
nef(p27)	IL2	inhibits	HIV-1 Nef suppresses the IL-2-dependent proliferation of CD4+ cells; this suppression is due to the enhanced production of several lymphokines, including interferon-gamma
nef(p27)	IL2	interacts with	HIV-1 Nef can facilitate HIV-1 replication in human lymphoid tissue ex vivo by increasing the numbers of productively infected cells and by increasing the responsiveness to IL-2 stimulation
nef(p27)	IL2	upregulates	HIV-1 Nef induces the production of IL-2 and interferon-gamma in human T cells
nef(p27)	IL2	upregulates	HIV-1 Nef increases IL-2 secretion when Jurkat and primary human CD4 T cells are stimulated through the T cell receptor and the co-stimulus receptor (CD28); this effect depends on Nef myristoylation
nef(p27)	IRF1	upregulates	HIV-1 Nef-induced signal transducer and activator of transcription 1 (STAT1) activation results in increased expression of interferon regulatory factor-1 (IRF-1) in recombinant Nef-treated human monocyte-derived macrophages (MDMs)
nef(p27)	KIT	upregulates	The mechanism of HIV-1 induced apoptosis in astrocytes involves the upregulation of the receptor tyrosine kinase protooncogene c-Kit by the HIV-1 Nef protein
nef(p27)	ABCA1	downregulates	HIV-1 Nef interacts with ABCA1 and induces downregulation and redistribution of ABCA1 to the plasma membrane
tat(p14)	BCL2L11	interacts with	HIV-1 Tat (amino acids 36-39) binds tubulin alpha/beta dimers and polymerized microtubules leading to the alteration of microtubule dynamics and activation of a mitochondria-dependent apoptotic pathway that is facilitated by the Bcl-2 relative Bim
tat(p14)	BMP1	upregulates	BMP-1 is upregulated in human epithelial cells by HIV-1 Tat treatment
tat(p14)	CCND1	downregulates	Microarray analysis indicates HIV-1 Tat downregulates the expression of many proteins, including Cyclin PRAD1, in immature dendritic cells, an effect that likely facilitates the expansion of HIV-1 infection
tat(p14)	CCND1	upregulates	Treatment of human endothelial cells with HIV-1 Tat significantly upregulates Cyclin D1
tat(p14)	CCR2	activates	HIV-1 Tat induces CCR2-mediated glial activation
tat(p14)	CCR2	binds	HIV-1 Tat binds to CCR2 and displaces MCP-1 from this beta-chemokine receptor, an effect mediated by Tat amino acids 24-51
tat(p14)	CCR2	downregulates	Results from the treatment of microglia with HIV-1 Tat suggest downregulation of CCR2 mRNA expression by HIV-1 Tat, however this was deemed to not be significant
tat(p14)	CCR3	binds	HIV-1 Tat binds to CCR3 and displaces MCP-3 from this beta-chemokine receptor, an effect mediated by Tat amino acids 24-51
tat(p14)	CCR3	upregulates	HIV-1 Tat upregulates CCR3 expression on monocytes/macrophages, Fc epsilonRI+ cells and blood brain barrier cultures, and acts as a potent chemoattractant, indicating a role for Tat in HIV-1 pathogenesis and in promoting HIV-1 infectivity
tat(p14)	CCR5	downregulates	Results from the treatment of microglia with HIV-1 Tat suggest downregulation of CCR5 mRNA expression by HIV-1 Tat, however this was deemed to not be significant
tat(p14)	CCR5	upregulates	HIV-1 Tat is associated with upregulation of CCR5 and MIP-1alpha expression in nodular lesions found in HIV encephalopathy and progressive multifocal leukoencephalopathy (PML), indicating a role for Tat in HIV-1 pathogenesis
tat(p14)	CCR5	upregulates	HIV-1 Tat upregulates CCR5 expression on monocytes/macrophages but not on lymphocytes, indicating a role for Tat in HIV-1 pathogenesis and in promoting the infection of monocytes/macrophages.
tat(p14)	CDKN1A	activates	A p53 fusion protein with the HIV-1 Tat basic domain at its N terminus activates the expression of p21and downregulates the levels of caspase-3 and Bcl-2
tat(p14)	CXCL12	competes with	HIV-1 Tat competes with SDF-1alpha for binding to CXCR4
tat(p14)	CXCL12	inhibits	HIV-1 Tat can inhibit CXCR4-mediated functions by interfering with the chemotactic activity of SDF-1/CXCL12, an effect mediated by Tat amino acids 25-31
tat(p14)	CXCL12	interacts with	HIV-1 Tat interacts with SDF-1alpha to induce apoptosis in Tat-treated erythroid cells
tat(p14)	CXCL12	stimulated by	SDF-1alpha stimulates the ability of HIV-1 Tat to transactivate the HIV-1 LTR promoter
tat(p14)	CXCL12	upregulates	HIV-1 Tat induces SDF-1alpha expression in neurons and Tat-mediated neurite outgrowth is blocked by anti-SDF-1alpha antibody, suggesting a role for SDF-1alpha in the neuronal response to HIV in brains of AIDS patients
tat(p14)	CXCL12	upregulates	SDF-1 is upregulated by HIV-1 Tat treatment in human epithelial cells
tat(p14)	FCGR3A	inhibits	HIV-1 Tat inhibits the rise in intracellular free calcium concentration in Natural Killer (NK) cells upon cross-linking of the adhesion molecule CD11a and the activation molecule CD16, indicating Tat is involved in the impairment of NK cell function
tat(p14)	FCGR3B	inhibits	HIV-1 Tat inhibits the rise in intracellular free calcium concentration in Natural Killer (NK) cells upon cross-linking of the adhesion molecule CD11a and the activation molecule CD16, indicating Tat is involved in the impairment of NK cell function
tat(p14)	FLT1	activates	The biologic activities of HIV-1 Tat in human monocytes are, at least in part, elicited by Tat activation of VEGFR-1/Flt-1
tat(p14)	FLT1	binds	The mechanism of monocyte activation by HIV-1 Tat involves the binding of Tat to VEGFR-1/Flt-1 and activating signals through this receptor
tat(p14)	FLT1	inhibited by	The soluble form of VEGFR-1 inhibits monocyte polarization and migration induced by HIV-1 Tat
tat(p14)	FN1	competes with	HIV-1 Tat competes with fibronectin for binding to integrins
tat(p14)	FN1	modulated by	Fibronectin modulates the effects of HIV-1 Tat on endothelial cells and murine Kaposi's sarcoma-like cells
tat(p14)	FN1	upregulates	HIV-1 Tat upregulates fibronectin expression in salivary gland cell lines, thymic epithelial cells, and glioblastoma cells
tat(p14)	HLA-DOB	downregulates	HIV-1 Tat downregulates expression of MHC class II genes in antigen-presenting cells (APC) by inhibiting the transactivator of MHC class II genes, CIITA
tat(p14)	HLA-DPB1	downregulates	HIV-1 Tat downregulates expression of MHC class II genes in antigen-presenting cells (APC) by inhibiting the transactivator of MHC class II genes, CIITA
tat(p14)	IL2	activated by	Treatment of T lymphocytes with IL-2, IL-6 and TNFalpha increases CDK9 and cyclin T1 protein levels, suggesting a mechanism for activation of HIV-1 Tat function and reactivation of HIV-1 in CD4+ T lymphocytes harboring a latent provirus
tat(p14)	IL2	downregulates	HIV-1 Tat downregulates IL-2 expression in Jurkat T-cells stably transfected with Tat, H9 T-cells, as well as other T-cells, through an effect on the rel/AP1 complex and IL-2 promoter, resulting in functional unresponsiveness in T-cells
tat(p14)	IL2	downregulates	HIV-1 Tat downregulates IL-2 expression in T-cells by inhibiting CD26 which interferes with the delivery or amplification of a signal necessary for IL-2 production
tat(p14)	IL2	upregulates	HIV-1 Tat upregulates IL-2 expression in activated T-cells and Jurkat T-cells through activation of the IL-2 promoter, an effect involving NF-kappa B, NFAT, and cyclic nucleoside phosphodiesterase 4
tat(p14)	IRF1	binds	HIV-1 Tat represses transcription of the LMP2 gene by competing with STAT1 (signal transducer and activator of transcription 1) for binding to IRF-1 (interferon-regulatory factor-1) at the LMP2 promoter
tat(p14)	LAMB3	upregulates	HIV-1 Tat upregulates the expression of extracellular matrix proteins, including the major basement membrane protein laminin
tat(p14)	MT3	upregulates	Microarray analysis indicates HIV-1 Tat upregulates the interferon-responsive gene expression of many proteins, including Metallothionein, in immature dendritic cells, an effect that likely facilitates the expansion of HIV-1 infection
tat(p14)	SMAD3	inhibited by	The C-terminal MH2 domain of Smad3 can decrease the levels of HIV-1 Tat-induced activation of MCP-1 in astrocytic cells
tat(p14)	SMAD3	stimulated by	Smad-3 stimulates HIV-1 Tat mediated transcription from the HIV-1 LTR promoter and the MCP promoter through a direct association with Tat amino acids 1-40
tat(p14)	TCEA1	interacts with	HIV-1 Tat directly interacts with SII (TFIIS) as demonstrated by Tat-affinity column purification
tat(p14)	TCEA1	synergizes with	TFIIS synergizes with HIV-1 Tat during transactivation of the HIV-1 LTR promoter
tat(p14)	TRIM22	inhibited by	Staf-50 downregulates transcription directed by the HIV-1 LTR promoter, suggesting an inhibition of HIV-1 Tat function
tat(p14)	TRIM22	inhibited by	Overexpression of Staf50, which is known to repress the activity of HIV-1 Tat, inhibits HIV-1 infection between 50% and 90% in 293 T CD4/CCR5 cells as well as in monocyte-derived macrophages (MAC)
tat(p14)	TRIM22	upregulates	Microarray analysis indicates HIV-1 Tat upregulates the interferon-responsive gene expression of many proteins, including Staf50, in immature dendritic cells, an effect that likely facilitates the expansion of HIV-1 infection
tat(p14)	VEGFA	cooperates with	VEGF can compete with HIV-1 Tat chemotactic activity in Kaposi's sarcoma (KS) cells, indicating Tat may cooperate with VEGF in activation of VEGFR-2 on KS precursor spindle and endothelial cells and contribute to the aggressiveness of AIDS-KS lesions
tat(p14)	VEGFA	induces release of	The chemokine like region of HIV-1 Tat (amino acids 24-51) induces the release of angiogenic factors, including vascular endothelial growth factor (VEGF), an effect linked to Tat induced angiogenesis
tat(p14)	A2M	inhibits	Binding of HIV-1 Tat to LRP inhibits neuronal binding, uptake and degradation of physiological ligands for LRP, including alpha2-macroglobulin, apolipoprotein E4, amyloid precursor and amyloid beta-protein
vpr(p15)	CDKN1A	activates	Activation of p21/Waf1/Cip1 by HIV-1 Vpr appears to be dependent upon p53
vpr(p15)	CDKN1A	activates	HIV-1 Vpr activates the expression and transcription of the cyclin-dependent kinase inhibitor p21/Waf1/Cip1, an inhibitor of the G1 and G2/M phase transitions in T lymphoid and myeloid cells
vpr(p15)	CDKN1A	interacts with	Results from GST pull-down assays show the association of Vpr with p53 in extracts containing Sp1, suggesting the physical interaction of Vpr with Sp1 and p53 could modulate transcriptional activity of p21
vpr(p15)	CDKN1A	upregulates	HIV-1 Vpr activates promoter activity of p21/Cip1/Waf1 through the GC-rich region located between nucleotides -84 and -74 in a manner that requires cooperativity of Sp1, which binds to the DNA sequence spanning -84 to -74
vpr(p15)	IL2	downregulates	HIV-1 Vpr suppresses expression of IL-2 through suppression of NF-kappa B activity via the induction of I kappa B alpha
vpr(p15)	INDO	downregulates	HIV-1 Vpr potentiates the suppression of indoleamine 2,3-dioxygenase by glucocorticoids via the glucocorticoid receptor pathway
vpu(p16)	FBXW11	interacts with	Co-expression of HIV-1 Vpu with beta-TrCP2 induces degradation of total cellular CD4 content; Vpu-mediated CD4 down-modulation is inhibited by double silencing of beta-TrCP1 and beta-TrCP2
